# Supplementary material for: Characterization of the genetic and regulatory networks associated with sugar and acid metabolism in apples via an integrated strategy
Source: Front Plant Sci. 2022 Nov 17;13:1066592. doi: 10.3389/fpls.2022.1066592 (PMC9712955; doi:10.3389/fpls.2022.1066592)
Supplement: Supplementary file 2 [file DataSheet_2.xlsx]

## Sheet: Table S1
Table S1. Whole genome sequencing data of 'HF' and 'HH'
Sample	Total_reads	Mapped_reads	Mapping_rate
F-I	153786736	147943766	0.962
M-I	158603659	153270910	0.9664
Sum	312390395	301214676	0.964225

## Sheet: Table S2
Table S2. Numbers of single nucleotide variants (SNVs) between 'HF' and 'HH'
Chromosome	SNPs	InDels	Length (no gaps)
Chr00	461192	31740	52580829
Chr01	434887	33195	32619924
Chr02	614115	51462	37540711
Chr03	499050	38631	37502535
Chr04	441861	34103	32279685
Chr05	666515	53288	47951192
Chr06	381934	30863	37129971
Chr07	406112	32141	36655785
Chr08	473435	36223	31595146
Chr09	514875	40302	37589301
Chr10	700789	55383	41747469
Chr11	648612	53389	43026699
Chr12	448414	35586	33040733
Chr13	374312	31428	44334755
Chr14	467767	40344	32501161
Chr15	747679	62765	54925698
Chr16	537929	42980	41381243
Chr17	401055	33875	34743703
Sum	9220533	737698	709146540

## Sheet: Table S3
Table S3. Sequence alignment results between sequencing data and apple DH genome
Samples	Clean bases	GC Content	Q30 base percentage	Total Reads	Uniq Mapped Reads	Uniq Mapped Rates
HH1_1	7670429972	0.4795	0.9472	51280932	41231837	0.804
HH1_2	8502317932	0.4766	0.9344	56819342	44846282	0.7893
HH1_3	7569111134	0.4763	0.9399	50572776	40154839	0.794
HH2_1	7374971442	0.4771	0.9369	49286860	38984084	0.791
HH2_2	7920133180	0.4753	0.9363	52919800	41625207	0.7866
HH2_3	7831687684	0.4754	0.9314	52323668	41450433	0.7922
HH3_1	9370376878	0.475	0.9393	62640562	50342875	0.8037
HH3_2	8445959986	0.4792	0.9461	56460194	45667960	0.8089
HH3_3	8243273598	0.4757	0.938	55076382	43999087	0.7989
HF1_1	7916621134	0.4784	0.9375	52917796	39123448	0.7393
HF1_2	8248046490	0.476	0.9399	55116280	42209377	0.7658
HF1_3	7468794704	0.4779	0.9373	49915364	38159351	0.7645
HF2_1	7765192330	0.4766	0.9342	51890900	39506414	0.7613
HF2_2	7833364144	0.4735	0.9373	52334106	40280828	0.7697
HF2_3	7001246678	0.4749	0.937	46783954	36002393	0.7695
HF3_1	7923911160	0.4765	0.9354	52962044	40271267	0.7604
HF3_2	8877247594	0.4773	0.938	59345710	45399508	0.765
HF3_3	7836842122	0.4739	0.9316	52385950	39473582	0.7535
HF1: 30 DAB;HF2: 90 DAB;HF3: 150 DAB;HH1: 30 DAB;HH2: 90 DAB;HH3: 150 DAB
DAB: days after bloom

## Sheet: Table S4
Table S4. The FPKM of all expressed genes of 18 samples
ID	HH 30DAB_1	HH 30DAB_2	HH 30DAB_3	HH 90DAB_1	HH 90DAB_2	HH 90DAB_3	HH 150DAB_1	HH 150DAB_2	HH 150DAB_3	HF 30DAB_1	HF 30DAB_2	HF 30DAB_3	HF 90DAB_1	HF 90DAB_2	HF 90DAB_3	HF 150DAB_1	HF 150DAB_2	HF 150DAB_3	HH 30DAB_vs_HF 30DAB log2FC	HH 30DAB_vs_HF 30DAB FDR	HH 90DAB_vs_HF 90DAB log2FC	HH 90DAB_vs_HF 90DAB FDR	HH 150DAB_vs_HF 150DAB log2FC	HH 150DAB_vs_HF 150DAB FDR
MD00G1000100	0	0	0	0	0	0	0	0	0	0	0	0	0	0	0	0.3487	0	0	--	--	--	--	--	--
MD00G1000200	4.1734	2.6251	4.1501	3.1111	1.8419	2.0472	3.2362	2.4009	1.7026	5.9764	3.8949	4.6154	1.1069	2.8879	2.6747	3.1808	2.9889	5.3347	-0.402276	0.534214	0.158739	0.848153	-0.547908	0.309512
MD00G1000300	0	0	0	0.0565	0.0528	0	0.1322	0	0	0.0542	0	0	0	0	0	0.1624	0	0	--	--	--	--	--	--
MD00G1000500	0.6746	0.6145	0.5154	0.6453	0.1097	0.3309	0.2746	0.6269	0.8111	1.1833	1.5048	0.2374	1.0816	0.845	0.6305	0.7872	0.2487	0.9111	-0.686944	0.552465	-1.15786	0.269442	-0.0770128	0.957348
MD00G1000600	23.7041	21.1851	27.1173	0.5463	0.6566	0.5869	12.1769	7.9914	7.8899	20.5382	18.3012	20.5236	1.6659	0.9742	1.258	5.0117	6.2847	2.2724	0.284229	0.581454	-1.02511	0.0996565	1.11342	0.00274504
MD00G1000700	3.6173	2.2689	3.6244	2.4137	2.2563	3.1416	1.1105	0.9919	0.9091	4.5177	4.1386	3.756	2.7623	6.8343	3.5915	1.3051	0.4197	2.2226	-0.380292	0.60191	-0.665064	0.281728	-0.271946	0.713578
MD00G1000800	40.2109	43.5684	34.6542	48.5025	38.4672	39.2409	57.6583	62.1044	66.3006	61.6391	45.6556	50.5622	47.4226	50.783	38.8737	73.6147	65.1047	64.8835	-0.405874	0.0584987	-0.0257851	0.948731	-0.0435274	0.874216
MD00G1000900	1.6882	1.0253	2.2929	1.9576	1.464	1.1042	2.4436	1.5688	1.6916	5.0767	3.7659	0.9901	2.0894	1.5039	1.0519	1.8764	1.9914	1.5201	-0.980953	0.253018	0.0489385	0.988831	0.165228	0.872184
MD00G1001000	1.1043	1.5977	1.7866	6.1012	4.1193	2.804	1.904	1.0262	2.3432	1.9534	2.6082	1.5771	4.144	2.2784	1.7485	1.9494	2.2412	3.1583	-0.443594	0.543702	0.766951	0.174527	-0.383964	0.532448
MD00G1001100	0	0.4772	0.1334	0.2734	0.5111	0.3855	0	0	0	0.1313	0.2504	0.2765	0.1326	0.1313	0.4407	0.131	0.1159	0.2653	-0.06071	0.992913	0.849988	0.698987	-2.90347	0.182928
MD00G1001200	2.6942	2.9998	2.0584	0.7811	1.0222	1.2482	1.7062	2.2951	1.8898	1.8005	3.2913	0.553	1.8189	2.6251	1.1751	3.8181	2.1187	4.0938	0.469608	0.569541	-0.78679	0.300229	-0.66973	0.295988
MD00G1001400	31.3442	35.0282	32.5481	111.292	104.838	109.775	70.8509	69.66	69.3525	29.7149	29.1533	29.5292	110.356	96.1849	82.4033	86.3779	65.8861	91.4679	0.171184	0.355694	0.269077	0.0808293	-0.123767	0.454837
MD00G1001500	13.696	15.7352	15.2908	13.6558	10.827	11.5774	14.3129	10.4835	11.1659	15.9049	19.6117	20.2026	9.4114	13.5113	12.721	18.4715	13.8749	19.9434	-0.307732	0.249569	0.107873	0.75225	-0.448007	0.0441851
MD00G1001800	13.092	11.8175	12.4229	13.4763	11.5481	13.079	17.5716	15.7776	15.3648	20.0749	16.2314	17.2282	16.5873	16.775	14.1473	16.7443	15.8664	16.9557	-0.512885	0.000794666	-0.226685	0.218062	0.0626362	0.753266
MD00G1001900	4.8197	4.3906	5.1231	3.1711	2.6578	1.6447	4.6068	3.4079	3.4961	13.6537	10.7181	9.4014	12.4139	10.7103	9.4011	8.5945	11.6795	9.5521	-1.23147	2.82847e-05	-2.03099	5.03901e-11	-1.29028	9.36774e-06
MD00G1002000	0.1747	0.0994	0.4893	0.1823	0.1917	0.2142	0.4267	0.4261	0.3544	3.5894	5.5733	4.4944	1.2824	1.466	1.0285	4.4119	2.1441	1.8799	-4.17176	4.68383e-18	-2.58777	1.98798e-06	-2.72067	4.45738e-09
MD00G1002100	171.087	151.087	142.281	125.965	95.4076	105.113	144.936	127.194	137.596	262.123	164.728	164.717	111.242	105.405	90.911	149.355	130.104	128.322	-0.342572	0.195192	0.179463	0.554785	0.0919434	0.755165
MD00G1002200	0	0	0.7303	0	0	0	0	0	0	0.3593	0.514	0	0	0	0	0	0	0	--	--	--	--	--	--
MD00G1002500	0	0	0	0	0	0	0.4774	0	0	0.1959	0	0	0	0	0	0	0	0	--	--	--	--	--	--
MD00G1002600	0	0	0	0.525	0	0	0.0819	0	0	0.3026	0	0	0	0.1008	0	0.6039	0.089	0.2038	-2.48602	0.623468	2.29116	0.637682	--	--
MD00G1003400	0	0	0	0	0	0	0	0	0	0	0	0	0.0603	0	0.0334	0	0	0.1207	--	--	--	--	--	--
MD00G1003500	2.2643	4.3318	4.2672	1.1816	3.0928	2.3326	5.3466	4.3137	8.066	3.2912	3.5719	2.5098	2.0637	2.1558	2.4127	7.1351	8.2133	6.6517	0.222046	0.762001	0.100705	0.910197	-0.229815	0.665728
MD00G1003800	16.2722	17.0508	20.2912	5.3541	4.8878	5.4657	20.1022	15.6806	14.2409	11.41	18.6606	20.6469	10.0249	12.7327	12.0472	13.0302	14.5024	13.3571	0.0887372	0.83366	-1.05554	2.47442e-05	0.37346	0.163903
MD00G1003900	0	0.0611	0.0683	0.28	0.1309	0.1316	0.2184	0	0	0.5379	1.2183	0.708	0	0.0672	0	0.0671	0	0	-4.22897	0.0206587	2.93496	0.193064	1.78781	0.458333
MD00G1004000	0.3852	0.3509	0.5232	0.134	0.1253	0.126	0.2091	0.0597	0.0579	0.7079	1.4117	1.0166	0	0	0.36	0	0	0	-1.30942	0.305031	0.2439	0.924477	3.36753	0.0762455
MD00G1004100	6.1468	6.3996	5.6828	16.2805	17.4368	18.3958	13.6688	17.281	11.9252	9.7344	9.6298	8.8336	20.6094	23.6055	21.4357	17.155	16.8627	17.4239	-0.619352	0.00134349	-0.238844	0.237052	-0.1773	0.369393
MD00G1004200	14.3145	14.6702	14.6546	6.3492	6.9828	8.4965	12.2962	8.2476	12.7801	23.1737	15.4643	17.6042	8.1901	10.7592	10.2751	17.0401	12.2841	12.9051	-0.359503	0.275168	-0.327216	0.350225	-0.254025	0.419728
MD00G1004300	1.2569	0.6423	1.499	0	0	0	0.025	0	0	2.735	3.2239	2.3624	0	0.0307	0	0.276	0.1627	0.0621	-1.2897	0.0390511	-0.930488	0.77642	-4.03111	0.00982361
MD00G1004600	1.3039	0.1188	0.5313	0	0	0.2558	0.3185	0.2423	0	0.3921	0	0.1376	0	0	0	0	0	0	1.87906	0.597334	1.8577	0.663176	3.10055	0.327774
MD00G1004900	17.8892	11.7336	13.9158	10.0479	11.297	15.1894	21.2395	32.0402	26.6926	18.3236	13.4956	13.1161	18.2474	20.6661	12.6222	30.3244	22.56	18.6484	-0.0399286	0.951732	-0.401833	0.316344	0.245206	0.526705
MD00G1005000	25.2413	26.2592	28.1206	1.353	11.0855	6.5838	15.3985	8.7167	10.2469	20.41	32.4429	24.8747	6.564	22.0864	20.356	26.5468	18.418	17.7668	0.0457683	0.975545	-1.26253	0.0684882	-0.786429	0.257279
MD00G1005100	30.2883	31.2304	29.9496	2.4316	15.9117	5.9866	16.8023	15.5687	13.1071	24.0223	28.0023	25.8834	6.7411	22.571	20.0341	22.3078	15.9991	15.3968	0.241064	0.804676	-0.912729	0.188665	-0.155711	0.851628
MD00G1005200	0	0	0	0	0	0	0	0	0	0.127	0	0	0	0	0	0	0	0	--	--	--	--	--	--
MD00G1005300	0	0	0	0	12.2206	5.0273	0.2318	0.7937	0	0	0.8165	0.3005	10.0899	11.1266	23.6276	2.2782	3.7778	7.4977	-2.86392	0.275168	-1.26984	0.460071	-3.6374	0.0209427
MD00G1005400	0	0	0	0	0	0	0	0	0	0	0	0	0	0	0.4086	0.9112	1.4505	0.1845	--	--	--	--	--	--
MD00G1005500	0.4849	0.7067	0.8396	0.5566	0.3784	0.7611	0.1974	0.8111	0.4373	0.1458	0.4172	0.6654	0.5401	0.0486	0.3263	0.1455	0.6005	0.8841	0.737378	0.573237	0.984642	0.423197	-0.0825562	0.958289
MD00G1005600	3.2965	5.6486	5.9965	0.0819	0	0.385	0.1278	0.5106	0.4955	17.8599	15.683	9.4455	0.4769	0.472	0.3521	2.0414	0.4861	3.1803	-1.51596	0.0313067	-1.38546	0.275402	-2.22912	0.00404318
MD00G1005700	854.878	608.504	986.892	28.6239	16.5348	11.9591	978.49	713.065	1064.24	1107.22	809.681	714.391	25.1752	24.3786	27.1035	655.791	260.996	298.945	-0.0986881	0.897209	-0.332509	0.57411	1.26704	0.00202652
MD00G1005800	9.3126	8.0056	7.3486	8.4871	7.678	6.3054	5.9806	4.9975	4.968	3.287	4.5143	3.1846	5.4458	4.995	4.8546	3.6738	5.4539	4.1188	1.17265	0.000224713	0.647895	0.0576136	0.344707	0.349983
MD00G1006000	7.594	9.0271	8.5848	7.0556	7.4993	4.7246	4.4489	3.8729	4.7605	3.0635	4.1613	5.0837	4.6891	4.4549	3.5316	1.9455	4.0147	3.471	1.04579	0.00287465	0.700094	0.0688402	0.549903	0.159722
MD00G1006200	0	0	0	0	0	0	0	0	0	0.1234	0.2354	0.26	0	0	0.1381	0	0	0	--	--	--	--	--	--
MD00G1006400	0	0	0	0.0665	0	0	0.0519	0	0	0.1278	0	0	0.1291	0.1278	0	0	0.1128	0	--	--	--	--	--	--
MD00G1006500	5.1209	5.3122	5.3974	0.3089	0.4909	0.9003	0.1446	0.0825	0.9076	0.089	0.1415	0.2187	0.1199	0.1483	0.2656	0.2665	0.2881	0.4498	5.153	1.27783e-11	1.77168	0.0561311	0.273506	0.803912
MD00G1006600	14.1397	17.7659	15.3523	0.972	0.6058	2.3259	0.3677	0.1574	1.1962	4.47	1.7808	1.6088	0.0286	0.2546	0.0633	0.2259	0.0749	0.5718	2.59266	0.00235097	3.56613	0.000206282	1.10667	0.278854
MD00G1006700	12.4991	19.3665	12.2971	42.0887	61.4935	69.3051	6.8064	9.7789	6.8162	6.1575	6.5876	6.2025	33.834	45.0731	44.213	8.0951	16.9177	49.6708	1.2327	0.0310271	0.582978	0.37758	-1.56047	0.00224681
MD00G1006800	1.1737	2.0655	1.3587	1.1693	0.7808	0.2879	2.0634	0.4958	1.3953	1.6311	1.4026	1.0419	0.4862	0.4545	0.2094	1.2809	0.118	0.8106	0.185647	0.895512	1.05481	0.296922	0.94296	0.288959
MD00G1006900	19.8265	19.699	23.5308	14.868	12.407	12.6343	16.733	15.6824	15.2912	13.9309	17.7238	19.4852	10.0795	10.3515	8.2449	12.7749	14.6448	15.7354	0.309947	0.118782	0.569827	0.0012846	0.231518	0.223436
MD00G1007000	0	0.4125	0	0.0591	0.0828	0.8608	0	4.8924	0	0.0284	0.0541	0	1.1752	1.8438	2.2857	2.8314	0.8013	8.8307	2.35181	0.546072	-2.33001	0.494424	-1.21439	0.716834
MD00G1007100	12.0952	13.7396	12.2711	5.3661	5.1119	9.08	8.7318	10.2391	10.2012	9.5719	12.3126	12.7682	8.3309	12.8086	8.6777	11.2666	6.4117	9.0775	0.147365	0.762137	-0.51812	0.144978	0.217826	0.561752
MD00G1007200	14.0396	10.5711	18.3148	1.1214	0.4892	0.3514	8.8068	3.3949	10.0127	45.8105	51.4981	72.6668	4.1346	7.1786	4.4187	62.913	50.2535	27.8628	-1.98212	3.58163e-05	-2.92199	2.37716e-07	-2.59081	1.66814e-08
MD00G1007300	0.0851	0.0776	0	0	0	0	0	0.0791	0	0.0853	0	0	0	0	0	0.1703	0	0	--	--	--	--	--	--
MD00G1007400	0.8368	0.6099	0.1705	0	0	0	0	0	0	1.5099	1.6001	1.9434	0	0	0.3754	0.5023	0.1481	0.1695	-1.62755	0.347054	-1.86582	0.534147	-3.23643	0.128736
MD00G1007500	1.1293	0.4115	0.4601	0.2357	0	0.2216	0	0	0	0.6792	0.4319	0.9537	0.9149	0.2263	0	0.2259	0.3996	0	-0.0390546	0.997538	-1.25414	0.656479	-2.47516	0.313512
MD00G1007600	11.5316	12.7001	12.6586	23.1	15.6836	14.5218	10.7346	10.2686	13.1002	14.3199	15.5004	12.6456	14.78	12.3501	13.7444	8.1265	10.537	10.914	-0.193926	0.538743	0.475683	0.0498684	0.292051	0.245273
MD00G1007700	12.116	7.5307	11.4422	8.6934	7.388	5.4481	9.2999	16.948	19.2352	5.8196	6.8776	5.3292	6.9015	2.5297	2.6895	5.8076	16.246	8.1182	0.793205	0.20924	0.92837	0.122752	0.665749	0.243524
MD00G1007800	8.0953	6.7739	7.6494	7.1489	22.8363	16.3874	6.8896	5.1402	6.6398	8.2984	5.6382	7.4243	6.1947	20.5575	12.736	8.2813	8.0045	9.2392	0.0811486	0.92921	0.331768	0.623198	-0.363171	0.534962
MD00G1007900	0.1469	0.2008	0.1497	0.1534	0.2867	0.2163	0.1196	0	0	0.221	0.3512	0.2327	0.2976	0.81	0.0824	0.2205	0.065	0.0744	-0.680691	0.726221	-0.766713	0.649142	-1.4072	0.497721
MD00G1008000	0.0841	0.4598	0.1714	0	0	0.1238	0	0.1173	0	0.4638	0.6836	0.5328	0	0.0422	0	0.0421	0.0372	0	-1.20769	0.516521	1.49033	0.623872	0.581154	0.836842
MD00G1008100	20.5066	23.8245	22.1276	25.412	99.0014	51.3932	15.9307	14.1015	17.8922	23.8577	25.378	25.2486	34.5442	83.5799	78.8944	38.7915	38.0535	50.6803	-0.15545	0.845678	-0.0621159	0.948289	-1.31996	0.00360095
MD00G1008200	1.5411	1.5119	2.0127	1.9589	2.0433	1.2794	1.48	0.9915	1.3898	1.4656	3.0412	2.2317	2.3209	2.2969	2.216	1.3835	1.8354	2.3817	-0.403093	0.36785	-0.274906	0.562986	-0.444478	0.254096
MD00G1008300	0.2236	0.2037	0.3416	0	0	0	0	0	0	0	0	0	0	0	0	0	0	0	--	--	--	--	--	--
MD00G1008400	2.5766	3.586	4.1558	4.6312	5.7259	6.6006	2.7972	3.6582	2.1946	4.3765	3.9687	2.9466	6.2332	6.5272	8.9105	3.5083	4.3691	5.9451	-0.12384	0.8403	-0.258442	0.576267	-0.586095	0.118865
MD00G1008600	0	0.1198	0	0.0686	0	0	0	0	0.0593	0.1319	0.1258	0.2777	0	0	0	0	0	0	--	--	--	--	--	--
MD00G1008700	11.7897	12.1767	11.4233	8.4641	8.9137	7.7848	7.2556	11.2819	7.4945	8.0042	11.4389	11.8907	10.6715	8.9054	8.7031	13.1959	16.6752	14.3007	0.185845	0.592993	-0.0720764	0.858294	-0.679718	0.00389355
MD00G1008800	0	0	0	0	0	0	0	0	0	0	0	0	0	0.1268	0	0	0	0	--	--	--	--	--	--
MD00G1009000	32.7056	28.0095	31.3206	70.2222	71.5035	78.3375	40.1872	48.44	57.4148	22.326	20.3567	21.5334	66.8432	53.9023	71.8358	28.6272	54.2902	65.5263	0.52624	0.113755	0.285353	0.440146	0.0690395	0.866687
MD00G1009100	0	0	0	1.2158	1.1365	1.1429	0	0	0	0	0	0	1.1797	3.5024	2.6131	0	0	3.5401	--	--	--	--	--	--
MD00G1009300	14.2228	14.2579	20.214	9.7229	7.7258	7.8604	14.5894	11.6879	13.4985	12.8874	16.1211	17.3088	8.8367	6.2866	15.8127	5.2499	12.5279	6.6374	0.0785457	0.918217	-0.201208	0.755022	0.774757	0.0708546
MD00G1009400	0	0	0	0	0	0	0	0	0	0	0	0	0	0.3858	0	0	0.1135	0	--	--	--	--	--	--
MD00G1009500	6.7379	6.9961	7.0113	7.1833	9.6839	8.5297	6.666	6.531	6.6645	12.9274	9.4202	7.5717	6.5298	6.1717	5.8507	9.132	7.5635	8.8069	-0.521451	0.0568645	0.550344	0.0438788	-0.271263	0.33622
MD00G1009700	4.4168	4.1324	5.0262	4.7342	4.775	5.6215	4.6006	4.2155	4.342	3.1511	3.2716	3.4024	4.513	4.7454	5.8464	3.264	3.7315	4.8772	0.473119	0.05794	0.0984916	0.769892	0.239609	0.333513
MD00G1009800	10.3767	9.623	9.103	11.2194	12.2058	12.6405	15.6815	16.7578	17.8739	5.856	4.565	3.7734	2.026	3.3149	2.6328	20.12	12.5314	16.4289	1.04344	1.42006e-05	2.27069	3.95321e-23	0.127134	0.681944
MD00G1009900	7.6765	5.3281	8.0432	9.3087	8.06	7.603	5.417	5.775	6.5272	5.643	5.6615	5.4796	7.1814	5.3486	7.7078	4.3149	5.1744	5.2581	0.329558	0.312123	0.398759	0.170569	0.348665	0.224199
MD00G1010000	10.6535	15.0642	12.7903	26.9411	31.2958	28.1687	19.5172	18.6857	16.5229	11.2366	13.8787	15.3863	19.3539	19.916	20.7791	23.6858	17.8404	21.9984	-0.0619285	0.854364	0.620568	0.00103151	-0.125672	0.597039
MD00G1010600	0.3824	0.3484	0.5844	0.1996	0.3731	0.1876	0.7785	0.8885	0.6898	0	0.5484	0	0	0	0	0	0	0.1937	1.2353	0.624038	2.88933	0.242464	3.65805	0.067392
MD00G1010700	0.9096	0.4143	0.6177	0.9493	0.4437	0.2975	0.7406	0.7044	0.6836	0.152	0	0.9602	0.7676	0	0	0	0.2682	0	0.820088	0.72975	1.21922	0.580868	2.97491	0.127206
MD00G1011100	0	0.108	0.1208	0.0619	0.1736	0.2909	0.0483	0.0551	0.3209	0.1189	0.0567	0.0626	0	0.0594	0.5321	0	0	0	-0.046973	0.99834	-0.0694823	1	3.83647	0.0943779
MD00G1011300	0.7403	0.5395	0.1508	0.4635	0.5778	0.8715	0.8438	0.9631	0.9346	0	0	0	0	0	0	0	0	0	4.14096	0.0443154	4.58154	0.0186559	5.20752	0.00362612
MD00G1011400	2.7189	3.4057	3.6352	0.8868	1.3263	0.1667	1.3836	0.6317	2.1455	0	0	0.3588	0	0	0.3812	0.17	0	0	4.82881	0.00192093	2.8228	0.116495	4.65075	0.00597737
MD00G1011500	61.6352	54.2779	63.9808	64.5881	59.4382	50.2748	88.5313	64.1704	73.6083	0.042	0.0801	0.0885	0	0	0	0.0419	0	0	9.74956	4.62561e-45	12.9127	1.37945e-24	12.4326	6.08489e-23
MD00G1011600	3.2134	1.9179	2.709	1.1564	1.7297	0.6523	2.2555	1.5446	1.8986	1.2218	0.4237	1.5206	0.3366	0.2221	0.3728	0.1108	1.1764	0.6735	1.31686	0.114876	2.03428	0.0396841	1.59613	0.0416689
MD00G1011700	2.3943	2.2066	2.6659	1.8887	1.8471	2.0213	2.3349	1.6818	1.8078	4.7723	7.5327	5.1433	3.6934	3.0134	3.4973	4.9574	4.877	4.738	-1.25614	1.58592e-08	-0.730864	0.00475847	-1.23519	3.78338e-08
MD00G1011800	0.279	0.5089	0.285	0.292	1.3624	0.548	0	0.26	0.252	0	0.534	0	0	0	0	0.279	0.247	0	0.998337	0.778038	3.88539	0.117349	--	--
MD00G1012000	0	0	0	0	0	0	0	0	0	0.3892	0	0	0	0	0	0	0	0	--	--	--	--	--	--
MD00G1012100	0.287	0.6797	0.3216	0.1198	0.98	0.2534	0.2103	0.2134	0.2329	0.1438	0.2195	0.1515	0.1453	0.1438	0.2253	0.0861	0.2539	0.407	1.3403	0.228961	1.51585	0.149289	-0.0908739	0.952873
MD00G1012200	3.0884	4.3375	5.1124	4.432	2.1971	3.535	2.6718	1.6144	1.2185	4.7728	4.2445	3.3282	3.2579	3.6755	2.598	2.6389	1.9923	3.1285	0.0287541	0.975244	0.178694	0.777133	-0.394965	0.421893
MD00G1012300	12.0001	9.9304	12.5974	31.7401	24.2197	31.8594	8.3536	8.9385	12.3916	10.3762	9.9838	7.6393	26.113	10.0983	12.7913	8.5679	13.6556	10.8103	0.309309	0.555911	0.937364	0.0139169	-0.0722811	0.895117
MD00G1012400	3.393	2.8011	2.1602	0.498	0.2069	0.3641	0.7338	1.4288	0.5259	2.3914	1.5712	1.9588	0.7516	0.5844	0.3568	1.0607	1.0788	1.7722	0.505756	0.420581	-0.58655	0.502347	-0.449834	0.468541
MD00G1012600	0.4883	0.3336	0.342	1.0829	1.0421	0.8384	0.3727	0.4821	0.3027	0.9178	0.817	0.8699	1.2362	1.8045	0.7873	1.8318	1.026	1.5766	-1.15616	0.0271269	-0.278659	0.646401	-1.84517	2.0369e-05
MD00G1012700	0	0	0	0.3192	0	0.4501	0.498	0	0.1379	0.1533	0	0	0.1548	0.613	0.1715	0.3059	0	0.3098	-0.994998	0.830545	-0.216328	0.967007	--	--
MD00G1012800	0	0	0	0	0	0	0	0.2543	0	0	0	0	0	0	0	0	0	0	--	--	--	--	--	--
MD00G1012900	0	0	0	0.0909	0.17	0.0855	0	13.0784	0	0	0	0	0.1324	0	0.2443	0	0	0	--	--	--	--	--	--
MD00G1013000	0	0	0.0434	0.1779	0.1248	0.1673	0.1735	22.8172	0.1153	0.0427	0	0.045	0	0	0.1912	0	0.1131	0	--	--	--	--	--	--
MD00G1013300	0	0	0	0	0.04	0	0.1002	0.9908	0.1109	0	0	0	0.1661	0.1233	0.092	0.4512	0.1814	0.2908	0	1	-3.02011	0.20925	0.476812	0.807098
MD00G1013500	4.4983	5.2155	3.5409	9.0337	11.2377	8.3584	6.1044	5.1938	6.3309	8.0619	5.3431	5.54	10.698	18.1007	17.429	10.2951	8.8035	14.5675	-0.50419	0.225791	-0.595769	0.0959254	-0.836688	0.00987125
MD00G1013600	26.9191	16.8835	18.2604	0	0.2371	0.0596	0.3463	1.1294	0.4384	45.8668	51.0648	28.6092	0.2461	0	0	4.8629	0.4301	0.554	-1.00539	0.520336	0.378698	0.893878	-1.52335	0.241178
MD00G1013700	2.1402	2.2062	1.8933	2.1748	4.0661	4.5862	3.9896	2.5646	2.7935	2.2018	2.0999	2.2592	2.6235	2.3141	2.7794	2.7606	1.6941	1.4263	-0.0617614	0.936813	0.587724	0.194552	0.755228	0.0630452
MD00G1013800	1.067	1.3302	0.8867	0.1172	2.9313	1.1295	0.3201	0.1827	0.2279	0.5629	0.8054	0.8596	0.5971	1.604	0.7558	0.7584	0.5465	1.1093	0.572652	0.641555	0.611981	0.595257	-1.62233	0.0751683
MD00G1013900	0.1714	0	0.1746	0	0.2509	0.3363	0.2791	0.4779	0.7729	0	0.2458	0.3619	0.1736	0.2577	0.0961	0.4287	0.1516	0.2605	-0.82872	0.717381	0.254759	0.92142	0.962995	0.506837
MD00G1014000	6.7718	6.8544	5.8763	4.4499	3.6704	2.7682	6.8922	5.5939	6.0504	5.0283	7.2534	5.6924	3.3653	3.7075	3.235	8.4049	5.048	7.4313	0.128421	0.774038	0.170566	0.706795	-0.0769075	0.840405
MD00G1014100	4.6993	2.3973	2.4893	1.3732	0.917	0.7377	4.1324	2.795	2.7123	0.5653	2.6956	0.3969	0.9518	1.3187	0.6325	0.9402	1.1641	1.7137	1.38595	0.117636	0.141228	0.93267	1.43031	0.0672448
MD00G1014200	7.6338	4.4597	6.2548	1.732	1.1334	0.6513	6.0805	5.3206	4.7891	1.8299	3.7284	1.927	0.2521	0.6652	0.6515	1.4941	0.6607	2.8578	1.3012	0.0283796	1.25848	0.112358	1.80641	0.000875003
MD00G1014300	16.3813	22.905	21.3439	0.159	0.2973	0.5233	0.3722	0.4956	0.1374	1.3748	5.9003	2.8955	0	0.3054	0.0855	0.1524	0.4044	0.5403	2.59111	1.05723e-05	1.40865	0.290563	-0.041081	0.982679
MD00G1014400	40.7927	69.0921	64.6397	0.6307	1.474	0.8894	0.9841	0.8424	0.8175	0.9087	3.7555	2.5518	0.306	0	0	0	0	0	4.60324	1.06641e-17	3.24775	0.0628987	4.12985	0.00897433
MD00G1014900	0.0984	0.0897	0.0501	0.0514	0	0	0	0	0	0.0493	0	0	0	0	0	0	0	0	--	--	--	--	--	--
MD00G1015500	0.1905	0.1736	0.5823	0.1326	0.062	0.1246	0.1034	0	0	0.6366	0.5465	0.1341	0.2573	0.4455	0.0712	0.3177	0.0562	0.4503	-0.485603	0.800665	-1.20114	0.509594	-2.79578	0.110723
MD00G1015600	6.0839	4.645	4.8989	0.3628	0.5088	0.7958	2.6891	4.4692	7.9948	2.0329	2.6036	3.2418	1.7603	1.5098	0.2599	0.8694	1.2303	0.1761	0.996746	0.244771	-0.985868	0.30236	2.79497	5.11401e-05
MD00G1015700	9.6858	6.4706	7.8202	0.6739	1.19	0.8447	3.5635	5.6007	6.2115	2.8768	2.6065	3.7112	1.889	0.9347	0.8047	0.933	1.333	0.6541	1.39027	0.000966207	-0.32385	0.679744	2.46405	1.7911e-08
MD00G1015800	12.0179	11.1488	7.5812	15.0164	16.5656	14.9816	5.521	12.4491	13.3238	15.252	12.5963	15.5381	20.5997	7.2927	14.6538	19.7425	19.9476	15.5243	-0.487261	0.383799	0.227997	0.724564	-0.734177	0.102486
MD00G1016200	0	0	0.098	0	0	0.1888	0	0	0	0	0.092	0	0.4873	0	0	0	0.1703	0.195	--	--	--	--	--	--
MD00G1016300	0	0	0	0	0.6883	0	0.2872	0	0.3181	0	0	0.7447	0	0.3535	0.3956	0	0.3121	0	--	--	--	--	--	--
MD00G1016400	6.0197	5.1217	7.2312	6.0454	3.7676	5.0144	7.6295	5.9108	6.7091	7.9128	6.8952	5.5153	6.6135	4.2685	6.5605	3.1245	6.9334	5.7526	-0.14096	0.810217	-0.143805	0.799413	0.436184	0.264399
MD00G1016600	0	0	0	0	0.7817	0	0	0.3723	0	0	0	0	0	1.2044	0	0	0	0	--	--	--	--	--	--
MD00G1016700	10.4263	10.8396	13.2812	14.8365	16.3407	13.215	9.3846	9.6893	9.9339	5.9441	11.6762	11.2551	15.8275	15.6833	15.5479	8.9764	11.3782	12.7096	0.268243	0.436372	0.0122437	0.998019	-0.100296	0.772439
MD00G1016800	20.7581	19.4807	21.419	5.3227	6.5034	7.7248	14.4612	13.7613	15.5732	21.5258	23.9516	21.3936	7.3392	10.5809	7.5767	18.3038	17.0982	17.6285	-0.109034	0.680482	-0.288918	0.215385	-0.189422	0.353669
MD00G1017000	12.0591	12.2023	12.0121	17.6834	19.3233	18.4579	19.0783	17.2001	13.6284	11.1701	15.9436	16.3154	25.2351	32.5079	20.93	20.0036	16.3069	26.9824	-0.249826	0.463011	-0.408225	0.150848	-0.247896	0.389511
MD00G1017100	18.7729	18.8512	19.5146	15.1829	15.8328	15.0734	16.0281	14.4118	16.7567	20.3583	20.2428	19.6654	20.9554	16.8409	16.8012	18.5392	16.9482	19.0164	-0.0687403	0.735301	-0.149412	0.375123	-0.118936	0.442429
MD00G1017200	13.3262	10.6049	11.2345	1.9183	0.2989	0	0.4989	1.2811	0.4144	25.0278	34.4137	29.4289	0.1551	1.3816	0.6872	1.992	1.8972	0.7758	-1.32758	0.0719669	0.0556725	0.991194	-1.02841	0.268485
MD00G1017300	96.7953	86.8375	98.1669	102.259	107.636	118.252	156.853	149.422	158.916	106.594	103.16	111.702	100.809	101.953	126.56	117.533	120.242	101.754	-0.182935	0.338581	0.0872406	0.69213	0.536888	0.000138834
MD00G1017400	8.8842	7.4062	8.794	5.0151	5.2879	4.3581	5.4594	6.1013	5.8704	6.9173	7.6924	7.55	9.2797	7.3916	8.8677	6.1764	6.5746	7.4147	0.185663	0.391502	-0.704559	1.79172e-05	-0.123072	0.552475
MD00G1017500	0	0	0.202	0.1035	0	0.4863	0	0	0	0.0994	0.1896	0	0.1004	0.1987	0.3336	0	0	0	--	--	--	--	--	--
MD00G1017600	0	0	0	0	0	0	0	1.4284	0	0	0	0	0	0	0	0	0	0	0	1	0	1	--	--
MD00G1017700	3.472	4.6125	1.3263	3.6235	3.2462	2.5547	1.5313	3.7643	2.3483	4.2054	1.5214	2.5961	1.0255	1.8847	1.4603	1.8813	2.0478	3.0774	0.194658	0.858416	1.20146	0.111765	0.216693	0.803798
MD00G1018100	2.6155	1.6679	2.9308	7.0972	3.7001	3.7208	4.2592	2.066	3.5381	2.3596	3.7508	3.7274	6.0919	4.9803	4.6936	2.6164	2.661	2.6494	-0.446229	0.493093	-0.0312864	0.984276	0.405013	0.462329
MD00G1018200	0	0	0	0	0	0	0.6629	0.3783	0.1835	0	0.7783	0	1.4427	0.6119	1.5979	0.8144	0.1801	1.237	-2.83324	0.318514	-4.92878	0.0267307	-0.744332	0.743029
MD00G1018300	0	0	0	0	0	0	0.1975	0.4508	0.6562	0.9726	1.8552	1.7924	0.4913	0.7293	0.8162	0.4853	0.2146	0.2457	-5.13469	0.00479073	-3.83127	0.054349	0.549976	0.78392
MD00G1018400	2.6645	2.5377	4.1948	0	0	0.1188	0.1972	0.1126	0.2184	15.0545	9.4949	5.6256	0	0	0	1.0904	0	0	-1.68023	0.134031	0.993102	0.775903	-0.932499	0.574453
MD00G1018600	47.4218	43.7946	43.2842	62.8865	53.4112	53.1408	49.0619	56.3336	47.2781	63.1636	57.0527	52.7393	51.4734	63.2938	49.0399	64.1211	52.8596	65.5916	-0.354726	0.0440164	0.141914	0.507379	-0.167808	0.358542
MD00G1018700	5.7615	5.9484	4.4996	30.8668	20.3296	37.3067	5.3166	34.981	2.5979	2.8877	1.9279	1.115	16.142	35.6065	14.8626	47.5487	35.6804	49.2189	1.45904	0.119022	0.499249	0.653668	-1.52914	0.0539427
MD00G1018800	0	0	0	0	0	0	0	0	0	0	0	0	0	0	0	0	0.1813	0	--	--	--	--	--	--
MD00G1018900	162.281	153.278	128.162	198.438	153.286	175.61	146.979	150.527	142.694	243.501	151.273	152.81	197.264	217.961	179.057	194.459	184.346	188.294	-0.29628	0.273411	-0.0797723	0.818613	-0.279132	0.245411
MD00G1019100	10.8421	11.2878	10.9935	5.6316	4.9233	6.9116	13.6283	10.3078	13.923	21.0854	13.6614	14.0297	7.64	7.1603	7.2289	15.6939	14.3659	12.6529	-0.55165	0.0344307	-0.24253	0.473078	-0.0905097	0.777272
MD00G1019200	23.1074	21.4051	26.5803	13.4129	11.3355	11.2078	23.5711	15.442	20.0778	22.5776	22.2778	20.2819	11.1742	10.7982	17.3265	7.2722	16.8254	8.6133	0.133106	0.820481	-0.0370102	0.965685	0.921682	0.00820331
MD00G1019700	26.9622	22.9171	27.2175	17.0233	17.1013	15.2862	29.4362	26.3572	26.4192	14.8457	19.5703	20.7097	16.5794	17.3429	17.8849	14.1047	17.7869	16.5434	0.49204	0.00458655	0.0263394	0.936857	0.846845	4.73808e-08
MD00G1019900	5.4036	12.8742	8.4683	3.4704	6.0829	7.3403	6.0919	7.3392	4.8731	0.4167	0.7948	2.1939	0.4209	2.4994	2.331	0.8316	1.4709	0.421	3.00786	0.000599335	1.78949	0.0451227	2.79808	0.00178141
MD00G1020000	3.3318	5.0472	4.3092	0.9377	2.5201	2.02	2.9262	4.0008	1.8906	0.6004	1.5032	1.2251	0.2654	3.1139	1.2176	2.7337	0.9605	2.389	1.94375	0.0145366	0.350385	0.767908	0.635641	0.473739
MD00G1020100	5.1403	6.4299	5.4707	1.2811	3.6677	3.6129	5.1848	3.5648	1.3838	0.846	1.1736	1.3768	0.5438	5.6127	2.2373	4.528	1.9684	3.1086	2.33807	0.00353511	0.124441	0.932237	0.166744	0.879928
MD00G1020200	7.3953	7.4011	7.1089	2.1741	11.4831	6.2335	4.9189	4.1622	4.5088	2.4014	2.6887	1.7593	0.9493	7.6201	5.1402	6.2517	4.1467	6.6471	1.68619	0.0256646	0.640056	0.481582	-0.232339	0.803919
MD00G1020300	4.2771	4.773	3.8395	0.6696	1.0171	0.8917	2.8948	2.9065	3.6161	1.9829	5.2646	3.5838	1.8137	6.3492	5.4567	5.8295	2.9325	3.6285	0.266269	0.736692	-2.3075	3.66078e-06	-0.305761	0.630545
MD00G1020400	3.3585	3.5387	3.5861	0.8446	0.6316	0.397	3.9207	2.2562	2.9193	2.7176	4.2554	4.1434	1.5571	7.056	3.313	4.2906	2.4343	3.3611	-0.0744191	0.941261	-2.58173	1.45489e-06	-0.0586597	0.94481
MD00G1020500	3.3219	1.7762	2.4276	0	0.2114	0	1.2936	1.3422	1.8886	0.4343	1.726	1.1435	0.3656	0.4342	0.081	1.2281	0.575	0.2926	1.19709	0.175259	-1.94579	0.207326	1.19268	0.150015
MD00G1020600	5.7424	7.4526	6.4506	8.6612	12.8549	10.9589	5.8925	7.0909	7.1649	3.7455	6.7308	5.3976	7.6473	14.8208	11.4254	13.8101	8.2816	11.076	0.319963	0.495848	0.0342209	0.966081	-0.627336	0.0714981
MD00G1020700	4.6825	6.0348	5.1655	5.5174	9.0946	7.9388	4.8316	5.3942	3.9309	3.3311	5.8175	4.3507	4.8292	11.0936	8.0108	8.5047	5.6507	6.0765	0.247389	0.650235	0.00992269	1	-0.428363	0.299403
MD00G1020800	0.1508	0.687	0.1536	0.1574	0.1472	0.148	0	0.7008	0.6801	0	0	0	0	0	0.1692	0.3018	0	0	3.59579	0.224709	1.51235	0.685674	--	--
MD00G1021100	2.5127	3.8433	2.4016	0.7123	0.6658	1.3696	4.2687	3.9495	2.4899	0.7463	2.0464	1.5391	0.6283	1.8032	0.6959	5.2134	4.8303	7.3217	1.0318	0.0785849	-0.0994043	0.922809	-0.604724	0.280785
MD00G1021200	7.6745	10.5376	4.7587	2.0894	2.6043	0.873	8.6034	8.3724	5.8177	2.4529	7.0182	3.2876	1.4642	4.5701	1.6217	11.2376	15.3505	22.0829	0.867652	0.240816	-0.364017	0.709898	-1.00134	0.10339
MD00G1021300	4.576	7.2497	3.04	0.4153	2.1352	0.7808	4.5358	5.5467	4.3061	0.199	3.9944	2.3103	0.8059	6.5798	0.4463	4.5775	7.3927	12.8983	1.21493	0.376051	-1.1247	0.435993	-0.689975	0.586245
MD00G1021400	2.9557	5.0179	2.7371	0.9815	3.2768	1.5817	4.8131	4.3698	3.2713	1.212	3.5964	3.1201	1.4965	2.1542	2.863	8.198	7.1314	11.7038	0.45286	0.577332	-0.0463369	0.982358	-1.02215	0.0608371
MD00G1021500	7.7468	10.7232	3.6895	3.045	1.865	2.9612	6.3076	8.0407	7.4399	1.8153	5.5788	4.8855	2.3433	6.5537	1.3541	9.863	11.304	18.9558	0.871642	0.267551	-0.294149	0.776811	-0.782593	0.254416
MD00G1021600	5.6392	6.6783	6.6061	0	1.3754	1.9364	4.362	4.1924	4.8313	3.3917	2.9652	4.1671	3.9974	7.0643	1.5812	12.4104	5.2384	13.1383	0.857222	0.293568	-1.82592	0.0293066	-1.09865	0.088297
MD00G1021700	0.7905	0	0.4026	0	0.7712	0.3878	0.6436	1.4692	0.3564	0.3962	1.1336	0	0.4003	0.3961	0	2.3723	4.1961	0.8007	-0.397641	0.902807	0.631222	0.846383	-1.52868	0.346942
MD00G1021800	11.3775	16.6787	7.7266	4.777	4.1466	5.5812	10.8078	13.1862	12.7961	8.4554	9.377	7.5929	6.4229	12.7128	4.4003	25.1175	23.0816	33.5816	0.508045	0.32281	-0.606482	0.216899	-1.05798	0.00678148
MD00G1021900	1.5988	2.0027	0.8143	0.4172	0.195	0.9804	0.3255	0	0.5407	0.2003	0.1911	0.211	0.2024	0	0	0.3998	0	0	2.89196	0.10088	2.91558	0.19016	1.24824	0.580467
MD00G1022000	1.0355	1.8866	0.6153	0.3602	0.5893	0.1693	3.6535	0.8821	1.2451	2.076	1.2375	2.0951	0.4369	0.0865	3.1938	0.3453	0.9161	0.0874	-0.597871	0.739589	-1.63552	0.267179	2.13674	0.0840993
MD00G1022100	0.497	1.8678	1.2658	0.1297	0.2425	0.3048	1.9729	1.2702	1.6809	1.4947	1.7226	1.2461	0.5033	0.3113	4.4598	0.2486	0.7146	0.0629	-0.283684	0.874634	-2.87356	0.0139016	2.30235	0.0347467
MD00G1022200	9.6467	6.4445	12.2289	2.7966	1.464	2.2083	12.2182	12.2519	12.5661	9.1328	6.7633	10.2966	2.2794	1.9335	6.8524	1.1794	4.0776	1.7372	0.114096	0.912728	-0.687257	0.375663	2.4656	7.66536e-06
MD00G1022400	6.0501	4.7475	11.7769	2.0005	2.4546	1.1166	2.1948	1.336	2.0528	11.0486	9.163	12.647	2.9117	3.0616	9.5403	2.9362	2.1728	1.2743	-0.542138	0.49315	-1.38397	0.0316406	-0.115019	0.899283
MD00G1022500	0	0	0	0	0	0	0	0	0	1.0725	0.2557	0.5647	5.4173	4.8251	1.8	1.3378	1.4198	3.5223	-3.70835	0.0827757	-6.2537	0.000369773	-5.48841	0.00171173
MD00G1022600	0	0	0	0	0	0	0	0	0	2.4382	0	1.2838	2.4631	2.9251	3.2736	1.7032	0.2152	1.4783	-4.8301	0.0468141	-5.91997	0.00837812	-4.73422	0.0352133
MD00G1022700	0	0	0	0	0	0	0	0	0	7.1072	9.9069	7.8684	5.8912	6.3767	4.4858	8.9111	8.5243	7.5504	-7.98142	3.49974e-09	-7.29229	1.04909e-07	-8.06073	1.60607e-09
MD00G1022800	0	0	0	0	0	0	0	0	0	10.394	7.6255	8.4199	1.6154	1.5987	1.7892	3.9894	4.9395	6.4637	-5.9373	0.000326267	-3.41088	0.0877784	-5.22097	0.0014614
MD00G1022900	17.4797	15.4489	14.9107	43.4562	35.8636	40.0609	16.9708	17.2565	16.7888	18.2341	17.3906	19.8024	47.0587	48.3753	49.8358	23.8354	26.7377	30.0384	-0.203543	0.243652	-0.190951	0.213133	-0.572325	8.07821e-06
MD00G1023000	1.0061	0.2291	0.8541	0.0875	0	0	0	0	0.1512	0.4202	0.4809	0.177	0.0849	0	0	0.4193	0	0	0.955658	0.714502	0.0313072	1	-1.38363	0.603693
MD00G1023200	0	0	0	0	0	0	0.1358	0.3099	0.1504	0.8357	0.9564	0.88	0.6754	0.8355	1.309	1.0007	0.1475	0.1689	-4.88739	0.0100038	-4.84268	0.00968001	-1.0567	0.562993
MD00G1023300	0.2576	0.1565	0.5249	0.3585	0.0838	0.9267	0.5594	0.1596	0	12.9981	21.0992	20.9404	17.0442	23.8385	18.7812	23.0219	20.7403	27.8358	-5.88727	1.44535e-25	-5.35352	1.56239e-26	-6.49225	4.62149e-29
MD00G1023400	16.3396	16.1518	19.3597	11.7314	8.4795	11.7103	11.7	10.4461	14.5264	24.162	57.8321	54.4374	41.8943	59.8098	53.2891	57.7298	48.8006	70.432	-1.38534	1.93285e-05	-2.19043	2.16308e-12	-2.17703	1.02512e-12
MD00G1023500	2.1391	3.7891	1.5737	1.6123	3.3623	3.3812	0.4838	2.3192	1.6076	12.8656	29.9944	33.4955	27.5587	34.6573	27.0575	35.4262	27.0202	36.4753	-3.32495	9.0597e-12	-3.31726	6.96814e-12	-4.40677	5.63545e-19
MD00G1023600	0.5812	0.5295	0.5263	1.0446	1.4491	1.964	0.4732	0.4501	0.5533	1.4241	1.5743	2.4541	1.2098	1.262	1.6659	2.1318	1.9139	3.8268	-1.72648	9.35654e-05	0.204258	0.754816	-2.31412	1.67179e-08
MD00G1023700	6.7427	5.1632	7.3663	7.1391	7.9132	7.2863	4.217	5.5396	6.6095	12.0487	18.9653	16.0926	12.6667	11.1644	9.5354	15.1519	11.3254	17.323	-1.28391	2.12187e-06	-0.483282	0.143202	-1.32774	6.6257e-07
MD00G1023800	0	0	0	0	0	0	0	0	0	0.4797	0	0	0	0.4796	0	0.4787	0.4234	1.9391	--	--	--	--	--	--
MD00G1024000	0.3181	0.1932	0	0.1107	0	0.104	0	0.1971	0.4781	2.5509	5.6767	5.3726	1.3958	2.5503	1.4271	4.3487	3.6584	2.8999	-4.70832	2.50958e-07	-4.57301	0.000791986	-3.96427	1.29911e-06
MD00G1024100	0	0	0.1443	0.5914	0.2764	0	0.9227	0.9215	0.6387	1.42	2.3023	3.4394	1.291	1.5616	1.5888	1.5588	1.3786	1.7219	-5.57991	0.000210113	-2.28422	0.0213406	-0.816138	0.321606
MD00G1024200	0.3692	0	0	0	0	0	0.0601	0.0686	0	2.5166	4.8004	6.9375	2.5424	3.1081	2.9815	5.0229	3.005	4.0391	-5.29009	1.81064e-09	-7.63383	8.03991e-08	-6.44954	2.34669e-07
MD00G1024300	0.8531	0.6045	1.2553	0.5936	0.4624	0.093	0.4631	0.6166	0.8549	3.8008	4.35	6.4042	3.4557	3.6099	2.1263	4.7412	3.5222	3.9369	-2.42643	7.6198e-07	-2.91878	2.57944e-06	-2.57578	3.9839e-07
MD00G1024400	0	0	0	0	0	0	0	0	0	2.2918	2.2612	2.8296	1.3572	2.3703	1.1495	2.4448	2.4412	3.1146	-7.43388	1.09241e-07	-6.71919	2.36814e-06	-7.61566	3.16523e-08
MD00G1024500	0	0	0	0	0.0788	0	0	0	0	2.4282	3.2807	3.7078	2.9436	2.9131	3.9394	3.1501	2.6073	3.8442	-8.74976	4.76864e-11	-6.8293	6.81847e-09	-8.84116	2.01759e-11
MD00G1024600	0	0	0	0	0	0	0	0	0	0.0645	0	0.0226	0	0	0	0	0	0	--	--	--	--	--	--
MD00G1024700	0	0	0	0	0	0.0759	0	0	0.1395	0.8526	0.4435	0.0816	0	0	0	0.3094	0.2052	0.6266	-5.04336	0.0512103	0.993101	0.818855	-2.93406	0.23296
MD00G1024800	0	0	0	0	0	0	0	0	0	0.034	0	0	0	0	0	0	0	0	--	--	--	--	--	--
MD00G1024900	2.6082	4.6201	2.6569	3.4782	5.2307	5.9708	2.4776	2.4239	3.2669	3.0503	3.3248	4.7419	8.6575	5.2278	2.7628	5.0733	5.5124	5.8713	-0.149736	0.865753	-0.0845539	0.924995	-0.924339	0.0728224
MD00G1025200	15.3488	14.7141	14.554	25.9295	24.6593	25.2194	13.4317	13.8905	12.9622	9.4328	16.5117	14.8096	24.2008	26.2502	22.9425	13.8617	25.6099	23.8303	0.141732	0.732578	0.140883	0.7209	-0.567779	0.0334901
MD00G1025500	19.0711	17.6034	19.3949	27.285	32.4686	30.5437	15.6309	17.2241	15.718	6.5517	18.9572	17.2323	21.5507	24.4918	29.3224	15.919	16.7604	19.7022	0.403598	0.344046	0.354343	0.400497	-0.0193077	0.976266
MD00G1025600	21.0238	20.8176	19.0219	25.6212	18.9827	15.7579	19.6699	19.1736	17.1933	29.0594	30.4616	29.4995	17.9841	24.7338	20.5043	33.8325	24.3761	26.7199	-0.539015	0.0327894	0.024468	0.966015	-0.511779	0.0296089
MD00G1025700	8.0573	7.7717	8.9802	18.4998	15.8143	18.5997	9.4161	8.721	8.3775	14.8232	9.4249	7.0046	12.9589	10.9247	13.9275	9.8617	10.6505	12.2907	-0.328772	0.367642	0.577955	0.0472263	-0.218413	0.515794
MD00G1025800	8.074	5.4711	6.523	80.4868	139.5	120.224	3.9185	5.8399	4.3042	4.1464	6.16	4.7024	44.5864	18.6144	23.2859	7.1218	4.2929	3.1023	0.428539	0.464835	2.07858	9.95937e-08	0.0362058	0.962859
MD00G1025900	1.2893	1.0441	2.8457	0.1495	0.1398	0.0703	1.633	1.0651	1.2274	0	0.2054	0.5293	0	0.2154	0	0.0717	0.1901	0	2.831	0.00952924	0.790108	0.737336	3.92707	0.00113483
MD00G1026000	9.7088	9.0551	7.1821	5.3076	6.4276	7.5975	5.8347	5.1557	10.0064	5.2137	8.619	6.5886	3.8625	4.4016	4.7965	4.3936	3.8857	4.8003	0.356877	0.446597	0.662398	0.11438	0.774006	0.0367326
MD00G1026100	3.6357	2.4021	2.3198	2.3767	2.5336	2.4694	2.5699	2.1163	1.9456	0	0.4202	0.2109	0.2832	0.3604	0.3137	0.2398	0.2474	0.2428	3.72139	1.88174e-13	3.041	5.22628e-11	3.26794	1.23627e-11
MD00G1026200	1.7986	2.8423	2.393	2.7582	1.7906	1.9086	2.1519	1.535	2.4165	1.1038	1.5441	2.1312	1.6727	1.3611	1.0704	0.8445	0.8768	1.1526	0.571824	0.208887	0.74251	0.0822075	1.17892	0.00214845
MD00G1026300	0.0749	0	0.3815	0.1563	0.1462	0.2939	0.183	0.2088	0.2026	0.6758	0.3581	0.1581	0.8344	0.2252	0.252	0.1499	0.2651	1.0622	-1.4188	0.407692	-1.04182	0.540785	-1.19611	0.401726
MD00G1026400	0.3637	0.7953	0.9634	0.3037	0.4968	0.571	0.4739	0.338	0.6561	0.3646	0.4869	0.384	0.5894	1.3123	0.9791	0.8733	0.9011	0.5158	0.787238	0.4143	-0.971953	0.24843	-0.565892	0.495145
MD00G1026500	0.3108	0.6067	0.2714	0	0	0.0436	0.0723	0	0	0	0	0.0937	0	0	0	0	0	0	3.69363	0.290963	0.9931	0.849931	1.72273	0.66839
MD00G1026600	0	0	0	0	0.2928	0.5889	0	0	0	0	0	0	0	0	0	0	0	0	--	--	--	--	--	--
MD00G1026700	0	0	0	0.3214	0	0.4532	0	0	0	0.3087	0.4416	0	1.4033	0.1543	1.7269	1.0782	0.2724	0.3119	-3.17711	0.257476	-2.00637	0.380212	-4.38327	0.0513396
MD00G1026800	0	0	0	0	0.2879	0	0	0	0.1331	0	0	0	0	0	0	0	0	0	--	--	--	--	--	--
MD00G1027000	6.7085	6.6771	6.2431	1.5126	2.1413	1.5032	3.6415	3.0402	2.5768	0.2906	0.5543	0.4809	0.0839	0.083	0.0929	0.6628	0.1832	0.4614	3.89633	2.14733e-24	4.4143	8.58595e-10	2.93742	9.75721e-14
MD00G1027100	10.4709	10.0497	11.4282	2.3417	2.5539	4.2192	6.4704	5.2129	3.9626	0.8434	1.0726	0.7895	0	0.0937	0.3146	0.2806	0.1654	0.3788	3.56548	1.13927e-17	4.63642	1.29807e-07	4.35587	7.11418e-13
MD00G1027200	2.3074	1.2338	1.6351	3.874	1.9576	1.8209	1.8788	1.9579	1.1762	0	0	0	0	0	0.0563	0	0	0.0508	7.54676	1.03542e-07	7.17627	4.56353e-07	6.67724	2.37945e-06
MD00G1027300	0	0	0	0	0	0	0	0	0.1072	0	0	0.1255	0	0	0	0	0	0	--	--	--	--	--	--
MD00G1027600	8.1101	9.714	8.185	4.0753	4.176	2.9469	6.0531	5.3037	5.6886	0	0	0	0	0	0	0	0	0	9.29865	1.23635e-12	8.11104	1.17686e-09	8.82369	1.50841e-11
MD00G1027700	5.0317	4.4489	5.917	2.3554	2.5989	1.7423	4.7295	4.229	4.1707	0.1113	0.2476	0.0391	0	0	0	0	0	0.0375	5.24949	2.30154e-23	8.39167	2.53725e-10	8.50616	8.47178e-11
MD00G1027800	1.6968	1.8205	1.8053	1.2199	0.8461	0.7769	1.6886	2.2426	1.0201	0	0	0	0	0	0	0	0	0	8.00194	6.82956e-09	7.12272	4.20647e-07	8.0327	4.02714e-09
MD00G1027900	4.7709	2.4215	3.0549	1.5649	2.3273	1.7386	2.8302	3.8003	2.3357	1.2298	1.5638	1.0792	0.9663	1.0246	0.8409	0.9545	0.7839	1.1737	1.40636	0.00143847	1.08852	0.0347903	1.71685	7.09213e-05
MD00G1028000	4.4115	3.2566	3.7191	1.5082	2.7457	1.8656	3.1585	2.3326	2.195	0.61	0.6545	0.5621	0.7702	1.6008	0.8531	0.9891	0.9421	0.6164	2.64523	4.27406e-08	1.0197	0.0536117	1.67213	0.000326149
MD00G1028200	2.3184	1.848	2.3617	1.2098	1.5551	0.7108	1.1798	1.6159	2.3522	0.4358	0.6927	0.153	0	0	0	0	0	0	2.33917	0.0131414	5.4781	0.000468157	6.14641	3.43494e-05
MD00G1028300	0	1.1774	0.3292	0	0	0	0	0	0	0	0	0	0	0	0	0	0	0.3273	--	--	--	--	--	--
MD00G1028400	31.3855	30.5828	29.7445	38.0518	34.2006	39.4473	31.3396	35.4066	32.3174	45.4701	31.4986	32.0603	26.1695	28.1675	28.1086	29.1313	30.875	27.5219	-0.242525	0.287036	0.530783	0.00426986	0.261894	0.184584
MD00G1028500	0	0	0	0	0.1329	0	0	0	0	0.5461	0.3907	0.1438	0	0	0	0	0	0.138	--	--	--	--	--	--
MD00G1028700	16.4966	14.5159	17.6567	7.2032	6.7592	6.1173	16.3162	12.5851	13.7453	7.2724	20.6953	18.4494	7.9159	10.5194	9.5737	12.5532	12.9177	14.049	0.0799449	0.892957	-0.386632	0.351377	0.196033	0.639097
MD00G1028800	9.6242	10.6207	9.9234	10.4935	8.55	8.521	8.8875	8.5076	10.6199	17.0596	15.7467	16.0243	14.3814	15.6832	14.1731	15.4588	16.3369	17.7544	-0.685337	1.92916e-06	-0.590577	8.13307e-05	-0.735504	1.36401e-07
MD00G1028900	0.7332	1.0727	1.2221	0.9043	0.9104	1.0245	0.4522	0.8465	0.2605	0.3563	0.4036	1.0788	0.45	0.2449	0.5482	0.7112	0.4914	1.2153	0.72876	0.348173	1.2885	0.0576224	-0.530371	0.464886
MD00G1029100	8.5157	9.0578	9.9347	7.9441	6.6373	6.9545	6.8175	13.7938	5.9636	2.0029	1.2735	2.3102	0.3372	0.8105	0.1601	0.9994	1.1364	0.4819	2.30686	2.50958e-07	4.11804	3.21626e-16	3.41407	4.12865e-14
MD00G1029200	1.3943	0.9526	1.7754	0	0	0	0	0.9718	0	0	0.3332	0	0	0	0	0	0	0	--	--	--	--	--	--
MD00G1029300	33.7823	35.7504	39.5645	51.302	49.603	52.3281	53.9145	84.5953	50.472	27.9157	33.0708	39.9328	52.1685	58.3858	50.2926	27.116	42.713	33.1276	0.120083	0.78268	0.0239961	0.973035	0.957625	0.000134456
MD00G1029400	7.198	8.1965	12.0984	18.4049	14.3963	14.1237	9.0842	25.4188	13.3072	2.8861	3.4408	3.4193	8.018	9.017	8.0731	3.9602	3.8208	2.552	1.50099	0.0117788	0.994009	0.0634944	2.28591	5.81984e-06
MD00G1029500	5.5162	8.794	3.6525	0.5757	0.8073	1.0824	1.1229	1.5379	0.9949	1.9353	5.01	2.9116	0.2793	1.1056	0.6187	1.9313	2.1961	1.6763	0.883726	0.29137	0.393822	0.812997	-0.592734	0.549044
MD00G1029900	4.4715	4.345	3.4921	1.4	1.0179	1.4623	3.8835	5.2635	4.7046	2.3905	1.2825	2.5175	1.0566	0.7469	0.5015	0.8946	2.6373	2.8687	1.00616	0.0962815	0.832578	0.33902	1.19416	0.021867
MD00G1030000	12.5222	14.5331	15.3251	6.8558	7.2101	6.7037	10.6734	8.721	9.4415	5.0856	6.3644	6.9655	8.9686	8.8463	10.8213	6.1606	8.5618	11.3181	1.2114	3.62818e-08	-0.368848	0.184498	0.238487	0.381749
MD00G1030300	0	0	0.1052	0	0	0	0	0	0	0.0518	0	0	0	0	0	0	0	0	--	--	--	--	--	--
MD00G1030400	1.7283	2.1092	2.2256	2.9609	2.6406	2.2075	1.9383	2.2425	1.294	1.2095	1.5276	1.2048	1.7502	2.4184	3.0723	1.6963	1.6733	2.0811	0.628874	0.106117	0.203844	0.656433	0.0958354	0.834425
MD00G1030500	6.286	8.1806	7.4845	13.3339	11.9073	14.2565	7.4115	7.6625	7.3622	7.3651	6.9073	5.9464	15.9967	13.6221	13.1392	9.4323	6.7891	13.1486	0.127967	0.732659	-0.0210585	0.971934	-0.289037	0.266065
MD00G1030600	10.6121	9.6674	9.1114	3.9871	4.4964	4.819	13.7015	11.8061	12.3593	10.5161	16.2039	11.5546	5.8338	10.7263	6.0192	15.408	7.0548	7.9241	-0.369069	0.432333	-0.668987	0.0971885	0.404403	0.309398
MD00G1031100	11.3367	10.3585	11.4557	8.5239	10.7723	9.2611	11.2284	10.3558	11.412	4.4636	10.9686	10.2047	8.0638	9.2894	9.1095	10.3974	9.306	10.8393	0.382256	0.293592	0.205852	0.615019	0.200223	0.574924
MD00G1031200	4.5066	2.2665	4.0168	1.4208	1.832	1.0593	2.2551	2.792	2.1167	3.7645	5.8344	6.6404	2.9949	1.9289	2.4746	1.5966	4.3607	2.3776	-0.584638	0.315212	-0.678868	0.25002	-0.149462	0.818995
MD00G1031300	1.1645	1.2597	1.1862	4.1016	3.5858	4.6054	2.3999	2.9083	2.4284	1.0578	1.0089	1.6518	4.2746	4.4127	5.3058	2.5481	2.4789	3.9442	-0.0269338	0.972311	-0.094148	0.827526	-0.118908	0.751586
MD00G1031500	0.2243	0.6131	1.1426	0	0	0	0.7915	0	0.2697	0.5247	1.2868	0.9472	0.4543	0.0749	0.4193	1.9448	0.0662	0.606	-0.472184	0.841557	-4.42501	0.0386371	-1.20023	0.474792
MD00G1031600	10.7327	11.7977	12.103	13.1232	12.5577	13.0165	11.3992	10.5813	11.322	6.8681	12.9113	10.9118	12.3525	9.8035	12.6151	13.6483	12.8764	14.4424	0.185504	0.539608	0.248138	0.356317	-0.210782	0.398665
MD00G1031700	21.043	20.8329	21.3727	24.5453	21.4661	24.6829	17.4108	17.9738	16.4654	13.8971	21.0055	18.065	23.1583	18.3906	22.6643	16.3448	19.3285	21.4726	0.266052	0.22366	0.23163	0.287356	-0.0525107	0.834406
MD00G1031900	5.5498	4.1822	4.8838	5.4282	4.9043	4.8177	5.8673	4.6984	6.7082	3.4661	3.7224	3.8955	5.4435	4.5427	6.7786	3.4589	5.3469	5.3863	0.40621	0.20288	-0.0522866	0.911316	0.368748	0.188622
MD00G1032200	27.7988	20.0223	28.4438	2.0677	1.8725	1.883	13.0564	7.6523	12.9536	33.0171	34.2716	24.6398	3.8245	4.5294	4.7219	15.3596	10.9001	11.1634	-0.262682	0.489443	-1.07366	0.00197137	-0.0661805	0.873594
MD00G1032300	10.0317	10.1481	11.2289	9.0696	5.7471	6.8092	16.8584	12.3578	14.5695	15.6685	10.7616	10.282	7.0874	8.4753	5.8873	16.4529	14.2413	12.8204	-0.219263	0.559938	0.100817	0.820946	0.0924201	0.79301
MD00G1032400	0.1417	0.129	0.0962	0	0	0	0	0	0	0.142	0.316	0.2991	0	0.1893	0	0	0	0	-1.03119	0.780136	-2.77981	0.427392	0	1
MD00G1032500	12.2746	15.8073	15.4665	6.1223	5.579	6.7225	11.3188	10.6282	12.092	15.1703	19.3699	15.5595	9.5347	10.6216	8.1828	11.983	9.5946	10.5363	-0.192176	0.434828	-0.529173	0.0120495	0.172431	0.442456
MD00G1032600	2.6846	6.5216	5.6973	0.5253	0.1637	0.0549	0.0455	0.3119	0	1.794	2.5131	1.6531	0.5097	0.3363	0.1882	0.2238	0.0495	0.2266	1.33375	0.10471	-0.404895	0.784222	-0.397056	0.791292
MD00G1032700	14.1792	17.877	15.9461	9.4708	9.2962	9.2926	17.3176	17.8152	16.4699	11.8825	15.8333	12.9325	11.7742	9.265	7.3791	21.8435	14.2002	17.8678	0.250797	0.39584	0.0760815	0.842468	0.0273026	0.937901
MD00G1033000	1.2454	1.1345	2.0759	2.5995	1.7673	1.5551	1.1984	1.473	2.1441	2.0428	2.1648	1.6732	1.8344	2.8366	1.3968	2.1518	1.4023	1.3762	-0.402333	0.606834	0.0485747	0.971866	0.0511134	0.955625
MD00G1033100	2.2494	1.7213	2.2914	2.5354	1.8434	2.1186	1.8315	2.0067	1.6228	1.8038	2.9247	2.5645	3.2801	2.3444	1.6146	2.2501	2.3084	2.4608	-0.216185	0.733979	-0.0704942	0.926065	-0.276629	0.583084
MD00G1033200	2.2171	0.8079	3.9147	8.9469	2.4515	2.4652	3.2493	2.7471	2.266	0.2963	0.2826	1.5603	8.2322	1.3331	0.3316	1.9221	2.223	0	1.69893	0.310981	0.585652	0.765117	1.04697	0.494455
MD00G1033300	5.3197	0.6923	6.1932	17.4489	12.2337	4.1007	6.4971	4.5905	8.2242	0.7618	0.3633	0	8.0806	1.1424	1.7047	2.6608	3.0255	0.3849	3.41795	0.0275508	1.72985	0.151956	1.72783	0.137746
MD00G1033400	21.1685	19.0955	21.7743	0.6477	0.2691	0.1353	0.1684	0	0.1865	27.1638	34.0155	14.4122	0.0698	0.5528	0.0773	5.0353	0.061	1.5366	-0.27312	0.90161	0.664616	0.763202	-4.11344	0.0029873
MD00G1033500	3.814	2.6869	3.419	1.8576	1.3396	1.2473	3.064	2.2684	2.614	3.2625	2.7226	2.6304	2.2144	2.2934	1.9392	3.8153	2.5194	2.5756	0.207541	0.64636	-0.448467	0.289023	-0.0745751	0.866178
MD00G1033600	77.0718	73.3888	70.064	168.155	170.059	156.607	61.9789	60.3391	54.3865	57.4097	58.7391	64.4279	193.123	159.292	169.277	76.7809	100.134	133.699	0.296778	0.193156	0.0194289	0.966015	-0.721797	5.49507e-05
MD00G1033700	469.361	340.327	365.176	3.886	4.0363	3.653	45.6441	6.1515	16.4163	740.888	287.549	317.724	3.3516	0.6219	0.696	3.5178	2.0131	3.3527	-0.193367	0.87013	1.40287	0.124827	3.02875	8.9054e-06
MD00G1033800	17.0549	14.8512	14.3074	0.5235	0	0	0.6126	0.4662	0.2262	3.7712	5.515	2.1181	0	0.2514	0	0.5018	0.2219	0	2.02505	0.000919558	0.930973	0.760432	0.945498	0.567445
MD00G1033900	0.4358	0.5955	0.5919	0.379	0.1417	0	0.0591	0	0	0.364	0.4861	0.9967	0.0735	0	0.0815	0.218	0.1928	0	-0.175253	0.934784	1.85097	0.394938	-2.52265	0.219797
MD00G1034000	0	0	0	0	0	0	0	0	0	0	0.1032	0.6839	3.1708	1.7313	3.0274	1.7281	2.388	2.8436	-3.72953	0.0710143	-6.96215	2.76057e-05	-6.96229	1.89771e-05
MD00G1034500	31.6226	43.0426	36.5275	11.7592	50.1495	27.2322	20.6586	22.3557	17.0589	24.7738	14.1137	21.7917	21.6957	110.981	74.9475	34.6364	20.2275	38.1977	0.879074	0.231733	-1.11786	0.0958807	-0.534684	0.453416
MD00G1034600	5.1241	4.1385	3.5515	1.3783	1.2369	1.3475	0.129	0.0491	0	10.7494	9.7976	7.6397	0.6954	1.5882	0.8887	0.2642	0	1.3378	-1.12757	0.184372	0.411853	0.720029	-2.98614	0.00959844
MD00G1034700	0	0	0	0	0	0	0	0	0	13.2067	10.0766	10.0137	5.3367	7.9221	11.2303	12.6522	5.5948	6.406	-6.86794	4.28892e-06	-6.30162	3.24748e-05	-6.49857	1.1036e-05
MD00G1034800	6.0087	7.7505	6.7167	3.1077	5.0322	3.7561	3.5935	4.991	5.4667	2.6118	2.3385	2.0208	0.4846	1.4921	0.4175	3.1915	0.6586	0.4848	1.56352	0.0256951	2.40651	0.000378694	1.78561	0.00617473
MD00G1035000	9.7255	9.1041	12.435	7.805	8.4742	7.5345	11.6596	17.702	11.5531	21.414	19.205	20.0375	21.8027	18.9554	20.6122	9.0914	23.0234	13.7922	-0.950924	0.00692479	-1.26993	0.000125617	-0.090963	0.849899
MD00G1035200	0.4351	0.3963	0.1108	0	0.1061	0	0.2657	0	0.1962	0	0.104	0.2296	0.2203	0.109	0.488	0.2176	0.0962	0.2204	1.53354	0.492959	-2.70009	0.245193	-0.0843229	0.979623
MD00G1035300	0	0	0	0.528	0	0	0	0	0	0	0	0	0	0	0	0	0	0	--	--	--	--	--	--
MD00G1035400	7.0321	6.6686	6.8698	11.2492	10.0661	9.67	6.4766	7.0707	5.6659	7.9735	8.0455	6.6323	10.8568	8.9536	10.4084	8.5337	6.8842	8.1743	-0.132224	0.642069	0.130481	0.608433	-0.206635	0.343185
MD00G1035800	0	0	0	0	0.0682	0	0	0	0	0	0	0	0	0.0701	0	0	0	0.0708	--	--	--	--	--	--
MD00G1035900	81.652	73.4424	72.3957	37.0857	28.7086	38.9143	96.3266	97.5487	89.6198	146.449	99.7786	95.0052	67.0896	76.6558	66.2962	88.8237	112.429	90.9037	-0.578295	0.0113922	-0.913291	1.65101e-05	0.0379336	0.906973
MD00G1036000	27.2951	13.5244	30.4039	0.9684	0.9807	0.8345	29.9052	15.7368	29.0782	46.7385	38.1449	34.0378	1.2528	0.6974	0.2602	4.4863	4.1045	1.8798	-0.736893	0.182637	0.416149	0.648545	2.90651	2.70473e-11
MD00G1036100	192.259	100.025	165.98	97.3623	124.305	109.451	155.502	110.957	175.17	178.116	268.661	261.189	47.7483	8.2506	26.2198	96.757	65.8633	44.6411	-0.619847	0.37232	2.11075	4.44296e-05	1.17042	0.0314183
MD00G1036200	0.4722	0.2151	0.2405	0	0	0	0	0.8776	0	0.4733	0.9029	0.9969	0.4782	0.2366	0	0.9447	0.4177	0	-1.34821	0.635423	-2.37512	0.445499	-0.583606	0.832514
MD00G1036300	51.1767	88.9128	62.3692	5.6432	16.9451	33.9726	11.1177	30.3018	13.6438	16.5891	10.3389	8.9944	3.4845	5.1452	7.2285	7.5944	1.5946	3.7068	2.50322	0.000236366	1.92097	0.00748015	2.19406	0.00118533
MD00G1036500	7.6765	7.9255	2.6066	0	1.9972	0.5021	10.4172	5.2315	8.3074	5.13	1.4678	2.161	0	1.0258	0.574	5.6313	4.9803	1.5552	1.0701	0.386824	0.766663	0.738377	1.04627	0.305098
MD00G1036600	73.0236	46.5224	66.3646	19.4264	10.9427	16.8571	52.8511	47.237	59.1829	58.1293	33.3097	41.8182	17.8829	8.8488	10.9738	14.8007	28.2906	11.3615	0.483388	0.3821	0.415244	0.492643	1.61441	8.34964e-05
MD00G1036700	0.1225	0	0	0	0	0	0	0	0	0	0	0	0	0	0	0	0	0	--	--	--	--	--	--
MD00G1036800	0	0	0.0362	0.1482	0.4849	0.4528	0	0	0	0.0356	0.2036	0.0749	1.5817	1.5654	2.2297	0	0.1256	0.2158	-3.07731	0.125049	-2.20723	0.0145262	-4.21382	0.0137988
MD00G1036900	6.8254	9.2378	6.3569	6.5128	1.5221	3.2525	6.9864	5.4368	6.6829	12.9018	8.3897	7.6169	5.7269	4.2996	2.8434	14.6309	8.4538	7.5065	-0.355993	0.636188	-0.111026	0.913187	-0.593622	0.303088
MD00G1037000	19.1703	20.5852	17.6413	28.8991	25.9313	33.9811	15.4581	18.2455	18.0399	17.1742	18.239	18.7704	27.1032	17.5413	20.9817	25.1059	16.6322	21.5766	0.0934681	0.806324	0.529884	0.0246041	-0.199865	0.456024
MD00G1037100	461.289	532.037	469.775	28.2014	25.288	29.8346	70.0268	49.3888	49.9525	404.301	638.824	582.742	42.8233	57.9654	50.1305	42.2615	44.3095	54.7032	-0.14068	0.675383	-0.76524	0.000684711	0.349686	0.149048
MD00G1037200	7.3997	8.2477	9.3114	6.7233	5.181	8.7971	4.4656	4.8541	3.7684	16.6677	8.4061	10.7522	7.3171	5.4964	5.7607	11.7565	4.236	4.8501	-0.517585	0.357037	0.24729	0.712211	-0.582501	0.24144
MD00G1037300	13.8373	14.5283	13.3789	10.7086	6.6356	7.8232	15.5155	16.5098	14.4881	12.9303	17.0407	15.0404	9.8562	9.3428	14.7963	10.7921	18.259	11.5816	-0.0981984	0.850094	-0.344921	0.375649	0.270327	0.446733
MD00G1037600	3.5772	3.8406	2.9932	4.1333	2.8668	6.3923	14.7711	11.8725	12.9039	2.8174	1.3435	4.0459	4.7868	2.8167	3.8688	9.3294	3.2778	3.753	0.356306	0.674194	0.313357	0.698728	1.3627	0.00748115
MD00G1037700	0.4281	0.4485	0.4143	0.4245	0.2506	0.798	1.3595	0.9946	1.4285	0.7939	0.2456	1.0395	0.5419	0.4934	0.7683	1.9914	1.3257	0.9107	-0.680346	0.390964	-0.204297	0.835495	-0.0802805	0.926577
MD00G1037800	0	0	0	0	0	0	0.6494	0	0	0	0	0	0	0	0	0	1.4113	0.808	--	--	--	--	--	--
MD00G1037900	1.488	0	0	0.7765	0	0	0	0	0	0	0	0	0	0	0	0	0	2.2609	--	--	--	--	--	--
MD00G1038000	0.4735	0	0	0	0	0	0	0	0	0	0	0	0	0	0	0	0	0	--	--	--	--	--	--
MD00G1038100	0.3584	0	0.7303	0	0	0	0.2919	0	0.3233	0	0.6854	3.4055	0	0.7184	0	5.3785	4.1225	3.6309	-1.92925	0.4431	-1.79924	0.592065	-4.31477	0.0305955
MD00G1038200	2.1867	3.1158	1.7706	0.4681	0.3829	0.6601	2.374	0.9379	1.4158	0.8431	0.5897	0.1776	0.2271	0.2248	0.1887	0.1683	0.1488	0.284	2.14166	0.000801575	1.32746	0.16	3.07786	1.94762e-05
MD00G1038300	0.108	0.2951	0.0367	0.2629	2.809	3.0366	0.0293	2.0736	0	0.0361	0.0688	0	0.1093	1.1181	1.3724	0.108	0.0637	0.9843	2.08108	0.442993	1.32317	0.572984	1.00556	0.645996
MD00G1038400	44.0558	68.6422	47.5751	40.1763	150.541	90.653	39.7084	56.5899	55.2025	24.682	42.0685	34.2654	56.5713	173.687	193.492	47.408	59.0264	66.4044	0.679982	0.316141	-0.492479	0.486545	-0.099077	0.90063
MD00G1038500	12.3766	12.1076	11.3899	7.9997	7.4097	8.762	11.9668	12.9395	11.8591	12.759	16.0009	15.9604	10.6818	14.4473	17.4307	5.7684	17.5443	9.8303	-0.308182	0.560691	-0.725722	0.0844733	0.220738	0.643044
MD00G1038700	0.3822	0.3481	1.4274	0	1.1186	0.3749	0	1.8941	0.3446	0.1277	0.2436	0	0	2.1703	7.8582	0.6372	0.1127	1.4195	2.52416	0.341308	-2.6449	0.225046	0.172797	0.956619
MD00G1038800	11.3492	25.6671	12.3088	4.3018	2.2586	2.4928	9.3327	9.0253	9.3693	8.5466	6.6397	4.7684	7.2617	9.167	5.0663	9.7716	14.0869	19.9614	1.31886	0.0033691	-1.1576	0.0153693	-0.566338	0.241638
MD00G1038900	19.4967	18.5268	19.833	13.6124	15.8205	13.8339	14.7266	13.1038	14.6236	17.2605	23.6949	20.2666	17.2447	18.3434	14.6288	19.5305	16.577	21.7548	-0.0721681	0.785386	-0.118474	0.607147	-0.35534	0.0310813
MD00G1039000	1.6642	1.8192	0.3391	1.3895	6.1698	1.9593	1.084	1.2372	1.801	0.3336	0	2.1081	1.6853	4.3363	1.8665	2.6636	1.7668	2.0229	0.696358	0.708669	0.379362	0.81466	-0.558366	0.687861
MD00G1039200	4.4853	31.56	7.4332	0.2795	3.2004	4.0393	2.3984	3.9194	1.6603	2.6843	5.0242	4.0282	0.7796	7.4135	3.0785	6.8642	2.0433	4.374	1.91148	0.0870563	-0.488958	0.749361	-0.638821	0.604346
MD00G1039300	1.8563	2.8673	2.2198	0.4633	0.5118	0.3959	0.8543	0.8625	0.8006	1.7394	1.466	1.6613	1.2259	1.8198	1.403	1.534	1.1424	1.9212	0.526268	0.203878	-1.60487	0.00017563	-0.771072	0.0475197
MD00G1039400	0	0.1837	0.0514	0	0	0	0	0	0	0	0	0	0	0	0	0	0	0	--	--	--	--	--	--
MD00G1039500	10.1884	13.649	12.987	8.6429	7.0165	6.5747	6.6986	6.2277	5.6996	13.7629	8.6466	9.7775	7.007	5.5694	6.6607	8.9383	6.3626	5.2982	0.201113	0.625943	0.302567	0.424865	-0.0619208	0.885003
MD00G1039600	2.8415	9.7751	3.6182	2.0681	1.7144	1.5039	0.9742	1.2508	1.315	3.2606	3.217	3.1575	1.4009	1.1616	1.1742	0.8228	0.9262	1.7422	0.769723	0.184311	0.594466	0.362089	0.119562	0.875234
MD00G1039700	0	0	0	0	1.3289	0	0	0	0	0	0	0	0	0	0	0	0	0	--	--	--	--	--	--
MD00G1039900	3.612	4.2087	3.5938	5.3476	3.2781	3.5437	3.4197	4.4495	3.1816	3.5365	3.4532	3.4582	4.5083	2.1887	2.9206	4.3695	2.8239	3.5737	0.1387	0.822123	0.429645	0.351488	0.128188	0.793543
MD00G1040000	481.051	370.159	638.53	14.2993	12.1212	7.5184	440.844	249.366	336.755	244.132	298.221	421.035	21.0471	11.2873	82.8908	30.4317	129.021	28.0518	0.632722	0.544222	-1.67987	0.0360535	2.50569	0.000434169
MD00G1040100	3.0125	2.287	2.3868	2.2707	2.2043	2.2988	1.022	0.7777	1.2829	8.3884	5.3602	5.1236	5.6777	4.9479	4.0358	3.4321	3.6276	3.2211	-1.29113	0.000138014	-1.021	0.00554446	-1.65355	2.00662e-05
MD00G1040200	10.0524	6.4441	7.8127	11.2683	9.0083	8.1089	6.7904	7.1274	6.4465	10.7484	8.5426	5.974	10.5567	8.134	6.5977	7.3742	9.4862	9.5039	-0.0509231	0.92994	0.260323	0.527648	-0.287674	0.424738
MD00G1040500	8.7908	7.5608	9.231	13.9829	16.1452	14.7067	10.0401	10.0583	9.6386	2.7845	8.1615	7.7244	14.4767	14.191	18.1236	8.5397	10.5045	12.1305	0.465494	0.277015	0.0324014	0.970407	0.0208744	0.974494
MD00G1040600	2.4531	1.7607	2.4989	8.8443	7.1075	7.2931	3.1474	3.8686	3.9553	2.6081	2.061	2.5111	7.0761	7.1518	7.6705	4.6848	4.9982	5.8735	-0.0935241	0.865948	0.178858	0.587031	-0.4186	0.130638
MD00G1040900	18.6293	18.105	21.9833	12.6569	10.3923	10.2242	31.7259	22.069	30.4818	21.6788	17.5899	23.5113	13.0282	13.1243	13.7571	15.7757	12.4426	13.8729	-0.0910163	0.787751	-0.169586	0.562739	1.0893	6.67816e-09
MD00G1041100	1.7033	1.6758	2.0474	1.2799	1.3294	1.8716	1.4146	1.013	1.536	2.2196	3.3219	2.5172	1.5523	1.8435	1.1462	1.5335	1.1452	1.3458	-0.563922	0.119987	0.0709705	0.905824	0.0708504	0.88611
MD00G1041200	5.4262	7.566	6.3735	9.5347	7.8329	8.094	6.2665	7.6668	6.1418	6.9378	7.2521	8.2414	12.1672	8.9893	7.3279	9.9145	8.7683	9.1422	-0.199999	0.567778	-0.0687971	0.862941	-0.384996	0.132999
MD00G1041300	1.3671	1.5941	1.2255	0.0571	0.1067	0.3756	0.0445	0	0.0493	1.0963	1.307	0.8082	0.0554	0.1096	0.1227	0.2188	0.0968	0.2216	0.393265	0.667011	1.02093	0.479036	-2.37703	0.121112
MD00G1041400	25.6039	24.777	23.2157	112.955	105.227	98.2703	29.8582	32.3355	28.5879	23.4094	19.7262	21.1872	105.232	81.3962	76.9993	31.9924	37.9189	48.2619	0.202835	0.450472	0.359488	0.0773271	-0.289744	0.161234
MD00G1041800	0	0.169	0	0	0	0	0	0.173	0.3355	0.3729	0.1778	2.1598	0.1884	0	0	0.9303	0.6582	0.3768	-3.79081	0.14589	-0.930487	0.823827	-1.88706	0.420221
MD00G1041900	13.4172	16.169	16.7627	12.9982	13.1195	11.3335	10.8266	11.6859	11.7743	10.7355	13.6039	12.6393	12.2466	11.3962	11.3032	13.3917	10.5927	11.4885	0.335063	0.0645088	0.195208	0.340113	0.0387679	0.86968
MD00G1042000	0	0	0	0	0	0	0	0	0	0	0	0	0.0513	0	0	0	0	0	--	--	--	--	--	--
MD00G1043300	4.8825	3.3606	5.4157	5.8033	4.0225	3.699	2.6503	2.3443	2.7153	4.3504	6.7165	4.6673	6.3726	4.9202	6.1758	3.8259	4.9914	4.4512	-0.197828	0.638951	-0.276868	0.459764	-0.700259	0.0170549
MD00G1043400	0.1485	0.1353	0	0.155	0.1449	0	0	0	0	0	0.284	0	0	0	0	0	0	0.1505	--	--	--	--	--	--
MD00G1043500	0.2544	0	0.7775	0.2655	0.2482	0.2496	0.3107	0.1182	0.1147	0.1275	0.2432	0.1343	0.6441	0.3824	0.428	0	0.5627	0.3866	1.00169	0.649326	-0.836198	0.674641	-0.726191	0.699591
MD00G1043700	9.8372	11.7325	11.0757	3.9175	5.4302	6.286	11.9619	12.9911	11.2644	9.861	10.8898	7.2419	5.1775	9.21	5.4441	10.9412	10.4207	11.9316	0.231202	0.556422	-0.248833	0.5351	0.209895	0.528796
MD00G1043800	0.2181	0.3973	0.6664	0	0	0	0.0888	0	0	0.4918	0.4691	0.633	0	0	0	0	0	0.1104	-0.311627	0.896041	0	1	-0.0945214	0.984578
MD00G1044200	0.1017	0.0463	0.2072	0.0531	0	0	0.0414	0	0	0	0	0	0.2575	0	0	0	0.09	0	--	--	--	--	--	--
MD00G1044500	12.504	8.868	11.5406	15.5898	10.2343	10.6209	13.0509	9.2025	16.9525	15.6467	7.6219	10.7192	33.143	18.5024	11.7654	19.6439	21.9019	20.4019	-0.043766	0.961653	-0.701788	0.152755	-0.575122	0.217426
MD00G1044800	0	0	0	0	0	0	0	0	0	0	0	0	0	0.6383	0	0	0	0	--	--	--	--	--	--
MD00G1045100	0.221	0.0671	0	0.0769	0	0.0723	0.06	0	0.0664	0	0	0	0	0	0	0	0	0	--	--	--	--	--	--
MD00G1045200	4.9343	3.9171	4.3083	11.2925	9.6625	7.0194	4.1037	3.9959	4.132	3.2857	4.4141	3.5718	10.3147	5.6514	6.4434	3.5257	4.0224	5.2839	0.231701	0.60191	0.417296	0.230764	0.0223416	0.967757
MD00G1045300	27.8654	49.8251	35.7149	24.8818	33.7896	28.1759	31.8733	33.8853	30.0236	33.5559	47.8595	35.6594	29.3914	43.936	38.9129	61.4225	42.2384	45.6447	-0.0323631	0.957087	-0.274152	0.474677	-0.553304	0.063822
MD00G1045400	0.2031	0	0.4137	0	0	0.1992	0.3307	0.3774	0	0.4071	0.1941	0.6431	1.6451	0.407	0.4555	0.8125	1.0779	0.2057	-1.03479	0.685536	-3.4271	0.109647	-1.50479	0.403889
MD00G1045500	0	0	0	0.3183	0.1488	0	0.1242	0.1417	0	0	0	0	0	0	0	0	0	0	--	--	--	--	--	--
MD00G1045600	0	0	0	0	0	0	0	0.2344	0	0	0	0	0	0	0	0	0	0	--	--	--	--	--	--
MD00G1045700	0	0.2251	0	0	0	0	0	0.3827	0.0743	0	0	0	0	0	0.1847	0.4943	0.3643	0	2.3407	0.696116	-1.92937	0.754397	--	--
MD00G1045800	0	0	0	0	0.0798	0	0	0	0	0	0.0782	0	0.0829	0	0	0	0	0	--	--	--	--	--	--
MD00G1045900	4.3856	3.7455	4.7467	3.1467	1.3371	4.0338	4.0173	6.8776	3.7079	0.8243	0.2621	0.2894	0.2776	0.5494	0.9223	0.2742	0.485	0	3.23211	0.00121339	2.39002	0.0177984	4.29193	0.00012192
MD00G1046300	0	0	0	0.0465	0	0	0	0	0	2.0992	3.1949	3.4807	3.4743	3.7956	3.2484	2.7635	3.7055	4.0622	-8.50517	1.91068e-10	-7.68559	1.27636e-08	-8.83919	2.06986e-11
MD00G1046400	0.2026	0	0.2064	0	0	0	0	0	0.1827	4.8741	13.5584	8.7687	9.8478	14.6187	12.7249	8.9173	9.3204	13.7501	-6.0907	1.12191e-06	-8.28549	2.14732e-09	-7.2883	1.44187e-07
MD00G1046500	13.7495	15.8391	14.4508	6.8332	5.3942	6.5663	9.8328	9.262	10.3002	9.626	12.3105	10.7515	7.5143	5.3222	5.7116	9.97	7.0797	7.664	0.44025	0.0618978	0.110583	0.768975	0.339393	0.14925
MD00G1046600	0.7036	0.4273	1.4334	0.2448	0.2288	0.115	0.191	1.0898	0.5288	0.2351	0.6727	0.7427	0.1187	0.5876	0	0.7038	0.415	0.2376	0.63497	0.706344	-0.198782	0.943946	0.489212	0.743771
MD00G1046700	0.616	0.6681	0.2689	0.4286	0.3148	0.5181	0.3822	0.5452	0.6878	1.0292	1.4304	1.889	0.8021	1.2642	2.2374	1.4673	1.5572	1.4858	-1.46619	0.00809131	-1.68092	0.00220952	-1.39922	0.0067616
MD00G1046800	0.3963	0.2166	0.1615	0.1654	0	0.0778	0	0	0.0715	0	0	0.0837	0.1605	0.2383	0.1778	0	0.1402	0.6423	3.18776	0.19267	-1.17874	0.652015	-3.25918	0.133733
MD00G1047100	0.2839	0.2069	0.2314	0.652	0.277	0.1671	0.6011	0.5278	0.3073	0.797	1.5202	0.7194	0.3451	0.7399	0.1274	1.0226	0.7034	0.9204	-2.06602	0.0146569	-0.0777635	0.970183	-0.787671	0.338401
MD00G1047200	0	0.166	0.2784	0.5704	0.1777	0.1787	0.3708	0.5925	0.3286	0	0.1742	0.0962	0.0922	0	0	0.0911	0.1612	0.0923	0.713616	0.790676	3.26134	0.114731	1.97009	0.199504
MD00G1047300	0.0628	0	0	0	0	0	0	0.1752	0	0.189	0.0601	0.1327	0	0.063	0	0	0	0	--	--	--	--	--	--
MD00G1047400	0.5974	0.5183	0.5796	0.5344	0.2776	0.2233	0.5328	0.3437	0.5131	0.7985	1.0608	0.961	0.7202	1.1119	1.1806	1.2522	1.5605	1.0951	-0.727335	0.154671	-1.45682	0.00200744	-1.41029	0.000592984
MD00G1047500	0.3883	0.5306	0.3956	0	0	0	0.4743	0.6315	0.3502	0.3892	0.4641	0.205	0.1966	0.3892	0.9799	0.6798	0.8588	0.4917	0.320306	0.851722	-4.76172	0.00432943	-0.409792	0.731011
MD00G1047600	0.9791	0.5097	0.7124	0	0.1365	0	1.2527	0.5199	1.0091	0.8412	0.936	0.2953	0.2833	0.1402	0	0.2798	1.2374	2.5502	0.0854875	0.972553	-1.43087	0.599451	-0.441703	0.739939
MD00G1047800	2.0198	2.1467	1.3717	0.7027	2.9559	2.6421	3.0151	4.0669	3.0359	1.0123	0.9655	3.5537	1.3636	1.3495	0.7551	3.3675	3.276	1.705	0.0302465	0.994698	0.959687	0.419257	0.349083	0.73205
MD00G1047900	20.0306	20.5587	19.9964	13.7973	14.722	18.8657	19.1363	25.44	27.3369	18.7403	17.4904	14.5196	10.8182	13.2489	9.7353	20.9725	16.5397	18.1261	0.263609	0.398662	0.579447	0.0304283	0.458347	0.0556584
MD00G1048000	0	0.3375	0	0.3866	0.7228	0.7269	0.3016	0	0	0	0.7083	0.3911	0.3751	0	0	0	0.6555	0.3752	--	--	--	--	--	--
MD00G1048100	0	0.0259	0	0	0	0	0	0.0792	0	0	0.0272	0	0	0.0285	0.0638	0.0569	0.1257	0.0864	--	--	--	--	--	--
MD00G1048200	6.1412	8.2363	6.1689	3.4717	3.4118	6.3597	6.3198	4.9937	5.5382	6.156	4.4849	5.8526	2.073	2.6499	1.6263	4.0955	2.3392	2.5056	0.328306	0.511621	1.14839	0.0055807	1.00502	0.00741984
MD00G1048300	0.2042	0.2657	0.208	0.1522	0.3131	0.5152	0.475	0.4337	0.4472	0.3217	0.3347	0.2156	0.1772	0.2339	0.2617	0.3502	0.2065	0.2068	-0.352466	0.72835	0.647692	0.442019	0.919876	0.154771
MD00G1048400	0.2399	0	0.2444	0.2504	0	0.1177	0	0.1115	0	0.3608	0.1147	0.2533	0.243	0.4809	0.1346	0.48	0	0.8507	-0.608349	0.839827	-1.16006	0.657792	-3.4214	0.110452
MD00G1048500	9.6002	17.1024	10.866	7.7928	4.3709	3.9768	12.8541	7.732	14.2371	0	0	0	0.4321	0.6414	0.2393	0.2134	0	0	8.32554	1.75852e-09	3.6908	1.24476e-05	7.38614	9.69486e-08
MD00G1048800	5.9606	5.1404	5.6671	2.1566	1.008	1.8713	3.9473	4.2837	4.8021	2.39	4.4069	5.2855	3.2193	2.947	2.2284	3.4981	2.6015	4.3473	0.482892	0.294479	-0.653304	0.184238	0.416209	0.325908
MD00G1048900	5.1066	6.8616	4.0965	8.5938	5.7294	8.7049	4.9375	3.3812	6.7351	5.6308	2.8072	2.7627	2.3917	2.6868	1.575	4.1505	2.8236	5.1728	0.530337	0.344594	1.87894	1.0754e-05	0.408687	0.424738
MD00G1049000	13.5659	11.3361	14.962	11.4968	11.1455	12.909	17.9803	15.1188	13.7978	13.4964	10.7754	11.4673	11.0521	10.3243	13.2705	7.9076	10.3323	8.5757	0.162456	0.595174	0.131019	0.674318	0.886554	8.11917e-06
MD00G1049100	0.7317	0.7272	0.8809	0.2777	0.0649	0.261	0.0542	0	0.06	1.6003	1.3355	2.0363	0.0674	0	0.0746	0	0	0.2021	-1.08151	0.205839	2.19951	0.210662	-0.638254	0.780552
MD00G1049200	0	0	0	0	0	0	0	0.0793	0	0.2566	0.2855	0.1351	0.1296	0.2138	0.1914	2.4756	0.906	0.4322	-4.87566	0.00921935	-4.41241	0.0205432	-5.56606	0.000243225
MD00G1049600	0	0	0	0	0.09	0	0	0	0	0	0	0	0	0	0	0	0	0	--	--	--	--	--	--
MD00G1050100	21.7105	22.0915	23.1938	9.341	8.3192	8.1877	18.8097	17.3658	18.0792	14.7612	23.5313	20.6521	10.3497	8.4243	9.0889	15.8498	15.4354	12.9563	0.194942	0.447026	-0.014168	0.985629	0.376589	0.0577274
MD00G1050200	0.5481	0.3699	0.7238	0.2119	0.1386	0	0.0496	0.1887	0.0183	0.3053	1.0093	0.6858	0.0206	0.0407	0	0.1422	0.0718	0.1851	-0.276041	0.865156	2.57284	0.104063	-0.542196	0.698634
MD00G1050300	0.2133	0.3887	0	0.334	0	0.1047	0.0869	0	0.0962	0.2139	0.5099	0.4504	0	0	0.1196	0.1067	0	0	-0.927791	0.732659	1.94112	0.517236	0.832129	0.79849
MD00G1050400	0.4689	0.2563	0.6688	0	0	0	0	0	0	0.282	1.076	0.297	0.2849	0.188	0	0	0.083	0	-0.241575	0.935598	-3.10867	0.225751	-1.00633	0.760221
MD00G1050500	3.3368	3.445	4.3621	4.0048	3.7438	3.3828	3.3055	4.703	4.263	3.0103	3.1369	3.0528	3.9985	3.5112	3.2435	4.6731	3.3456	3.4927	0.282336	0.446746	0.14266	0.732043	0.177927	0.586601
MD00G1050600	7.6482	5.6853	8.2272	5.1085	4.3577	6.9633	6.7753	7.8467	5.9593	7.912	8.8913	6.136	7.9309	10.9147	9.0584	6.8551	9.4729	7.6854	-0.0848366	0.865057	-0.673547	0.0277141	-0.14282	0.698427
MD00G1050700	25.9206	23.7606	25.7856	29.8842	28.8847	27.6953	25.2932	25.5939	29.3294	16.0771	21.6061	18.1279	26.4129	23.9881	26.1195	21.9996	22.6095	24.6568	0.443747	0.00141497	0.270851	0.0698455	0.299439	0.029367
MD00G1050800	0	0	0	0.1406	0	0	0.3292	0	0	0	0	0.1423	0.2729	0	0	0.1348	0	0	--	--	--	--	--	--
MD00G1050900	0	3.8776	1.7344	0	0	0	0	0	0	0	0	0.8987	0	0	0	0	0	0	--	--	--	--	--	--
MD00G1051000	0	2.215	0.1457	0	0	0	0	0	0.387	0	0	0	0	0	0	0.1431	0.1265	0	4.92248	0.390107	0	1	--	--
MD00G1051100	208.763	190.295	182.99	202.878	165.87	214.256	122.549	113.757	107.267	373.774	269.263	294.877	193.475	158.938	167.658	151.588	129.75	117.628	-0.681584	0.00019439	0.257098	0.255082	-0.13214	0.570905
MD00G1051200	3.71	3.349	3.5388	4.5056	4.0474	3.5406	4.284	4.3881	4.4408	4.5304	5.1592	4.3793	5.8405	5.611	5.069	5.7694	5.3412	5.7739	-0.402301	0.0441194	-0.358107	0.0649201	-0.277751	0.124878
MD00G1051300	30.3099	31.2274	38.7951	14.0705	12.4494	15.3511	16.6664	19.8452	16.9803	44.4238	45.7242	39.1297	15.8119	19.9547	19.6097	31.2391	15.9034	21.0004	-0.358384	0.236015	-0.312219	0.313756	-0.25841	0.369623
MD00G1051400	10.87	8.2578	10.4078	9.0596	8.5066	8.0643	7.2869	7.2104	8.1055	6.507	8.1889	6.9336	10.502	8.661	10.1669	7.2236	7.1701	8.0151	0.455076	0.0143223	-0.0997623	0.698922	0.100248	0.656472
MD00G1051500	124.93	125.292	127.712	167.497	133.849	143.693	145.972	175.129	135.578	169.926	133.835	108.581	139.377	127.61	110.247	98.9186	24.2141	51.1767	-0.118068	0.866943	0.332746	0.545104	1.48431	0.000105296
MD00G1051800	13.5313	13.4422	10.603	12.2689	13.0223	13.2754	12.6128	12.1196	13.3624	11.4158	11.8828	12.0866	13.8886	12.763	14.3524	10.4735	11.6461	10.4197	0.0982422	0.708026	0.00736797	0.999767	0.309831	0.0786988
MD00G1052000	57.3595	41.2705	44.1345	31.357	27.4754	24.7645	91.1061	75.0994	100.228	106.216	86.0839	119.113	60.1841	75.6072	77.9608	115.7	108.658	84.436	-1.11935	1.18371e-06	-1.26195	4.49464e-08	-0.131742	0.672373
MD00G1052100	5.6722	7.6946	5.0244	7.0136	10.1656	8.8917	11.5962	11.7456	10.3974	6.2421	8.6647	8.461	7.3049	13.2226	13.9683	15.5421	12.7636	15.3012	-0.331033	0.434931	-0.308576	0.443227	-0.280889	0.43287
MD00G1052200	8.1895	11.8964	8.5678	12.243	12.0929	11.7262	17.6614	16.8667	13.9725	9.9843	12.9081	14.0192	11.6553	21.5164	14.3984	29.0052	25.2605	30.044	-0.348918	0.40781	-0.307659	0.441805	-0.708003	0.0126903
MD00G1052300	0.1667	0.1519	0.3397	0	0	0	0	0	0	0.5014	0.1594	0	0	0	0.561	0	0	0.5067	--	--	--	--	--	--
MD00G1052600	0	0	0	0	0	0	0.071	0.3239	0.2358	0	0	0	0	0	0	0.6102	0.0771	0.1765	--	--	--	--	--	--
MD00G1052700	18.6229	20.3951	19.0742	17.6303	14.7934	14.6765	15.2461	17.0228	14.4085	28.1548	25.4902	25.675	26.4846	19.3773	18.4903	21.5815	20.257	16.1843	-0.440332	0.0565062	-0.356951	0.144886	-0.232951	0.336087
MD00G1052900	0.0611	0	0.2488	0	0	0.1198	0.1989	0.1135	0.2753	0.1224	0.1167	0.1934	0	0	0	0.4276	0	0.1237	-0.500764	0.880075	1.86642	0.583279	0.200495	0.944114
MD00G1053200	1.5532	0	0	0	0	0	0	0	0	0	0.7425	0	0	0	0	0	0	0	--	--	--	--	--	--
MD00G1053300	3.4555	2.7012	4.0908	9.8199	9.4988	9.4374	6.1594	4.5348	4.7375	1.8957	3.3482	3.9928	12.3656	11.5355	13.2504	4.531	5.1227	5.96	0.156394	0.719849	-0.275827	0.41189	0.071194	0.851893
MD00G1053500	0.9238	0.7013	0.9411	0.4821	0.3004	0	1.3791	0.8585	0.5554	0	0.736	0.3251	1.2474	0.1543	0.5181	0.7701	1.4984	0.6239	1.2719	0.411487	-1.21103	0.46878	0.015344	0.998495
MD00G1053600	6.0197	8.5209	4.8113	1.2565	1.2649	0.9086	12.5927	9.1227	10.2727	1.7638	1.7708	3.2262	1.6881	0.8353	1.0387	22.6972	5.8991	10.5069	1.5324	0.00838383	0.0408446	0.989912	-0.197914	0.777029
MD00G1053700	7.066	11.5356	7.875	2.4825	16.8592	7.8933	6.323	6.8266	4.2272	10.2038	7.6249	8.8993	5.0301	18.0189	11.6915	16.3064	7.2726	12.4728	-0.00457127	1	-0.244697	0.81116	-0.959842	0.164704
MD00G1053900	1.4296	1.4419	1.0922	3.1439	3.6364	2.705	7.109	5.599	8.8868	1.8937	1.562	1.4553	3.2057	2.2003	2.1188	3.8307	2.3489	2.8446	-0.297784	0.593986	0.430409	0.308598	1.35074	7.03683e-06
MD00G1054000	0	0	0	0	0	0	0	0	0	0	0	0	0	0	0.1641	0	0	0.1482	--	--	--	--	--	--
MD00G1054100	3.5261	3.6137	3.5138	7.62	8.4882	8.1596	4.1349	4.5412	4.3032	1.9786	3.7741	3.8841	5.88	6.1456	6.3621	3.4889	3.8316	5.2024	0.155817	0.687039	0.495244	0.0630459	0.143987	0.649264
MD00G1054200	1.3009	0.8365	1.0913	1.5174	1.5678	1.2012	0.6854	0.7822	0.6211	0.6136	0.5853	0.6462	1.9373	0.9969	1.2016	1.6075	0.677	0.6201	0.812112	0.290851	0.147083	0.871544	-0.385615	0.603734
MD00G1054300	1.7977	0.4094	0.4578	1.8761	2.1923	0.4409	0.3659	0.4176	0	4.0545	1.289	1.8977	2.7306	0.9008	0	7.1931	3.1808	1.821	-1.44641	0.40592	0.400204	0.853802	-3.87243	0.0182695
MD00G1054400	0.5844	0	0.2976	2.1347	3.1358	1.72	1.1896	0.5431	0.527	1.7574	2.2348	4.3183	5.0302	5.2709	2.6218	4.969	3.3606	2.9599	-3.26178	0.0086716	-0.790074	0.380826	-2.21572	0.00855282
MD00G1054500	3.3665	3.5956	2.9957	4.9673	4.1905	5.0871	3.6863	4.4231	3.036	3.3746	3.2925	2.9002	13.4798	15.6669	15.8411	6.3095	9.9278	13.6015	0.0678441	0.903226	-1.56778	2.24277e-09	-1.32861	6.64412e-07
MD00G1055100	0.2391	0	0	0	0.4666	0	0	0	0	0	0	0	0	0	0	0	0	0	--	--	--	--	--	--
MD00G1055200	19.5533	20.5265	20.4739	24.6984	24.6852	22.0239	23.3686	22.2264	18.012	13.7119	15.2037	14.75	19.6309	18.2081	19.8129	19.1402	21.2708	21.507	0.480702	0.000778386	0.403945	0.00471637	0.124127	0.45263
MD00G1055300	19.1176	16.8095	18.2093	16.4802	16.2283	19.4523	25.0283	40.5613	22.2009	13.3835	13.8245	11.6124	14.9577	16.3586	15.671	19.1685	16.5601	23.7688	0.487853	0.0826312	0.243497	0.451122	0.655377	0.00626732
MD00G1055400	7.3571	9.2013	4.827	2.4727	19.2221	10.1541	5.4827	7.0688	6.4099	6.9999	7.3914	5.9236	5.4299	25.4935	20.4194	9.605	6.0676	14.0209	0.0879649	0.951615	-0.585074	0.539587	-0.54415	0.528131
MD00G1055500	16.4292	21.0641	18.1305	6.9856	4.4525	12.3873	21.428	19.0848	21.4012	12.1992	19.9246	18.1462	8.0105	10.9766	14.5025	11.8696	16.9574	12.0194	0.157973	0.805942	-0.404282	0.442709	0.677662	0.0925649
MD00G1055600	23.935	24.2516	26.4966	13.1272	9.0548	12.5798	31.0224	21.6757	29.5144	17.3825	23.2331	21.7861	13.4793	12.1159	16.4358	15.7585	20.6351	12.4938	0.268047	0.471637	-0.183049	0.663252	0.824338	0.00203704
MD00G1055800	9.6474	9.5209	9.7251	12.5595	11.6183	12.6199	9.7167	11.8372	10.105	5.5153	9.0312	8.036	13.0515	9.5928	12.821	8.9722	10.2021	12.5974	0.365832	0.16487	0.146829	0.638291	0.0854409	0.771298
MD00G1055900	0	0	0	0	0	0	0	0.9245	0	0	0	0	0	0	0	0	0	0	--	--	--	--	--	--
MD00G1056000	0.4808	0.3285	0.9184	0.8155	0.3518	0.5897	0.783	0.0559	0.542	3.2535	2.4135	2.7283	1.826	0.7831	1.4831	0.7816	0	0.2435	-2.28484	0.0169564	-1.13205	0.314952	0.549101	0.664166
MD00G1056100	6.4174	4.3566	5.4546	4.01	2.9112	4.4513	4.5595	5.28	4.2391	3.073	2.0711	2.9341	2.0282	1.8434	1.9713	1.9218	2.0612	1.2007	1.01259	0.00093503	1.05173	0.00102252	1.5154	2.58754e-07
MD00G1056300	0.2527	0.1726	0.6113	0.033	0.0308	0.124	0.0514	0.1468	0.057	0.0317	0.0604	0	0	0.0317	0	0.158	0	0.032	3.46781	0.0423594	2.49815	0.296748	0.533278	0.787123
MD00G1056400	8.217	5.6932	9.3135	1.0871	3.1615	2.498	6.4078	3.6567	4.0704	7.3087	4.4258	8.0633	1.4064	1.7398	4.1537	2.547	6.0409	3.0481	0.232128	0.807291	-0.00705706	1	0.347742	0.638755
MD00G1056500	7.2992	9.1527	5.7734	14.0706	19.6046	16.3443	9.7888	7.6611	8.751	4.6483	4.3512	2.9915	8.3482	12.1344	6.9346	6.8722	4.4823	4.6973	0.901776	0.0149102	0.964056	0.00318701	0.795218	0.0187105
MD00G1056700	2.7406	2.3274	1.9873	1.5998	1.9487	1.7317	2.2315	2.6332	2.4715	2.3281	3.0642	2.6969	2.1638	2.4207	2.9175	1.9981	3.041	3.0585	-0.187501	0.682248	-0.407436	0.294116	-0.0609847	0.888822
MD00G1056800	0.1511	0.2753	0.1539	0	0	0	0	0	0.0454	0.2524	0.4815	0.4253	0.051	0	0	0	0	0.051	-0.979072	0.61377	-0.930488	0.80136	-0.0445335	0.996715
MD00G1056900	0	0.2998	1.0058	0	0	0	0	0	0.5936	0.9898	0.3147	0	0	0	0	0	0	0	--	--	--	--	--	--
MD00G1057000	0.3155	0.0575	0.45	0	0	0	0.0514	0.0586	0.2276	0.3795	0.2413	0.3331	0	0.1897	0	0.6944	0	0.1918	-0.220939	0.945639	-2.3783	0.423197	-1.28927	0.539493
MD00G1057100	0.3894	0.8385	0.7933	0.3695	0.5526	0.4515	0.7494	1.1514	0.5427	0.6033	0.7784	0.8969	0.6453	0.4257	0.4367	0.9207	0.6577	0.7172	-0.158528	0.854767	-0.0362127	0.988501	0.176359	0.788525
MD00G1057200	1.0018	0.5704	0.7654	0	0	0	0	0	0	5.8999	3.5916	1.5863	0.1268	0	0.1405	0.3758	0.9971	0.2537	-2.24214	0.0392592	-1.83125	0.510511	-4.69061	0.00617473
MD00G1057300	0	0	0	0	0	0	0	0	0	0	0	0	0	0.5394	0	0	0	0	--	--	--	--	--	--
MD00G1057400	7.0266	5.4622	9.2574	5.7689	4.3874	4.0443	8.4674	6.4428	5.3229	11.4575	9.0465	6.923	6.5463	6.6663	5.5692	8.0599	4.7245	5.9789	-0.333256	0.46718	-0.31213	0.514774	0.200923	0.645548
MD00G1057500	1.1289	0.5142	1.6428	0.7574	0.6293	0.8702	2.2322	0.7493	1.2362	0.9699	0.9251	0.8512	1.5514	0.6465	0.8139	2.1778	1.1414	2.4504	0.25287	0.822729	-0.323734	0.765534	-0.346219	0.658771
MD00G1057600	2.0327	1.2345	3.4511	0	0	0	0.3678	0.2099	0.2037	1.132	2.807	2.8611	0.4574	0	1.2666	0.2259	0.5994	0	-0.0154974	1	-3.67286	0.0716967	-0.0439613	0.993057
MD00G1057700	86.574	54.1092	86.4776	3.2165	2.4601	3.2985	60.1108	33.0669	46.3646	69.7915	47.8127	73.4971	4.3977	1.4039	16.0262	8.8285	22.8041	6.9533	0.251686	0.831608	-1.19834	0.161438	1.91311	0.0057288
MD00G1057800	4.9466	3.2721	3.8514	4.209	2.6128	3.2148	2.2575	2.3424	3.0403	2.7477	3.7954	2.2617	3.5097	2.2734	1.9436	1.4813	2.3415	1.4362	0.463302	0.314153	0.468643	0.298294	0.612463	0.124459
MD00G1057900	3.9907	3.2231	4.61	4.4225	2.8097	3.5116	3.8857	3.5174	4.749	3.9178	4.9952	6.0368	6.2076	5.195	4.5682	4.239	4.7317	5.0843	-0.332781	0.341177	-0.482235	0.121475	-0.122758	0.732282
MD00G1058000	0.4011	0.3654	0.1486	0.1522	0	0	0.0297	0.0339	0.0329	0.4021	0.7321	0.8468	0	0	0.0409	0.1459	0	0.1477	-1.09731	0.444554	1.94577	0.436689	-1.47981	0.409849
MD00G1058100	0.5727	0.2087	0.35	0	0	0	0	0	0.1033	1.9518	1.314	0.7254	0	0	0	0	0	0	-1.81724	0.380648	0	1	0.917261	0.784394
MD00G1058300	4.9923	4.0504	3.0195	0.8955	0.3044	0.6122	0.127	0	0.0703	5.4735	6.9355	4.0349	0.237	0	0.2625	0	0.069	0.079	-0.434944	0.537402	1.96873	0.0490641	0.533006	0.815457
MD00G1058500	5.9055	5.595	6.8339	19.0815	18.1605	18.0303	8.6936	9.2199	6.3909	4.3569	7.2267	6.4834	15.7401	12.973	15.1546	10.9643	8.9863	11.7728	0.0288304	0.952026	0.42789	0.0708715	-0.293272	0.233746
MD00G1058600	42.0296	40.0781	35.8082	42.4971	30.7807	38.1287	40.7991	57.2183	47.5514	76.7115	44.3568	46.0967	41.8985	42.3398	35.9976	64.3219	61.1357	60.047	-0.497039	0.0901008	-0.0183408	0.985498	-0.263161	0.373641
MD00G1058700	2.5861	3.1658	2.7167	0.6326	0.9462	1.3479	1.9741	2.4409	1.4577	3.4025	3.4769	3.5832	1.555	1.9438	1.269	2.87	2.2165	2.4969	-0.293843	0.474511	-0.608481	0.147058	-0.281102	0.452706
MD00G1058800	0	0	0.1652	0	0	0	0	0	0	0.1625	0.155	0.6847	0	0	0	0.1622	0	0	--	--	--	--	--	--
MD00G1058900	11.3283	11.3518	11.1847	8.5488	6.2063	9.2332	10.7847	11.6613	9.3517	15.4612	10.3305	10.5788	12.8837	8.5584	8.503	14.9934	10.1764	12.711	-0.0960358	0.840605	-0.228709	0.56334	-0.162155	0.645088
MD00G1059000	2.9284	4.2683	3.6791	1.8337	3.3332	3.9264	3.0202	2.7214	3.8733	15.8515	9.3322	7.5222	5.8321	5.576	4.8172	7.5188	5.2679	6.3283	-1.57947	4.3202e-05	-0.736482	0.121294	-0.901073	0.0292775
MD00G1059100	17.707	12.3326	15.5893	23.8039	21.056	21.0294	13.8983	15.5893	18.2688	14.6522	8.5816	10.7183	27.1204	17.4997	22.2255	8.832	15.1447	13.9121	0.430408	0.254047	0.0739861	0.886756	0.418536	0.207701
MD00G1059200	14.3251	14.1261	14.6677	12.3303	12.8954	13.6195	14.1289	14.8222	11.8533	22.2798	17.7899	15.9016	14.3569	17.1683	12.4228	16.546	14.3066	15.8573	-0.369376	0.0982546	-0.0846872	0.789966	-0.10714	0.671013
MD00G1060000	0.5504	0.3581	0.4806	0.0821	0.4603	0.4628	0.5762	0.2923	0.1418	0.0788	0.5262	0.498	0.1592	0.1576	0.1764	0.236	0.4174	0.4779	0.339791	0.837748	1.13765	0.441917	-0.067436	0.970563
MD00G1060100	28.4154	30.4475	30.0324	24.8008	22.2882	24.0117	22.1714	23.8735	26.4006	22.5139	29.9141	30.2466	25.6246	32.3374	27.0515	28.8697	21.7051	26.863	0.114295	0.656009	-0.164995	0.470123	-0.00548396	0.990841
MD00G1060200	0.6502	0	0.3312	0	0	0	0.0882	0	0	1.5208	1.3468	1.144	0.1097	0	0	0.1084	0	0.1098	-2.03868	0.28914	-0.930488	0.811728	-0.953545	0.760398
MD00G1060300	49.7292	45.8258	34.8453	158.7	133.212	129.445	68.3425	86.818	77.51	80.1045	43.9705	55.5305	147.874	151.528	102.846	105.819	76.2926	103.951	-0.454128	0.195168	0.162195	0.694716	-0.205561	0.553277
MD00G1060400	4.5157	2.5555	2.6485	3.4275	2.0693	3.2892	2.9526	5.4682	4.6894	4.1837	5.4946	4.3336	2.4943	2.8799	2.4556	5.8861	7.9901	4.6436	-0.520048	0.305031	0.254268	0.679356	-0.424833	0.336465
MD00G1060500	0	0	0	0	0	0	0.1863	0	0	0	0	0	0	0	0	0	0	0	--	--	--	--	--	--
MD00G1060600	0	0	0	0	0.1232	0	0.1028	0.1174	0	0	0	0	0	0	0	0	0	0	--	--	--	--	--	--
MD00G1060700	5.3961	4.0915	6.0893	2.1245	1.86	2.2191	2.8414	2.102	2.4477	5.1824	7.4758	7.8453	3.8284	4.9221	4.0227	2.7475	4.5738	3.3713	-0.390339	0.272275	-0.949989	0.00205355	-0.454583	0.16153
MD00G1060800	1.38	1.5218	1.7017	0	0	0	0	0	0	0.2184	0.0694	0	0	0	0	0.1453	0.0643	0	3.99643	0.0272559	0	1	-2.49476	0.327609
MD00G1060900	11.5114	11.5798	12.8128	17.9048	17.475	18.4884	9.6261	7.7238	9.2589	11.2273	12.0676	10.322	14.2226	13.8525	12.1632	12.449	11.3637	14.6321	0.101845	0.640174	0.514199	0.000203827	-0.438044	0.00239359
MD00G1061100	0.6064	0.2072	0.3861	0	0	0	0	0.0235	0	0.5825	1.087	0.6935	0.1023	0.0506	0	0.0758	0	0	-0.970698	0.436576	-3.38325	0.0959112	-1.54079	0.512345
MD00G1061200	0.0246	0	0	0	0	0	0	0	0	0	0	0	0	0	0	0	0.0217	0	--	--	--	--	--	--
MD00G1061500	0.2031	0.4625	0	0	0	0	0	0	0	0.5089	0.1941	0.2144	0	0	0	0	0	0	--	--	--	--	--	--
MD00G1061600	1.9261	2.5412	2.6387	4.159	5.184	6.5813	4.4345	5.6168	3.9532	2.8629	2.5399	3.085	5.7843	6.2569	4.0226	8.1058	6.2286	7.2662	-0.245462	0.617047	0.0809553	0.870987	-0.537028	0.0743293
MD00G1061700	30.5394	21.6996	30.3847	9.5975	8.8434	7.135	24.9302	23.1403	25.6163	12.2822	12.243	21.446	12.7547	13.8637	10.8757	6.9324	7.7161	5.5518	0.850144	0.00316403	-0.456019	0.170675	1.94625	2.81583e-14
MD00G1061800	124.541	101.909	129.581	29.4197	21.7244	22.0783	106.275	104.291	128.603	103.946	85.7189	103.589	28.0663	22.8496	38.1922	42.5351	75.7598	25.2553	0.284994	0.60915	-0.193254	0.747774	1.30668	0.000388301
MD00G1061900	2.4412	1.9274	0.8289	1.189	0.6351	0.479	1.8552	3.0249	3.5225	1.142	0.6224	1.2026	0	0.3262	0.9127	0.814	0.8639	1.3189	0.827429	0.442207	1.01635	0.439836	1.58167	0.0459658
MD00G1062000	0	0	0	0	0	0	0	0	0	0	0.284	0	0.6017	0	0	0	0	0	--	--	--	--	--	--
MD00G1062100	6.1123	10.5176	6.9182	2.2552	1.6264	2.0595	6.0827	4.131	4.2873	7.9218	5.3123	4.106	4.439	6.4349	6.8554	4.8174	3.9327	5.8788	0.452302	0.330714	-1.48791	0.000103657	0.0815756	0.879881
MD00G1062200	20.8631	26.2377	22.3374	33.3428	31.0751	34.0984	25.8553	27.1257	24.4462	30.3755	25.6845	31.0686	46.4212	53.6052	44.1392	40.0942	38.7995	49.1813	-0.317925	0.0767511	-0.455904	0.003812	-0.63549	1.43194e-05
MD00G1062300	3.1129	14.9522	3.2534	1.983	1.3016	1.8641	1.185	1.4652	0.9844	4.093	2.5895	3.6275	1.351	2.1068	1.7683	3.5184	0.8584	1.2695	1.06454	0.193329	0.0669513	0.970628	-0.544535	0.525873
MD00G1062600	0	0	0	0	0	0	0	0	0	0	0	0	0	0	0.0483	0.0431	0.0381	0.0436	--	--	--	--	--	--
MD00G1062700	0.1736	1.107	0.3537	0	0	0.5109	0.1413	0.1613	0.3131	0	0.166	0.1833	0	0	0	0.8683	0.1536	0.1758	2.25716	0.404311	2.44681	0.414642	-0.868118	0.728993
MD00G1062800	0	0	0	0	0	0	0	0	0	0.0291	0	0.0306	0.0587	0.0291	0	0	0	0.0294	--	--	--	--	--	--
MD00G1062900	4.1212	2.7187	1.8819	3.4112	2.2184	3.2067	6.0169	5.8109	6.7924	6.9803	3.1249	5.1006	2.8782	5.6968	4.6223	7.2501	3.8975	5.0384	-0.793511	0.176252	-0.49053	0.451555	0.294569	0.609444
MD00G1063000	0	0	0	0	0	0	0	0	0.0256	0	0.1087	0	0	0	0	0	0	0	--	--	--	--	--	--
MD00G1063300	0	0	0	0.1121	0	0	0	0	0	0	0	0	0	0	0	0.1075	0	0	--	--	--	--	--	--
MD00G1063400	10.9107	16.1245	12.4907	19.3543	21.5202	20.4144	12.3217	13.3727	12.5507	11.8851	13.0792	11.3751	16.4193	19.296	17.8823	18.8552	15.779	21.5227	0.132977	0.626644	0.288359	0.172348	-0.462019	0.0112404
MD00G1063500	2.1747	7.6603	2.0184	1.5131	8.0625	6.543	1.4559	2.9641	0.6973	1.2111	0.4158	0.3571	2.2512	33.2244	18.2664	6.333	3.2494	11.4552	2.59171	0.0156221	-1.63969	0.140937	-1.92998	0.0570814
MD00G1063700	0	0.0922	0	0	0	0	0	0	0	0	0	0.1068	0	0	0	0	0	0	--	--	--	--	--	--
MD00G1063900	4.5746	5.129	5.1618	17.8116	15.9984	16.4676	6.3606	7.2924	4.7919	3.2452	4.9454	5.2005	18.6724	16.8216	16.3	6.7234	7.5027	12.4046	0.160915	0.713368	0.0513202	0.914522	-0.433578	0.134031
MD00G1064000	4.0816	3.3355	3.8521	1.8793	1.5226	2.4733	1.5639	1.283	0.6496	5.6559	7.9192	7.3502	3.4039	1.9249	2.9622	1.8614	1.9648	2.4321	-0.884995	0.0115197	-0.402664	0.400112	-0.74458	0.0733627
MD00G1064100	11.3298	9.3323	11.2303	4.7793	4.17	3.1616	9.1974	10.2767	9.7586	6.5627	9.5669	9.4894	5.3244	6.0172	4.6796	10.1799	7.7427	9.3463	0.324215	0.236154	-0.310694	0.290038	0.190279	0.473658
MD00G1064200	5.2465	8.3641	8.1503	2.3271	2.3034	2.5736	7.0485	4.6319	8.9897	5.5222	6.6461	6.3692	3.3206	3.6805	3.3835	4.1987	5.3378	4.5174	0.242024	0.640831	-0.433563	0.428169	0.638166	0.0888025
MD00G1064300	0	0	0	0	0	0	0	0	0	0	0	0	0	0	0	0.1111	0	0	--	--	--	--	--	--
MD00G1064400	37.8918	39.4734	35.8289	41.375	35.1406	38.0645	57.5223	63.9681	50.4674	56.5206	41.0216	44.9124	37.2088	44.3335	32.8739	59.3661	54.5349	55.6466	-0.324177	0.12875	0.0951125	0.735524	0.106492	0.642856
MD00G1064600	0.0599	0	0.122	0.0625	1.4611	0.1175	0	0	0	0.1201	0	0	0	0.6604	1.814	0	0.053	0.1214	0.572153	0.902679	-0.480767	0.894876	-2.4773	0.43249
MD00G1064700	22.0174	24.1778	26.4262	12.0099	10.7729	9.789	33.3086	30.7224	30.5335	21.9372	24.0384	27.1044	14.213	14.7324	19.7704	14.772	32.4254	16.5756	-0.00142936	1	-0.488227	0.200325	0.638643	0.0488795
MD00G1064800	10.4864	10.3034	11.0636	4.6904	4.8962	4.7766	11.3437	10.4412	8.241	12.6141	15.7542	16.842	6.3715	7.5066	8.569	8.2421	11.0665	8.4221	-0.496504	0.0548938	-0.548163	0.0545133	0.193107	0.500951
MD00G1064900	0.6043	0	0	0	0	0	0	0	0	0	0	0	0	0	0	0	0	0	--	--	--	--	--	--
MD00G1065000	0	0	0	0	0	0	0	0	0	0.2493	0.034	0.7126	0.2159	0.0712	0.0797	0.1777	0.0314	0.2159	-5.70176	0.0146588	-4.12862	0.102417	-4.50742	0.049956
MD00G1065100	0	0	0	0	0	0	0	0	0	2.6792	1.7567	1.5871	0.6767	2.846	2.0609	2.5066	0.7389	2.8766	-6.05946	0.000406687	-5.83023	0.000684925	-6.12816	0.000204167
MD00G1065200	0	0	0	0.0352	0	0.0331	0	0	0	0.4052	0.7086	1.0669	0.2388	0.3376	0.6046	0.8425	0.4769	1.0579	-6.89981	5.28716e-06	-4.03612	0.00629961	-7.08072	1.72359e-06
MD00G1065300	19.6505	13.9949	18.7289	97.8409	58.7789	65.0093	64.3009	39.275	42.3975	26.4391	17.8724	30.5784	88.9689	42.8798	74.4228	38.3887	28.6017	23.7489	-0.512979	0.272275	0.195438	0.730181	0.765027	0.0454583
MD00G1065500	0	0	0	0	0.183	0	0	0	0	0	0	0	0	0	0	0	0	0	--	--	--	--	--	--
MD00G1066000	0	0	0	0	0	0	0	0	0	0	0	0.0987	0	0	0	0	0	0	--	--	--	--	--	--
MD00G1066100	0	0	0	0	0.414	0	1.2667	1.3143	0.2551	0	0	0	0.8593	1.5591	0.6345	2.4051	1.1261	2.0057	0	1	-2.75522	0.0996565	-0.870051	0.528796
MD00G1066200	4.2946	6.3199	4.7113	11.7224	17.7267	14.5848	2.4208	2.763	4.4688	3.3115	4.7375	3.8361	12.0434	13.2429	15.9324	4.2961	5.2608	10.3738	0.380576	0.623468	0.194865	0.771654	-0.950045	0.0815298
MD00G1066300	7.1479	5.2222	6.2721	15.7324	13.257	13.7477	5.0133	4.6696	5.6165	4.6113	5.3452	6.7985	17.2002	11.5608	11.7477	2.3363	7.0125	7.9575	0.161226	0.810712	0.172352	0.776495	-0.0901255	0.877482
MD00G1066600	8.5948	7.3356	8.6703	18.5061	19.7423	20.5486	11.0067	15.0052	10.573	4.726	7.1799	7.5756	28.0123	27.0531	27.422	8.9317	15.6876	19.0186	0.345138	0.376412	-0.393978	0.254295	-0.163672	0.659692
MD00G1066700	24.4628	24.2388	20.4134	49.3126	38.5789	42.7399	28.5403	29.2733	23.9348	41.6535	23.2592	27.3096	38.9573	33.9193	34.052	30.9074	27.3937	28.7856	-0.40934	0.141579	0.381775	0.157651	-0.00482473	0.996332
MD00G1066800	9.115	6.0575	6.3931	12.9438	9.8405	11.4348	9.9158	8.8178	6.6704	11.0094	7.0715	14.0389	11.9542	15.3495	18.1002	4.6338	9.3199	5.4491	-0.569771	0.227216	-0.318353	0.537204	0.460031	0.292652
MD00G1067000	0	0	0	0	0	0	0	0	0	0	0	0	0	0	0	0	0.3013	0	--	--	--	--	--	--
MD00G1067200	143.608	65.0943	105.988	89.4897	44.8891	43.0884	391.94	350.81	552.615	457.896	175.785	174.78	200.667	195.096	54.7321	332.644	274.453	234.448	-1.36017	0.0263781	-1.24606	0.0425821	0.706406	0.26332
MD00G1067300	25.0641	17.5457	22.489	13.8362	9.3816	8.2897	25.9209	22.8429	29.6846	17.938	28.2053	22.2241	14.4337	16.0519	13.3378	14.315	17.4675	17.2623	-0.0610613	0.895522	-0.383302	0.215049	0.763489	0.00229265
MD00G1067400	0	0	0	0	0.0622	0.1877	1.1426	0.7706	0.3451	0.0639	0.122	0	0.0646	0	0.0715	0.5743	0.1129	0.1292	-2.45048	0.36875	1.00468	0.729982	1.55832	0.288022
MD00G1067500	8.4994	6.6366	8.1427	12.4608	9.2794	13.5006	9.8039	8.9329	9.4899	12.6784	7.1584	6.7292	14.7548	16.4273	17.8172	8.0974	9.1307	14.1444	-0.187114	0.711056	-0.385537	0.316025	-0.0570764	0.904163
MD00G1067800	0	0	0.2216	0	0	0	0	0.2022	0	0	0	0	0	0	0	0	0	0	--	--	--	--	--	--
MD00G1067900	4.4232	5.1168	8.3679	1.4655	5.2744	2.2042	4.459	5.024	5.0654	19.0025	24.2317	29.6467	24.2448	35.1111	33.4674	47.6891	22.9205	39.2587	-2.02086	3.73625e-06	-3.26835	1.44989e-14	-2.82209	1.16438e-11
MD00G1068000	4.0754	3.8406	2.2905	2.0533	2.4679	2.4817	3.2039	1.959	3.2951	2.3948	2.6871	1.9286	1.4231	2.1126	1.5762	4.9203	1.119	2.8471	0.553786	0.47308	0.548299	0.499114	0.0347408	0.973859
MD00G1068100	0	0	0.2192	0	0	0	0	0	0	0	0	0	0	0	0	0	0	0	--	--	--	--	--	--
MD00G1068300	11.5951	9.5483	10.1432	9.5716	9.2353	10.2189	12.5346	13.4541	11.5496	7.2234	11.054	8.4022	10.1166	8.1736	11.2782	9.7642	9.6496	9.3234	0.239025	0.353828	0.0673497	0.83551	0.470313	0.0172177
MD00G1068500	153.171	127.973	198.361	4.2194	1.398	1.3556	83.9213	48.2246	72.2741	118.195	116.152	187.625	1.762	1.2309	47.7557	2.099	33.9115	1.607	0.187474	0.947147	-2.79671	0.0770692	2.47718	0.0974975
MD00G1068600	54.4188	50.464	38.3067	34.295	33.4892	30.7332	63.964	60.8161	61.2822	94.6235	68.2348	67.2419	36.5972	41.7418	37.9514	101.267	52.0329	72.8634	-0.675696	0.0152803	-0.144791	0.717779	-0.190643	0.552422
MD00G1068700	14.8004	15.3509	16.3937	30.4743	30.1408	37.5259	14.9547	21.1699	15.7194	16.4449	15.6415	18.3534	34.2644	38.5558	31.2999	25.865	25.8724	32.4685	-0.108279	0.717899	0.00780064	1	-0.609163	0.000783347
MD00G1068800	0.273	0.1866	0.1391	0.2137	0.1998	0.4688	0.2223	0.6344	0.2462	0.3421	0.1305	0.5044	0.4148	1.3682	2.0671	1.0243	0.4831	0.9681	-0.689576	0.656191	-2.03432	0.0371242	-1.07508	0.278065
MD00G1069800	37.9617	44.4053	39.3769	55.5453	50.8791	46.8949	53.1927	59.7737	57.4938	30.5944	30.2039	29.0901	51.15	59.9732	57.7126	20.8167	11.7156	22.357	0.446985	0.0600089	-0.0454709	0.903156	1.73396	7.26392e-20
MD00G1069900	14.5823	11.0944	12.0795	23.748	20.4023	17.0577	27.7259	20.625	26.518	50.4383	24.895	23.5133	60.1224	37.4181	17.164	59.2307	12.6174	14.1221	-1.38416	0.0428057	-0.803737	0.288306	-0.114483	0.901066
MD00G1070000	66.0401	46.8808	49.5425	191.948	140.387	112.876	51.9295	41.4595	44.9365	81.5054	65.8402	74.424	196.174	125.377	92.534	50.097	97.0611	93.9481	-0.442295	0.328789	0.203626	0.697203	-0.717288	0.0489187
MD00G1070100	3.9554	3.303	2.1489	13.2786	4.8238	6.4677	8.5882	3.9209	7.5503	1.9825	0.7563	1.6702	5.0069	0.7928	2.9575	2.0443	3.9659	1.6695	1.10151	0.20176	1.57949	0.0325642	1.44996	0.0405128
MD00G1070400	21.5844	21.0835	20.2905	43.9436	38.2786	37.4495	25.1642	28.9187	26.9446	14.4954	22.7703	22.1493	44.9358	36.6205	39.7516	29.3209	27.9695	35.4354	0.0941312	0.760021	0.0747151	0.80208	-0.103379	0.669688
MD00G1070700	4.1995	4.769	5.6844	4.9232	4.3778	4.9667	5.6208	6.0411	7.0557	3.6907	3.0799	3.2186	5.7674	4.6122	4.1939	4.0283	3.6135	3.5547	0.559728	0.0423393	0.0611722	0.882821	0.826494	0.000294204
MD00G1070800	0.0451	0.0411	0	0	0	0	0.0735	0	0	0	0.0432	0	0	0	0	0	0	0	--	--	--	--	--	--
MD00G1070900	0.7478	2.5885	0.7617	0.4682	0.7295	1.0271	0.8524	0.4169	0	0	0	0.1579	0	0.1499	0	0	0	0.1515	4.68747	0.0217949	3.82416	0.0722745	3.12612	0.134182
MD00G1071000	37.1173	36.155	38.3012	35.5513	27.5907	32.1589	51.547	66.2992	43.7615	53.3138	48.3895	61.742	40.8416	40.0965	35.8632	62.3655	51.8864	49.6433	-0.543422	0.0153216	-0.201745	0.482328	0.0646243	0.822295
MD00G1071100	13.1039	13.9269	14.8887	14.5526	10.9816	14.0098	21.0654	27.7899	18.9381	12.1251	14.6158	12.5915	11.9088	12.7956	11.3055	18.8223	15.606	13.444	0.0997245	0.820178	0.225367	0.5315	0.584577	0.0169859
MD00G1071200	52.8974	51.5366	52.6367	25.852	28.3768	30.1033	56.6896	48.4651	49.5776	57.1902	50.9794	50.8357	35.3338	31.4977	27.0654	56.9121	48.5421	53.6374	-0.00996343	0.974651	-0.0598439	0.78602	0.047424	0.79128
MD00G1071300	8.2633	9.5021	7.7079	26.8818	24.8843	25.4412	6.6809	8.9021	6.9634	4.9467	8.011	7.9876	21.3019	17.8037	22.573	10.1439	9.8273	17.525	0.29429	0.423571	0.417115	0.187853	-0.634935	0.0216102
MD00G1071600	0	0	0	0	0	0	0	0.0697	0	0	0.1435	0	0	0	0	0	0	0	--	--	--	--	--	--
MD00G1071800	3.0372	1.7984	0.9282	3.566	1.7779	1.9369	1.6693	1.3407	1.9173	1.7506	1.8874	1.7634	1.9992	1.0653	3.0659	1.5951	9.4718	5.6148	0.105724	0.939018	0.3373	0.759994	-1.68734	0.014903
MD00G1071900	13.0284	13.0818	15.2181	23.8101	24.4049	27.5523	12.6825	12.6455	10.3394	13.8725	16.8843	14.2423	26.0935	23.386	26.1075	12.8012	14.7536	16.9513	-0.115689	0.641311	0.0977551	0.671212	-0.231352	0.209616
MD00G1072100	1.5312	1.5406	1.909	0.3578	0.0669	0.1345	0.6513	0.3398	0.7626	1.1684	2.316	1.7853	0.486	0.3665	0.6664	0.5258	0.4044	0.4399	-0.0717834	0.935222	-1.36453	0.0321951	0.447065	0.46736
MD00G1072200	4.3652	4.3335	5.1308	11.0389	8.0808	9.9928	7.3363	5.0448	7.3181	8.4149	8.2931	6.6758	13.2614	7.179	9.2897	7.6137	6.3375	8.957	-0.751318	0.0147877	0.0626441	0.897962	-0.123955	0.741969
MD00G1072300	10.3952	8.9793	11.114	12.6328	14.185	12.8402	10.2941	10.3458	10.5782	4.6234	10.8112	10.2692	14.8064	18.2781	20.2722	10.0592	12.3658	12.7238	0.256661	0.534448	-0.334532	0.364533	-0.0843292	0.838314
MD00G1072500	15.6365	11.5777	16.5829	2.9061	1.5325	1.471	3.9532	3.6494	3.2195	19.8969	21.3656	18.7676	1.7353	0.7155	2.1622	2.7141	2.0845	1.2295	-0.448612	0.32281	0.453199	0.440112	0.922631	0.0270672
MD00G1072600	1.3718	3.1723	1.2899	0.881	3.0886	4.0376	2.6635	2.3536	2.9501	0.1058	0	0.2228	0.2137	0	0.4734	0	0.4668	0.2138	4.2026	0.00122089	3.67247	0.000566972	3.58973	0.000353805
MD00G1072700	0.457	0.4163	0.6771	0.5203	0.5269	0.163	0.5074	0.4633	0.5995	0.2499	0.5561	0.307	0.3787	0.2082	0.2796	0.7481	0.3676	0.6313	0.476416	0.616238	0.577938	0.543832	-0.0544728	0.959372
MD00G1072800	0.2981	0.3621	0.5061	1.4519	1.1633	1.4623	0.7282	0.5541	0.2688	0.5976	1.425	0.5245	0.9056	1.6929	0.4458	0.5964	0.8791	0.302	-1.12633	0.300074	0.505312	0.632776	-0.129802	0.919685
MD00G1072900	0	0	0	0	0	0	0	0	0	0	0	0	0	0.142	0.6355	0.4251	0	0	--	--	--	--	--	--
MD00G1073000	0	0	0	0	0	0	0	0	0	0	0.4319	0	0	0	0.2533	0	0	0	--	--	--	--	--	--
MD00G1073100	0	0	0.1539	0	0	0	0	0	0	0.3029	0	0	0	0.1514	0.1695	0	0	0	--	--	--	--	--	--
MD00G1073200	17.4437	16.1906	26.4864	0	0	0	50.6487	40.6796	36.2114	7.2583	8.8104	25.3631	0	0	8.1212	0	10.7736	0	0.537499	0.900325	-5.40725	0.078053	3.59136	0.160236
MD00G1073300	2.7166	2.4748	4.7011	2.3911	1.7563	1.6377	3.5711	2.6462	2.9812	2.5919	3.9114	3.2478	3.0162	2.3945	2.6431	2.03	2.635	1.7904	0.0243143	0.975774	-0.385148	0.381277	0.587454	0.0990209
MD00G1073400	23.8278	18.8576	20.2524	21.2155	14.5295	16.9484	78.9384	41.5882	55.2656	72.9249	32.462	45.0406	25.2606	30.5211	21.881	56.3124	27.734	50.6874	-1.25393	0.00112938	-0.467617	0.330599	0.476128	0.262782
MD00G1073900	2.059	0.7034	1.0487	1.0744	0.7533	0.505	2.5147	0.4784	1.1605	1.8059	2.4606	2.4452	0.5213	1.2896	0.866	1.2873	0	1.5642	-0.814549	0.555448	-0.112335	0.968034	0.685165	0.595336
MD00G1074000	31.481	31.7539	33.7022	21.5365	19.8446	17.8441	37.315	35.5304	34.7458	28.5959	38.1257	36.6628	27.0507	31.7186	29.061	38.3727	33.8621	35.9931	-0.0837603	0.70705	-0.474798	0.00132737	0.0784179	0.670073
MD00G1074100	38.0384	27.3993	27.0338	22.1575	14.4562	16.7791	33.3727	29.0469	36.8967	53.944	38.5511	31.6725	24.0377	20.9814	18.4378	44.7621	31.37	34.0513	-0.418015	0.220349	-0.157257	0.715271	-0.0623294	0.878313
MD00G1074400	0	0	0	0	0	0	0	0	0	0	0	1.7802	0	0	0	0	0	0	--	--	--	--	--	--
MD00G1075000	0.0535	0.2922	0.1634	0	0	0	0	0	0	0	0	0.0564	0	0	0	0	0	0	--	--	--	--	--	--
MD00G1075100	3.3665	2.397	2.9957	2.2212	2.2274	2.8852	1.1973	1.1148	0.5234	2.0558	4.8093	3.6355	2.7038	1.5124	1.5624	1.4322	1.7802	2.6262	-0.25165	0.70237	0.438333	0.448242	-0.947144	0.0462462
MD00G1075200	0.1408	0.0641	0	0	0	0	0	0	0	0	0	0	0	0	0	0	0	0	--	--	--	--	--	--
MD00G1075300	15.037	24.3898	15.5419	26.9468	30.844	24.7556	13.6769	13.8378	12.6347	18.4557	16.7603	18.1192	27.4094	28.9633	32.0852	26.5623	15.5097	23.554	0.0558501	0.907722	-0.00396438	1	-0.615347	0.0204532
MD00G1075400	1.0451	0.7707	1.3688	4.0513	5.2438	5.9567	2.9986	21.4132	5.7448	1.3968	1.9507	2.8895	22.5778	36.2092	20.206	62.6779	43.8966	57.8229	-0.96649	0.232769	-2.27696	0.000143874	-2.34957	4.58657e-05
MD00G1075500	8.2679	7.3749	7.7204	17.7969	19.9139	20.9547	33.3088	57.1455	38.4458	9.0648	8.3161	8.9097	28.7807	34.1791	32.4559	38.8551	56.6119	35.7687	-0.162677	0.733447	-0.60764	0.0456678	0.0520728	0.898285
MD00G1075700	87.3788	70.2451	101.497	26.4552	22.5647	23.7347	96.4554	103.856	89.6045	58.0531	66.6001	83.2556	32.7896	38.3837	63.2944	51.6401	78.1225	45.4509	0.323154	0.453835	-0.797838	0.0188088	0.801657	0.0119881
MD00G1075800	8.2042	9.3157	9.0307	13.8783	13.0496	11.8256	10.9223	10.0091	8.4857	7.9512	7.6948	8.7017	11.8124	9.8976	9.725	10.424	9.6662	8.35	0.134591	0.61475	0.396542	0.0374694	0.131774	0.547817
MD00G1076000	1.1123	0.8106	0.6232	1.509	1.4107	1.8551	1.4943	0.5685	0.3511	0.6132	0.7443	0.9393	1.4642	1.6163	1.1227	0.7232	0.8856	1.4647	0.16094	0.879566	0.275404	0.742906	-0.242401	0.753938
MD00G1076100	6.4782	4.9179	10.8152	4.1317	3.6868	5.6495	0.7326	0	0.8114	15.8738	8.6019	3.7992	4.009	3.6068	1.4128	7.7405	0	0.5469	-0.347564	0.864549	0.671423	0.704655	-2.32417	0.0864933
MD00G1076200	0.6878	0.8952	1.3513	2.3587	1.7736	1.3015	1.0801	1.1415	0.7089	0.591	0.8455	0.8298	1.9404	1.7726	1.2123	0.5406	1.6083	1.294	0.377691	0.639086	0.233534	0.761729	-0.157612	0.827426
MD00G1076300	42.2091	42.6756	42.8646	48.7553	57.4582	59.4802	61.7488	59.7241	61.1231	57.0374	72.8354	66.3789	45.6399	76.1328	88.5093	105.169	77.1769	88.6299	-0.609663	0.0217835	-0.252967	0.429118	-0.481327	0.0584441
MD00G1076400	14.0817	14.6477	14.5226	41.0406	46.0875	46.8352	11.8519	22.6458	15.6038	7.183	13.2479	12.045	35.6754	39.5846	42.453	23.3277	25.8219	29.0346	0.424611	0.219927	0.280093	0.440644	-0.551097	0.0574449
MD00G1076700	8.1953	7.4657	8.4469	5.152	3.7145	5.0015	5.3593	5.9069	5.1211	12.355	14.9915	13.59	5.6852	5.9497	3.9445	6.3907	6.3084	6.4386	-0.75597	1.88736e-05	-0.079372	0.806121	-0.138356	0.562476
MD00G1076800	10.7701	7.7254	10.3664	13.7184	11.004	14.0608	10.1502	11.9002	10.2481	11.9012	9.1616	8.057	7.3855	7.7339	8.7505	8.4833	6.3022	4.9824	-0.00910695	0.995245	0.79248	0.00456273	0.790901	0.00360334
MD00G1076900	0	0	0	0	0.3772	0	0	0	0	0	0	0	0.1305	0.2583	0	0	0.114	0.3916	--	--	--	--	--	--
MD00G1077000	4.0243	2.4196	2.4597	12.264	7.6955	10.0285	3.5388	4.1886	3.6292	6.4545	4.8477	3.5685	8.7211	6.1303	7.6732	4.5893	6.195	3.8319	-0.735468	0.089372	0.503713	0.222691	-0.290518	0.516371
MD00G1077100	0	0	0	0	0	0	0.162	0	0	0	0	0.105	0	0	0	0	0	0	--	--	--	--	--	--
MD00G1077400	0	0	0	0	0	0	0	0	0	0.0811	0	0.2562	0	0.0405	0	0.0405	0	0	--	--	--	--	--	--
MD00G1077500	0	0	0	0	0	0	0	0	0	0	0	0	0	0	0	0.363	0	0	--	--	--	--	--	--
MD00G1077800	0	0	0	0	0	0	0.0313	0	0	0.1157	0.1471	0.4468	0.039	0	0.4747	1.2702	0.817	0.3898	-5.09107	0.0297269	-4.50516	0.0583279	-6.01263	0.00404734
MD00G1077900	4.5222	4.5774	5.528	8.6002	5.8827	6.31	7.0369	6.5373	7.2502	3.828	2.7862	3.8191	3.6636	4.7335	3.1559	5.328	3.823	8.3474	0.495396	0.270352	0.935392	0.0098613	0.354363	0.353769
MD00G1078000	5.4597	3.2261	3.3069	5.544	3.743	5.3564	3.7245	5.8965	4.3914	1.6271	2.5393	4.9846	2.2414	3.697	3.1445	4.5759	4.6996	4.4842	0.40321	0.562498	0.778396	0.168031	0.108652	0.871487
MD00G1078100	10.8401	10.4895	10.2244	45.0184	54.6186	46.1167	11.036	11.208	11.5572	6.4392	14.033	10.799	48.2839	32.8322	35.8797	14.5226	16.1684	18.9681	0.0257869	0.965153	0.415605	0.180988	-0.465425	0.10022
MD00G1078200	0	0	0	0	0	0	0	0	0	0	0.0985	0	0	0	0.2312	0	0	0	--	--	--	--	--	--
MD00G1078300	4.8783	4.4212	5.2752	6.5273	4.9059	4.6633	4.4609	4.9287	5.2793	4.0625	5.8597	5.3346	8.0815	5.3151	8.5018	5.7809	5.9315	6.7155	-0.0578104	0.897305	-0.351346	0.226042	-0.240643	0.399243
MD00G1078400	9.5339	8.4483	9.1821	17.2769	15.8972	13.9878	17.7484	17.3575	15.9842	12.424	14.8737	15.6455	21.5473	23.6694	22.261	21.8054	21.7	23.4415	-0.652663	5.82633e-06	-0.423058	0.00304774	-0.30278	0.0317613
MD00G1078500	6.6787	8.5939	8.8444	6.1426	4.9277	5.8153	5.404	4.3834	4.2161	6.4438	10.3759	9.1654	4.6075	7.0279	7.3971	8.9776	7.4597	7.6956	-0.0972256	0.828829	-0.0817492	0.856211	-0.698307	0.00940233
MD00G1078600	76.3893	82.3931	72.2125	197.875	186.394	165.327	84.0293	68.9307	76.6053	89.0552	54.0431	60.2377	191.921	120.192	124.146	127.996	92.5192	137.504	0.190509	0.62206	0.430915	0.152937	-0.54872	0.0413322
MD00G1078900	7.7079	6.0642	7.1379	14.1141	14.9375	14.4023	8.3298	7.6188	8.8153	4.3549	5.6272	7.2491	14.1208	9.6557	10.7277	5.6427	6.0752	8.0917	0.287231	0.365297	0.429	0.102381	0.413983	0.10234
MD00G1079000	0	0.6204	0.1734	0.5331	1.8272	1.0022	0.5545	0.3164	0.1535	1.024	0.9767	1.0784	1.8966	0.5119	1.7186	0.511	1.205	2.4146	-1.90208	0.185119	-0.183632	0.917869	-1.89531	0.10304
MD00G1079100	2.4047	1.484	2.3706	0.5667	1.11	0.482	1.9369	1.3697	2.5184	1.1145	3.0901	1.665	0.4713	0.1814	0.406	1.4485	1.0294	0.9167	0.102967	0.914518	1.13643	0.086554	0.864035	0.120597
MD00G1079200	9.9229	10.8825	11.8746	8.1943	7.2843	7.136	9.2953	7.6547	10.8166	11.7334	12.1116	11.6445	10.7314	10.2824	6.5912	10.6491	8.3952	10.3931	-0.11111	0.748919	-0.194752	0.523118	0.0067212	0.991532
MD00G1079300	16.8779	19.2867	17.193	5.8716	6.6444	7.9889	10.2465	10.4566	11.616	13.9505	13.8713	12.972	6.5968	7.2703	6.31	12.4406	5.8942	8.9983	0.397175	0.224572	0.117826	0.81387	0.338673	0.288912
MD00G1079400	0.5188	2.0478	2.8184	0.5414	0.5061	1.0179	0.5632	1.607	1.8713	1.3867	0.9919	3.2857	0.3502	0.5199	1.3576	0.6919	1.5298	2.4523	-0.0652128	0.976288	-0.00290541	1	-0.117121	0.936338
MD00G1079500	1.8208	0.8293	2.3185	0.2375	1.5544	0.6699	0.9266	1.6921	2.463	2.7378	0.8704	1.4416	0	0.9124	0	1.366	2.4163	0.9222	-0.0289823	0.996556	1.50764	0.3688	0.172794	0.907649
MD00G1079600	0.6462	0	0	0.3372	0.6305	0	0	0.3003	0	0	0.6178	0	0	0.3238	0	0	0.8576	0.3273	--	--	--	--	--	--
MD00G1079700	0	0.1742	0.1948	0.7983	0.1866	0.938	0	0	0.3449	0	0	0.2019	0	0	0	0	0.1692	0	--	--	--	--	--	--
MD00G1079800	0.1316	0.1198	0.536	0.8238	0.6417	0	1.3925	1.1003	1.4237	0.2637	0	0	0.1332	0	0	0.1316	0	0	1.56105	0.564523	3.40709	0.130843	4.93089	0.0102888
MD00G1079900	17.2018	9.4242	13.1115	9.7924	9.5062	8.1432	12.5369	14.9797	13.8858	7.7173	3.1051	5.3334	5.1162	6.6305	2.0238	7.4607	4.4698	4.996	1.30154	0.00629452	1.08718	0.0300014	1.38005	0.00186824
MD00G1080000	2.0477	2.1845	2.9916	0.3093	0.2366	0.2643	2.479	1.302	1.7738	0.6482	1.3395	0.8817	0.3001	0.324	0.1813	1.0781	0.3814	0.4913	1.33949	0.00678612	0.0925096	0.94103	1.6032	0.000688517
MD00G1080100	0.1874	0.3414	0	0.2933	0	0.0919	0.1526	0.1741	0.0845	0.9391	2.4184	1.8791	1.8975	1.5962	1.8914	1.1246	1.4919	0.5694	-3.25654	0.000852917	-3.74619	0.000533775	-2.88776	0.0047725
MD00G1080200	0.2244	1.0222	0.2286	0	0	0.1101	0.0914	0.1043	0	0	0.4291	0.1185	0.2273	0	0	0.1123	0.1985	0.4547	1.45313	0.549634	-0.837566	0.827309	-1.85906	0.436389
MD00G1080300	0.7257	1.7944	0.528	30.8361	34.3892	25.7327	1.0129	1.4451	0.2805	0.6235	0.3965	0.2189	18.0572	4.5714	20.6971	1.0371	6.3285	10.8166	1.31727	0.298894	1.16499	0.233338	-2.63249	0.00214382
MD00G1080400	16.1534	16.2034	18.008	11.4032	12.9265	14.2453	14.5416	15.0115	17.9721	9.5335	14.1593	13.2969	14.2994	13.6784	10.219	14.5249	13.2311	16.8042	0.454454	0.0452828	0.109547	0.728992	0.184304	0.447308
MD00G1080700	13.4868	16.0864	16.049	35.3369	40.6994	45.735	23.6774	26.6477	19.139	12.0578	13.9781	17.9141	50.2419	40.8731	62.0055	18.1101	29.2383	33.5595	0.0621723	0.906649	-0.23822	0.537754	-0.131176	0.729318
MD00G1080800	87.943	82.4645	90.4033	54.2127	172.673	189.16	130.846	214.832	115.626	75.5617	62.3197	86.3165	72.8644	268.048	301.742	187.287	252.72	286.576	0.223711	0.809433	-0.537106	0.45856	-0.564876	0.377931
MD00G1080900	3.527	4.5639	3.7153	7.0272	6.3346	4.9938	2.9044	2.719	1.8072	5.8255	6.1308	4.9502	4.5051	4.3781	4.6301	4.0895	4.0422	4.4253	-0.506468	0.0581861	0.536478	0.0352125	-0.66807	0.007639
MD00G1081000	0	0	0	0	0	0	0	0.1316	0	0	0	0	0	0	0.0794	0	0	0.0359	--	--	--	--	--	--
MD00G1081200	0	0	0	0	0	0	0	0	0	0	0.0615	0	0.0651	0	0	0	0	0	--	--	--	--	--	--
MD00G1081300	0.0343	0.1875	0	0	0	0.0673	0	0.3507	0	0	0	0	0.0347	0.9969	1.1542	0.1029	0	0.3822	3.57737	0.326782	-4.9428	0.103847	-0.330553	0.932058
MD00G1081400	0	0	0	0.1988	0.4832	0.0748	0.062	0	0.0344	0	0	0	0.4244	0.3054	0.2136	0	0	0.193	0	1	-0.203875	0.957089	-0.831222	0.763725
MD00G1081500	0	0	0	0	0.0524	0	0	1.5477	0	0	0	0	0	0	0.0603	0	0	0	0	1	0.0313068	1	5.85565	0.39394
MD00G1081600	32.754	31.5561	31.3433	34.909	26.0488	34.569	29.4168	31.5456	25.1524	49.0507	34.3507	34.6812	32.7667	29.7416	27.274	23.3328	27.9238	26.6436	-0.297095	0.243253	0.180845	0.521816	0.228574	0.339974
MD00G1082000	4.2321	2.3132	3.2764	6.7136	8.4231	11.6257	3.9972	8.1805	3.5113	5.9392	4.2079	3.0379	4.7999	1.1876	0.9493	0.3387	13.1793	6.8592	-0.420615	0.788349	2.04607	0.0478589	-0.309189	0.808542
MD00G1082100	4.3729	3.4014	3.6664	0.6319	1.6409	1.5841	2.0542	2.0319	2.1235	2.2592	3.7948	3.0538	2.691	3.4722	3.0182	2.019	2.4105	2.8963	0.338252	0.446403	-1.14918	0.00121464	-0.149374	0.743157
MD00G1082200	0	0.0397	0.0444	0.0455	0	0	0	0	0	0	0	0	0	0.2182	0.2442	0	0	0.0441	--	--	--	--	--	--
MD00G1082300	0.6345	0.408	0.6083	0.1948	0.874	0.4394	0.3647	0.2775	0.3703	0.1497	0.3568	0.394	0.1512	0.3367	0.1675	0.2987	0.2642	0.3781	0.881089	0.332014	1.30532	0.126371	0.2014	0.844488
MD00G1082400	0	0	0	0.038	0	0.0357	0.0297	0	0	0	0	0.1538	0.0369	0.0365	0.0408	0.0364	0.0322	0	--	--	--	--	--	--
MD00G1082500	0.3128	0	0.478	1.5509	0.3052	0.2302	1.8468	1.3083	1.9749	0.1568	0.0748	0.1651	0.3168	0.3919	0.7018	0.7041	0.4152	1.1884	0.981813	0.587844	0.648188	0.649142	1.26045	0.205291
MD00G1082700	1.3663	1.4936	1.9485	0.2852	2.1328	0.8043	0.445	0.5079	0.4929	0.2739	1.5675	0.2885	0.2767	1.0954	3.0648	1.3668	0.967	1.384	1.16894	0.459095	-0.338544	0.854811	-1.27068	0.375322
MD00G1082900	0.1099	0.2671	0.2986	0.4207	0.143	0.2517	0.7161	0.7492	1.2889	0.1102	0.0701	0.0387	0.3711	0.5509	0.411	0.6232	0.3242	0.6311	1.62869	0.148278	-0.629706	0.494502	0.904676	0.160687
MD00G1083000	0.7075	1.289	1.0295	0.3164	1.627	1.1899	0.9875	1.3619	1.1849	2.0769	4.1065	2.7206	0.5117	1.8738	1.4736	2.5276	1.1177	0.7678	-1.54119	0.0443549	-0.197602	0.868881	-0.237799	0.803655
MD00G1083100	11.9937	11.0849	11.7733	9.8772	9.8292	10.9539	10.3692	10.2947	10.6195	15.1704	15.7611	12.9833	11.5714	9.135	8.2668	12.8267	12.3857	14.8883	-0.326146	0.0607432	0.17506	0.401556	-0.268731	0.102837
MD00G1083200	0	0.0866	0	0	0.0928	0.2799	0.0774	0	0	0	0	0.2008	0	0.1906	0.7466	0.1903	0	0	-0.988401	0.857446	-1.24754	0.776251	--	--
MD00G1083400	0	0.0722	0	0	0.232	0	0.0645	0	0	0	0	0	0	0	0	0	0	0	--	--	--	--	--	--
MD00G1083500	0.7986	0.3118	0.5811	1.1907	1.3357	1.679	0.6503	0.159	0.5145	0.7434	1.0362	1.6259	1.4442	1.1434	1.9195	1.769	1.2617	1.0401	-1.00859	0.155684	-0.00308406	1	-1.52313	0.0112957
MD00G1083600	0	0	0	0	0	0	0	0	0	0.0782	0	0	0	0	0	0	0	0	--	--	--	--	--	--
MD00G1083700	18.3969	24.4163	21.4464	13.4896	10.5216	7.8186	13.0422	11.2748	11.5492	34.339	54.8873	37.4179	11.7641	14.1058	16.0978	9.5982	12.1367	11.5267	-0.965773	0.000252342	-0.306362	0.380141	0.192738	0.570208
MD00G1083800	29.1455	40.7218	34.6967	2.7762	2.426	2.9502	4.9439	4.138	4.4328	24.4625	61.6441	35.2845	7.5543	10.7215	7.7183	5.727	3.7859	6.2093	-0.199264	0.705451	-1.58086	1.11273e-05	-0.122245	0.809015
MD00G1083900	26.9162	35.3351	30.3564	59.142	55.6155	56.068	34.0478	25.3262	29.1284	35.991	23.6192	27.2468	46.5803	43.6894	45.6067	25.1945	21.2614	21.3254	0.0999869	0.762105	0.424214	0.0538624	0.46993	0.0236069
MD00G1084000	6.0418	6.3507	6.4702	20.5333	21.1599	28.3456	10.0279	8.2061	7.8935	7.454	6.6648	6.5415	33.7289	33.2243	23.4566	15.0321	14.7334	19.9297	-0.123119	0.765427	-0.274433	0.308236	-0.83457	0.00016789
MD00G1084200	0.5919	0.3595	0.1507	0.5148	0.1925	0.0968	0.1606	0.3667	0.1334	0.4944	0.3301	0.5207	0.2497	0.4943	0.4979	0.1974	0.3055	0.1999	-0.273735	0.849324	-0.546504	0.667427	-0.0262895	0.992578
MD00G1084300	3.0136	3.0054	2.5528	0.629	0.619	0.4046	0.5941	0.2948	0.1716	0.7314	1.2434	1.172	0.1285	0.0636	0.1067	0.0635	0.0281	0.0321	1.45719	0.00153301	2.56706	0.000496938	3.21434	0.00084044
MD00G1084400	0.359	0.6949	0.1828	0.562	0.6567	0.3962	0.5115	0.3336	0.5665	1.5744	2.2308	1.8001	2.1358	1.0793	1.3086	2.424	1.3895	2.2273	-2.14758	5.80018e-05	-1.38832	0.0132324	-1.99824	6.76174e-05
MD00G1084600	8.9651	8.6437	7.4268	8.3007	7.9639	5.8523	7.2996	5.5435	5.3795	9.2665	9.238	10.0531	13.777	11.9212	8.3728	11.3062	8.0549	11.3783	-0.180357	0.62539	-0.526091	0.0560958	-0.661955	0.00830263
MD00G1084700	0	0.0171	0	0	0	0	0	0	0	0	0	0	0	0	0	0	0	0	--	--	--	--	--	--
MD00G1085000	2.868	2.2719	2.1594	7.5482	6.6912	7.4627	2.2337	1.2747	1.237	2.625	2.2651	3.5542	4.6722	2.6243	2.6573	1.6216	0.5516	2.021	-0.199207	0.805657	1.21706	0.00738529	0.303067	0.663744
MD00G1085100	3.9769	3.4447	4.35	22.9639	33.6796	38.5052	5.7596	6.2404	5.0857	1.6011	1.3712	1.5485	7.4603	5.6843	11.3339	3	14.7368	8.8165	1.38662	0.010658	2.05031	1.32745e-05	-0.563246	0.317513
MD00G1085200	19.013	15.3376	20.6069	3.8082	2.8106	2.5122	16.419	11.6008	17.435	18.8664	18.9728	22.7064	2.1393	3.9135	4.7388	3.9064	8.6653	3.7611	-0.13407	0.845274	-0.150085	0.832195	1.54245	6.76174e-05
MD00G1085300	0	0	0	0.115	0	0	0	0	0.0497	0	0	0	0.4463	0.1104	0.1236	0.0551	0	0.0558	--	--	--	--	--	--
MD00G1085400	0.2186	0.3983	0.2227	1.3689	0.4266	2.3592	0.356	1.2189	0	0	0	0	1.1069	1.5336	0.7356	0.2187	1.7406	0.8858	2.81519	0.258197	0.379888	0.857414	-0.803762	0.643292
MD00G1085500	63.4888	65.1041	65.7779	75.6228	68.2268	58.4781	71.5726	60.6794	68.1693	63.2498	68.6413	63.5574	64.9939	59.1617	60.0322	61.2821	56.142	64.0074	0.000837668	1	0.230536	0.0840583	0.231661	0.0610771
MD00G1085600	0.8254	0.4177	0.9031	0.1276	0.1193	0.12	0.5227	0.3977	0.3308	0.4597	1.0814	1.1618	0.4644	1.1642	1.0972	0.5811	0.8925	0.4026	-0.329287	0.724926	-2.80179	0.000132258	-0.515009	0.495035
MD00G1085700	0.2294	1.2537	2.3365	0	0.2238	0	0.747	1.0658	1.2411	0	0	0	0	0	0	0	0	0	4.9116	0.0730653	0.993101	0.824775	4.73338	0.0601653
MD00G1085900	8.0733	9.0233	11.9559	30.2335	25.2514	22.1977	14.307	12.3888	15.0509	12.7513	11.156	12.748	24.4923	20.6691	24.4254	8.7208	13.1445	13.5728	-0.330236	0.266981	0.252779	0.392801	0.322506	0.214136
MD00G1086100	6.8104	6.6193	5.9575	3.0386	3.384	3.6513	4.4939	4.0233	4.475	3.1723	5.4944	4.5702	1.8716	2.1059	2.0445	2.8112	1.8143	3.0262	0.56179	0.0335375	0.837322	0.00156496	0.861246	0.000385162
MD00G1086200	47.3993	44.9531	38.5411	55.917	40.2159	47.1672	59.8201	64.3426	54.5009	79.4159	58.0202	58.0782	53.1423	47.163	42.4349	69.1759	59.0074	63.5329	-0.57084	0.00526394	0.0979429	0.751338	-0.014515	0.967602
MD00G1086500	16.4108	19.1509	17.3943	17.951	29.7518	29.5514	6.495	5.9072	5.8824	22.5308	39.0447	27.3235	5.8481	4.6217	7.176	19.9906	6.322	8.9641	-0.73433	0.130403	2.22614	1.25661e-08	-0.858292	0.0481448
MD00G1086800	6.3911	4.7384	5.4958	0.3754	0.162	0.1357	0.1126	0.0514	0.0749	4.271	7.4063	4.6731	0.2241	0.0277	0.031	0.1384	0	0.0561	0.0354742	0.973373	1.31386	0.149268	0.451676	0.722938
MD00G1086900	1.7371	1.8377	1.9978	0.0585	0	0.2199	0.4562	0.2604	0.3537	1.6289	2.1429	2.0112	0.3405	0.4493	0.7542	0.7287	0.7932	0.6244	-0.0449395	0.960464	-2.35826	0.013782	-0.913999	0.141988
MD00G1087000	14.4615	15.3865	16.362	19.4132	16.7478	17.058	24.7632	26.5194	26.4318	50.1287	35.7253	38.34	24.8734	34.5174	27.6107	48.6448	32.2293	50.2652	-1.42021	3.47453e-12	-0.616534	0.00792866	-0.660364	0.0021437
MD00G1087100	2.6332	2.8061	3.2897	2.6963	2.1813	3.0708	2.9531	2.4471	2.5987	0.2988	0.5225	1.0489	4.025	1.3941	1.8389	2.1868	2.1538	2.0634	2.23947	2.99741e-06	0.224961	0.742953	0.405684	0.43995
MD00G1087200	0.7825	1.6294	1.2526	2.1	1.745	1.5354	1.4563	0.8311	2.1171	0	0	0	0	0	0.2508	0.1118	0.0989	0.4529	5.9009	0.000146199	4.60612	0.000983511	2.85457	0.00349072
MD00G1087300	30.1441	33.1063	28.5595	22.968	19.7846	17.3721	29.7274	24.4088	25.2076	16.6932	21.1608	19.8049	23.5668	24.6747	20.1909	19.8218	23.8711	26.8196	0.681764	0.000128873	-0.0924417	0.74393	0.257707	0.191763
MD00G1087400	24.9876	23.7216	25.6148	8.7843	9.2382	9.4447	23.0868	23.3191	26.1874	15.2397	18.4575	23.4902	10.9207	13.3908	15.5764	14.3136	16.4287	13.5351	0.386383	0.119156	-0.444224	0.0743536	0.795143	9.77298e-05
MD00G1087500	6.2608	5.435	9.0038	6.7647	4.8147	4.2635	14.6933	9.2407	11.3587	10.4845	8.239	7.62	6.6384	5.8315	12.557	3.5367	6.4512	5.0736	-0.345025	0.546338	-0.569623	0.249743	1.30582	0.000888392
MD00G1087600	2.481	2.8197	3.6826	1.4056	0.7838	1.0663	2.4241	0.7027	1.2998	0.0947	0.1129	0.0748	0.1914	0.4499	0.6625	0.0473	0	0.0718	4.99243	1.22614e-13	1.41077	0.0311929	5.35824	6.74358e-10
MD00G1087700	13.1232	11.8988	12.866	28.7745	24.3444	25.9313	8.7287	10.1629	8.2232	16.8604	19.4673	20.8125	14.8803	27.0443	22.1472	21.4788	17.4151	31.1115	-0.584641	0.0448572	0.39408	0.201197	-1.27073	2.11115e-07
MD00G1087900	0	0	0	0	0.1102	0	0	0	0.1018	0	0	0	0	0	0	0.3389	0.3497	0.0572	--	--	--	--	--	--
MD00G1088100	2.3008	2.4313	2.7188	1.6328	1.2571	3.0699	4.1214	14.8817	7.0547	7.1036	4.3113	3.789	2.5163	3.7815	3.5095	10.4953	7.9793	11.0007	-1.02384	0.100559	-0.629797	0.377229	-0.0827828	0.914707
MD00G1088600	5.5608	4.3877	7.4487	9.1852	8.5865	9.6225	7.6294	7.243	7.779	5.0475	5.9024	5.4542	9.6219	8.0741	7.3664	7.7966	9.1033	10.3788	0.0871997	0.817651	0.221861	0.418206	-0.180014	0.47655
MD00G1089100	23.3733	17.0179	26.0643	0	0.0864	0.2606	6.7762	5.348	7.8246	30.2634	24.1233	28.786	0	0	1.5888	0	5.6395	0	-0.319885	0.938444	-2.1141	0.500488	1.85144	0.47087
MD00G1089200	3.7778	4.0297	4.5061	4.3133	3.8117	4.8784	3.4703	4.3209	3.6398	3.625	5.9886	5.1128	8.1089	8.5427	10.0314	4.8772	4.8847	4.1865	-0.249181	0.435442	-0.944971	2.24516e-05	-0.205675	0.471058
MD00G1089400	0.0477	0.1302	0.0971	0.0497	0	0.0935	0.1552	0	0	0	0	0.1006	0	0	0	0.0477	0	0	--	--	--	--	--	--
MD00G1089500	2.3116	2.4217	1.6483	1.8094	1.4659	0.2268	2.0704	0.7519	0.2085	3.5917	3.978	3.0503	3.6284	1.9691	1.6852	2.5437	1.9428	1.2879	-0.722153	0.474672	-0.959774	0.322247	-0.842762	0.353094
MD00G1089600	0	0	0	0.0364	0.034	0.0342	0.227	0.2267	0.0943	0.2446	0.2333	0.2208	0.1412	0.0349	0	0.6625	0.2775	0.9533	-5.21067	0.00190477	-0.683982	0.770378	-1.67861	0.0747803
MD00G1089700	37.741	41.6192	37.2479	55.2115	58.6134	61.8445	52.1841	54.0224	53.6674	53.2737	39.6862	40.9534	85.7973	54.6422	54.151	83.6181	65.416	75.5575	-0.192004	0.518905	-0.0504252	0.891693	-0.401625	0.0685424
MD00G1089800	0.6058	0.473	0.6171	0.0903	0.0844	0	0.2819	0.2413	0	0.694	0.5792	1.8272	0.6135	0.0867	0.3883	0	0.3828	0	-0.866114	0.616537	-2.54768	0.205647	0.452092	0.828066
MD00G1089900	0.1198	0.1091	0.2441	0	0	0	0	0.334	0.2161	0	0	0	0.2426	0.2401	0	0	0	0	--	--	--	--	--	--
MD00G1090000	4.5826	5.26	4.4814	3.2043	2.9061	1.6635	6.0073	6.0898	6.075	3.9505	5.7393	5.6599	3.5733	3.2148	2.4671	5.501	5.4732	6.1274	-0.0878038	0.849419	-0.159867	0.718445	0.175539	0.586736
MD00G1090300	1.224	0.7433	0.4156	2.5548	1.7912	4.0028	0.9966	1.5166	1.8397	0.6135	1.9503	2.5842	3.7185	4.2933	2.7456	2.0407	2.1657	2.4797	-1.0945	0.26255	-0.277875	0.77589	-0.537665	0.513612
MD00G1090500	2.8388	3.6367	2.8918	2.0369	0.8655	1.8277	1.6613	1.4839	1.4401	2.6678	2.8836	2.6222	0.3593	0.7112	0.4975	0.9762	0.9418	0.7189	0.208786	0.745287	1.67508	0.00459886	0.879588	0.095008
MD00G1090600	0.5996	0.1821	0.8143	0.8343	1.1699	1.1764	0.4882	1.3001	0.1802	0.4007	0.3821	0.6329	0.2024	0	0.2242	0.7997	0	1.2147	0.167128	0.950165	3.02127	0.0967109	0.0909587	0.967625
MD00G1090900	2.0315	1.4915	1.5134	2.2784	1.8636	1.3981	0.7159	1.1834	0.3828	1.4893	2.0001	2.1765	6.9391	9.1158	5.271	8.9475	5.8745	8.5384	-0.160926	0.810567	-1.85001	2.5344e-07	-3.26672	1.13084e-19
MD00G1091100	4.9843	3.9688	4.0994	8.3615	5.187	6.3027	3.4871	4.3231	3.9622	3.701	4.7299	4.0144	6.7672	5.9941	6.9568	3.9149	4.0829	5.1237	0.0765611	0.855514	0.099909	0.784953	-0.0673445	0.843674
MD00G1091200	11.5658	14.3944	15.0175	11.6456	11.3634	9.0297	14.7225	11.2024	14.3233	18.9418	17.4426	17.3681	12.2071	12.2439	9.4093	16.4583	10.8087	16.5836	-0.383379	0.163348	0.0143753	0.992006	-0.0282102	0.939473
MD00G1091400	13.0401	12.0355	14.3322	20.0558	18.079	14.3084	15.088	15.9451	16.0924	18.4034	16.7318	16.8447	22.414	19.9465	15.3953	20.0817	18.2156	24.6803	-0.393584	0.163265	-0.0473633	0.908958	-0.326546	0.185521
MD00G1091500	0.3994	0.6064	0.4069	0.2779	0.1299	0	0.4336	0.2474	0.1201	0.2669	0.3818	0	0.2696	0.4003	0.2986	0.2664	0.5889	0.1349	1.11797	0.543629	-1.17732	0.57017	-0.245586	0.897475
MD00G1091600	13.5391	17.7752	17.037	24.797	20.9145	21.0966	19.2377	19.7982	16.639	20.2246	18.1469	15.9038	24.0606	26.1394	22.7034	25.4941	22.4295	30.253	-0.157829	0.541194	-0.033206	0.920014	-0.397888	0.0272792
MD00G1091800	5.0511	5.0701	8.1946	4.5395	5.3387	6.9745	11.0054	7.3019	8.8996	5.2977	4.3372	7.5539	3.5995	4.5465	7.134	6.1289	5.379	6.8222	0.0945439	0.884075	0.233411	0.66112	0.659232	0.0784616
MD00G1092000	3.156	2.7238	2.9611	3.2938	2.3499	2.526	2.3668	2.3927	2.1721	2.2479	2.3821	2.4549	3.8688	4.4946	4.5644	2.1601	3.4534	3.87	0.32703	0.490681	-0.571546	0.125585	-0.367561	0.3411
MD00G1092100	3.3364	4.2614	4.0294	3.6256	2.2819	2.4634	2.7446	3.2604	2.9778	2.1722	2.9596	3.0137	4.1798	2.2061	1.8132	3.7504	3.8646	4.8082	0.523984	0.199718	0.121316	0.827508	-0.377719	0.319761
MD00G1092200	5.4372	4.6229	5.0771	5.1071	6.8961	3.8229	5.3125	4.716	4.413	6.9945	5.3714	6.218	6.7907	6.0847	5.0819	5.8923	4.5697	4.1308	-0.289227	0.495116	-0.0842534	0.872101	0.0710227	0.875351
MD00G1092500	1.9616	2.5018	1.865	0.5459	0.5104	0	6.9212	1.0938	9.317	7.7344	9.7521	5.5221	2.6486	0.2621	0.44	11.7738	0.8099	3.5767	-1.84821	0.152487	-1.56462	0.319221	0.195901	0.903111
MD00G1092600	7.7027	10.2365	8.8619	22.8872	42.8794	35.8289	15.052	13.3058	19.45	18.2585	12.9087	16.4538	37.3491	45.1357	38.3172	26.2886	21.2453	28.0892	-0.820398	0.00993441	-0.1508	0.728471	-0.569533	0.0585995
MD00G1092800	1.217	1.5244	0.3099	2.2227	0.7421	0.1492	0.6193	0.8482	0.1372	2.1349	1.7452	1.6059	1.3864	0.4574	1.1943	1.0652	0.6729	1.0787	-0.824619	0.533659	0.121713	0.95483	-0.716763	0.576547
MD00G1092900	0.209	0	0	0.6543	0.5437	0.7517	0.2836	0.2589	0.1885	0.0698	0.0666	0.1471	1.5519	2.2339	1.7188	0.9059	2.0953	2.1874	-0.44641	0.855937	-1.4063	0.0427615	-2.73965	0.000109479
MD00G1093200	1.448	1.1307	2.1072	0.6477	0.6055	0.4059	5.895	12.3031	12.6853	0.6221	0.1978	0.4367	1.6758	2.0731	3.0161	2.0693	1.098	0.4191	1.90694	0.0837842	-1.93213	0.0436462	3.18857	1.15318e-06
MD00G1093300	4.054	3.6336	3.9965	6.9607	4.4018	4.1698	7.8263	7.2311	8.3145	3.1462	3.5633	3.9345	4.6351	2.6212	3.9603	2.6818	5.2642	2.9144	0.1427	0.820379	0.562116	0.191594	1.17527	0.000654888
MD00G1093400	12.7805	10.1204	10.8755	0.1292	0.0604	0.0607	0.5543	0.0288	0.1395	18.1468	24.1711	16.399	9.6206	9.8931	3.7485	13.0325	11.9914	24.7327	-0.786825	0.242197	-6.4523	1.16337e-18	-5.98059	1.19899e-26
MD00G1093500	2.1848	2.4641	1.8016	0	0.1015	0.2041	0.4235	0	0	5.3187	4.3764	3.4046	0.5268	0.8341	0.4667	2.914	0.6443	0.6323	-1.01127	0.303048	-2.46767	0.09177	-3.14605	0.00368214
MD00G1093600	0.9171	0.3342	0.436	0	0.179	0.18	0.2489	0.1136	0.0551	0.2452	0.8768	0.6454	0	0.0613	0	2.8135	0.9737	0.7432	-0.0587978	0.982178	2.50194	0.249367	-3.3396	0.00149546
MD00G1093800	1.488	1.9203	1.6421	0.2588	0.4839	0.4866	1.0096	0.3457	1.0064	3.2318	3.9121	1.309	1.0046	0.3728	0.8345	2.1087	0.8776	0.7536	-0.732205	0.425349	-0.739687	0.556019	-0.566578	0.548968
MD00G1094100	21.4063	32.2715	28.3048	11.9442	33.4972	29.7588	19.2749	27.3042	16.8569	14.9504	19.2614	22.8631	22.5274	60.3762	64.9967	46.0742	40.7727	63.2376	0.531792	0.396438	-0.881924	0.0991453	-1.14675	0.0163517
MD00G1094500	0.4799	0.6557	1.7109	0.7512	1.4045	0.2354	1.7582	0.8919	1.0819	0.7215	0.4588	0.5066	0	0.4809	0.5382	0.24	0	0.4861	0.750442	0.682971	1.34923	0.444116	2.51016	0.086345
MD00G1094600	4.9965	2.0762	4.554	4.2998	1.8815	2.064	3.9255	4.4804	4.0317	3.3391	3.6036	3.794	3.1069	4.4803	2.3596	4.2967	5.1184	7.1924	0.116019	0.886566	-0.187203	0.801775	-0.324377	0.547796
MD00G1094800	0.0871	0	0	0	0	0	0	0	0	0	0	0	0	0	0	0.2613	0	0	--	--	--	--	--	--
MD00G1094900	6.1316	5.7945	6.3044	5.3227	3.5222	6.2967	7.652	7.4022	6.8215	9.8801	6.7386	8.227	6.0931	6.03	5.7844	9.2865	6.033	9.2876	-0.440352	0.160558	-0.15269	0.710882	-0.0747894	0.838018
MD00G1095000	0	0	0	0	0	0	0.0516	0	0	0.1271	0	0	0	0	0	0	0	0	--	--	--	--	--	--
MD00G1095100	0.0911	0.1245	0.0928	0.0951	0.1334	0.2682	0.1113	0.127	0	0	0	0	0.0923	0	0	0.0912	0	0.2769	3.62418	0.149398	2.50379	0.303582	-0.490779	0.840775
MD00G1095300	6.6232	5.4405	6.3431	11.4909	8.7814	10.4133	5.0009	5.7341	5.8963	4.9084	4.9519	6.0057	10.0319	6.8645	8.2855	4.5302	4.9831	6.6517	0.221508	0.465323	0.377883	0.12274	0.132754	0.639526
MD00G1095400	0	0	0	0	0.1399	0	0	0	0.194	0	0	0	0.0726	0	0.0804	0.3586	0	0	--	--	--	--	--	--
MD00G1095600	2.7892	3.9753	2.2455	3.7561	4.7841	6.5322	33.8825	23.4957	29.576	3.2018	2.4516	3.2768	9.7948	8.4309	16.5499	20.2062	20.7758	27.5248	0.0271316	0.976288	-1.11526	0.00181443	0.434285	0.254584
MD00G1095700	57.9465	48.2391	61.5072	39.062	32.9954	39.2314	51.1444	50.0289	45.7489	68.3913	52.6312	55.368	50.2669	42.934	50.8734	59.8551	42.653	43.9492	-0.0677563	0.836591	-0.280424	0.223043	0.0905904	0.721594
MD00G1095800	2.9565	2.3506	3.0665	2.6929	1.888	2.7424	2.1884	3.0473	2.7148	2.4787	2.9808	2.8941	2.3952	2.5859	3.2557	3.334	2.9486	4.7918	0.00856148	0.99696	-0.0765788	0.890444	-0.384466	0.253943
MD00G1095900	0	0	0	0.1023	0	0	0	1.549	0	0	0	0	0	0	0	0	0	0.0993	0	1	0.99309	0.935793	--	--
MD00G1096000	10.5602	6.9964	8.6928	8.572	5.4116	4.0814	4.1689	7.732	6.0604	19.5675	16.9286	13.2872	5.1849	1.9242	2.5124	12.8046	18.119	16.2079	-0.917311	0.0478876	1.00137	0.0435178	-1.30897	0.00147758
MD00G1096200	0.7309	1.0209	1.3402	3.0512	2.4245	3.2507	0.9522	1.0868	1.0546	1.0257	1.2112	0.5658	2.4671	1.8556	2.0221	1.0723	1.2501	2.2705	0.141845	0.857001	0.551813	0.229828	-0.472961	0.32876
MD00G1096500	1.5572	2.0265	1.3596	0	0.217	0	0.9056	0	1.2037	1.1149	3.4027	3.7572	1.1263	0.4459	0.499	1.5577	2.5584	0.676	-0.72616	0.602975	-3.02351	0.128783	-1.11486	0.361816
MD00G1096600	11.9171	10.0749	9.9405	18.6096	19.0123	20.5402	12.6406	12.009	12.4005	4.3574	5.5976	5.7438	11.6188	6.9346	9.2202	7.2473	6.9589	5.9609	1.03384	5.57249e-07	1.16174	2.50285e-09	0.960174	1.56646e-06
MD00G1096700	17.6143	2.9559	8.0272	14.9969	12.2104	9.0954	22.2678	24.5538	25.9176	25.556	11.9653	10.7652	18.7762	9.7554	4.679	29.2127	19.6843	9.3909	-0.758155	0.433743	0.225487	0.850609	0.395774	0.658018
MD00G1096900	4.0332	5.208	5.5844	1.5529	2.3686	1.7288	0.8927	0.5822	0.6356	3.1794	5.6903	2.1908	2.4189	8.2802	6.8513	2.8595	1.8361	3.7285	0.435385	0.549151	-1.54015	0.00380511	-1.89502	0.000379751
MD00G1097000	4.2934	7.5853	5.1687	12.0846	21.1977	16.1468	3.178	3.4458	5.2799	23.6055	16.2321	17.9918	21.4753	30.1843	23.8582	25.0534	12.7763	11.9929	-1.75178	7.53827e-06	-0.512417	0.296194	-1.9797	2.34694e-07
MD00G1097100	1.6896	2.3088	1.2048	1.7634	1.4836	0.9946	0.963	2.5123	1.6761	12.5332	6.9459	4.6374	2.5665	3.0479	3.4111	8.7889	3.5875	4.2788	-2.19738	0.000468058	-0.996789	0.217081	-1.61026	0.0107352
MD00G1097300	23.4727	22.7685	23.9782	34.9174	32.061	31.3321	36.6628	31.5835	32.7363	41.0936	30.4058	27.4311	31.3361	30.9453	25.8075	36.7094	30.1258	36.7039	-0.487956	0.0105428	0.252616	0.243636	0.053495	0.830337
MD00G1097400	0	0	0	0.2211	0	0.1039	0	0	0	0	0	0.1118	0.1072	0.1061	0	0	0	0.1073	--	--	--	--	--	--
MD00G1097500	0.8968	1.1347	1.4465	0.884	0.7048	0.8554	0.5882	1.1575	0.5841	0.5494	1.2146	0.8678	1.5388	0.7989	1.3691	0.6978	0.8816	0.9084	0.409983	0.507023	-0.507138	0.372678	-0.0127612	0.992906
MD00G1097700	5.6842	4.5505	4.913	5.7525	2.8568	3.8868	6.0307	6.723	7.9222	3.4533	2.4701	1.6365	1.3954	1.381	0.1932	2.4123	2.2858	1.3959	1.00579	0.0777723	2.13437	0.000378091	1.83865	0.000132253
MD00G1097800	1.5901	0.6542	2.2991	0.5353	0.5004	0.2013	0.8353	0.715	0.8327	0.3599	0.4904	0.6498	0.3117	0.6169	0.5178	0.3079	0.5899	0.4157	1.59932	0.0215359	-0.132384	0.921209	0.931944	0.205575
MD00G1098000	0	0	0	0	0	0	0	0	0	0	0	0	0	0	0	0.1884	0	0	--	--	--	--	--	--
MD00G1098200	1.5551	2.1722	2.3233	2.1639	1.0114	1.9325	1.9415	1.3488	1.3089	2.4941	1.6849	1.3133	1.7847	0.9351	0.8139	3.8371	2.2929	2.1003	0.145888	0.878423	0.613707	0.408231	-0.749193	0.191669
MD00G1098300	47.1219	41.1304	43.4551	43.5461	38.7838	50.6093	20.9586	21.799	25.1791	21.9531	14.2891	29.8024	30.7963	20.5956	18.9752	24.3996	18.4569	10.7242	1.00064	0.00808345	1.01222	0.00643228	0.420536	0.310023
MD00G1098400	25.2243	17.4456	21.0365	21.8508	18.126	23.1348	30.1382	32.2732	28.7409	29.7979	27.1897	26.4015	24.8924	26.9978	21.1583	33.2389	34.0745	33.2965	-0.382658	0.0511572	-0.119335	0.642151	-0.0573453	0.808145
MD00G1098500	5.7909	3.9701	8.8789	2.9907	4.2519	4.4514	8.2636	8.1555	7.7528	7.8396	8.1047	7.8147	5.0178	4.8462	6.0932	5.6734	6.0739	7.4988	-0.349756	0.364001	-0.350356	0.378642	0.418693	0.19356
MD00G1099100	5.9866	8.6557	8.1124	15.763	11.0919	12.8782	10.9115	10.4122	8.4202	8.3133	7.6137	6.8994	8.732	10.568	12.3817	12.0322	11.1271	8.9016	0.0048272	1	0.417193	0.150993	-0.0269937	0.948669
MD00G1099200	0.5942	0	0	0	0	0	0	0	0	0	0	0	0	0	0	0	0	0	--	--	--	--	--	--
MD00G1099300	0	0.2345	0	0.2686	0	0.2525	0	0	0	0	0	0	0	0	0	0	0	0	--	--	--	--	--	--
MD00G1099400	27.8946	23.9382	33.014	7.3132	4.0757	5.6188	73.0748	64.9322	112.959	10.5364	13.8495	14.2254	2.4563	1.9582	5.8945	8.0208	13.7698	3.4126	1.14301	0.0526935	0.809253	0.218768	3.37873	1.90542e-12
MD00G1099600	5.9743	5.8203	6.5929	6.4082	6.1525	4.0703	6.6885	4.7037	5.1632	9.8148	9.2814	8.0585	7.4783	6.6525	6.7006	8.7154	4.7716	7.7328	-0.555887	0.0925577	-0.229925	0.57759	-0.259452	0.457202
MD00G1099700	0	0	0	0	0	0	0	0	0	0	0	0	0	0	0.2706	0	0	0	--	--	--	--	--	--
MD00G1099800	98.6819	88.3562	80.1557	163.932	137.137	164.645	102.38	110.658	88.8142	169.919	109.751	122.97	195.934	224.909	154.528	155.537	142.133	171.809	-0.585011	0.0108093	-0.21141	0.45766	-0.547791	0.011551
MD00G1100000	4.0181	2.978	4.9256	4.3357	3.7209	4.009	4.2698	3.8607	4.1764	7.9191	5.7297	6.4704	6.207	5.7332	5.958	4.6327	4.4586	5.45	-0.754662	0.00409294	-0.476027	0.103038	-0.149947	0.648661
MD00G1100400	1.6945	0.7718	1.2946	1.3263	1.9287	0.8312	1.2647	1.3122	0.8914	1.9816	1.215	1.1925	2.2879	1.8396	2.534	1.13	1.1243	0.4291	-0.225677	0.841079	-0.602961	0.464094	0.438729	0.613771
MD00G1100500	1.8026	1.5158	1.695	2.4601	1.7587	1.9726	2.8225	1.804	2.9386	2.7799	2.2536	2.6348	3.721	1.876	2.5661	2.4274	2.4535	2.6687	-0.606332	0.191229	-0.307333	0.550716	0.0928513	0.858074
MD00G1100600	4.5389	4.597	6.4187	6.5204	8.1793	4.9245	7.7827	9.5526	8.4755	2.6764	5.1307	4.7632	6.7864	5.7796	7.3067	3.0181	7.9839	4.3273	0.315758	0.592478	0.0804909	0.912892	0.82384	0.04699
MD00G1101100	0.1549	0.2352	0.3419	0.0808	0.2771	0.1773	0.2733	0.2159	0.1164	0.3106	0.5677	0.4088	0.2876	0.4916	0.4054	0.2841	0.2513	0.2092	-0.809519	0.307619	-1.03863	0.179105	-0.209616	0.82002
MD00G1101300	1.6904	0.9625	3.4439	0.441	1.8554	1.4511	0.5161	1.9636	0.9528	0.4236	0.404	1.5614	1.0699	0.6353	0.948	0.4227	1.4955	1.2843	1.35959	0.281298	0.607643	0.68967	0.16647	0.912084
MD00G1101400	0.0536	0.0488	0.0546	0.2237	1.464	0.7887	0.2182	0.9961	0.4833	0.3223	0.3587	0.1131	1.4653	4.3504	0.7814	3.4311	2.0388	2.7144	-2.33773	0.148265	-1.30297	0.20883	-2.18112	0.0136233
MD00G1101700	1.0028	0.9135	1.2404	2.168	3.8087	5.7275	1.808	3.761	1.6795	1.472	1.6436	2.3819	4.8963	8.5066	6.9092	5.3383	4.8479	13.4961	-0.794811	0.252802	-0.703466	0.270827	-1.59954	0.00189568
MD00G1101900	0.3844	0.035	0.1175	0.0401	0.1125	0.1131	0.2191	0.2501	0.2774	0.1927	0.1838	0.0406	0.0779	0.1541	0.1294	0.0769	0.2381	0.3505	0.35076	0.851365	-0.337457	0.867009	0.257313	0.855456
MD00G1102100	0.2652	0.3796	0.6561	0.0791	0.3326	0.2973	0.1851	0.1408	0.1367	0.9494	0.9779	0.7998	0.1151	0.0759	0.2549	0.8337	0.5698	0.3454	-1.06617	0.166935	0.799449	0.477922	-1.83387	0.0153737
MD00G1102200	0.0417	0	0	0	0	0	0.2038	0	0	0.3346	0.1596	0.5285	0.0423	0.2927	0.3744	0.4591	0.1476	0.8875	-4.5423	0.0390322	-4.85533	0.0234313	-2.733	0.10242
MD00G1102300	0	0	0	0	0	0	0	0	0	0	0	0	0.2999	0	0	0.1481	0.5239	0	--	--	--	--	--	--
MD00G1102400	0	0	0	0	0	0	0	0	0	0	0	0	0	0	0	0	0.6811	0	--	--	--	--	--	--
MD00G1102500	0	0.252	0.8455	0.2887	1.0797	2.443	0.4505	0.2571	0.7485	0.5547	1.3225	0.5841	1.4009	1.1091	1.8619	0.2768	1.2239	1.9618	-1.18143	0.546035	-0.0962679	0.976493	-1.15357	0.438115
MD00G1102600	0	0	0	0	0	0	0	0	0	0	0.3089	0	0	0	0	0.9697	0	0.3273	--	--	--	--	--	--
MD00G1102700	385.915	414.227	359.494	1340.93	1281.46	1410.47	460.003	471.644	587.333	419.315	374.082	407.712	1477.55	1156.67	1087.66	796.966	751.394	935.395	-0.0423534	0.884075	0.211199	0.287492	-0.617992	6.03729e-05
MD00G1102900	10.1894	9.6477	10.3796	14.4022	10.763	9.7605	8.3944	9.5809	10.0934	11.6214	9.7798	9.4435	12.6339	9.0858	8.6837	10.6744	9.3339	9.7526	-0.0227058	0.960888	0.293707	0.267642	0.00256159	1
MD00G1103100	0.5169	0.1345	1.0531	0	0	0	0.481	0.0686	0.0666	0.9622	0.6354	0.4677	0	0.074	0.0828	0.0739	0.0653	0	-0.286229	0.899538	-1.83511	0.539545	2.21542	0.262644
MD00G1103200	0.7994	0.1821	0	1.46	0.5849	0.9804	0.1627	1.1144	0.1802	0	0.3821	0.211	0.8095	1.6023	0.8966	0.3998	0.7072	0.4049	0.722411	0.782169	-0.0472403	1	-0.00422742	1
MD00G1103300	39.0185	33.154	34.8453	19.7217	14.3394	14.5912	42.5258	38.0489	40.7894	53.0564	34.2922	36.8488	23.6543	26.9164	16.1902	40.1695	32.8943	30.4853	-0.209053	0.571717	-0.363872	0.262792	0.313264	0.280751
MD00G1103800	8.2903	8.417	9.7344	5.4819	4.075	4.1599	11.6453	12.1739	12.4987	12.624	11.677	11.2902	4.9346	4.7567	5.0395	5.7609	10.0218	5.7695	-0.421982	0.177727	-0.011192	1	0.824295	0.00122564
MD00G1103900	9.3562	11.9994	9.0449	12.0239	8.3764	8.7113	4.7501	4.1258	2.9449	5.002	6.5947	6.9718	12.67	8.0895	15.1028	2.1655	17.0417	11.7075	0.722469	0.324903	-0.210629	0.819048	-1.31252	0.0242996
MD00G1104000	41.0872	77.4429	45.6193	241.227	219.047	240.048	56.5151	64.8229	52.053	36.6628	38.0483	31.4864	207.906	180.685	169.484	85.513	123.27	143.885	0.641157	0.0335375	0.422049	0.188416	-0.93445	0.000395369
MD00G1104100	30.5902	27.2417	30.0626	34.2791	19.3226	23.2783	28.5795	27.1522	29.4438	60.7385	38.8065	33.1202	28.6939	31.148	22.2132	42.8606	34.6096	28.7027	-0.58829	0.0904033	-0.00327562	1	-0.2353	0.526724
MD00G1104200	22.5835	28.3106	24.481	19.4499	24.8116	26.0778	15.0521	18.294	19.6454	30.7015	26.3196	24.051	17.2026	20.7298	21.6307	19.7423	11.4927	13.4626	-0.0961334	0.821163	0.334134	0.279407	0.335627	0.234868
MD00G1104300	4.6658	4.2505	4.6351	4.1049	5.0036	3.8966	4.3328	3.476	3.6861	3.7494	4.3501	4.5591	3.7487	4.0963	3.2004	4.2817	3.275	4.4529	0.106525	0.762137	0.33064	0.211048	0.0318495	0.925433
MD00G1104400	0.2006	0.0365	0	0	0	0	0	0	0	0.0402	0.1918	0.0423	0	0	0	0	0	0	--	--	--	--	--	--
MD00G1104500	0	0	0	0	0.5066	1.1463	0	0.1206	0	0	0	0.137	0	0.3903	0.5824	0	0	0	-0.994978	0.879064	0.847801	0.875644	--	--
MD00G1104600	0.0781	0.3797	0.1327	1.332	0.9149	1.5077	0.2757	0.6778	0.1879	0	0.0996	0.1375	0.5275	0.2349	1.4023	0.0521	0.3918	0.2375	1.34911	0.359433	0.878543	0.484702	0.810875	0.503196
MD00G1104700	0.9995	2.1245	2.7998	6.0847	2.844	6.6187	26.6513	41.3319	28.6924	1.5028	0.3185	0.5275	0.7591	0.0835	7.3797	0.8332	11.2738	1.2655	1.33328	0.487187	0.988939	0.606243	2.89883	0.035857
MD00G1104800	9.5542	8.7681	9.0116	13.812	10.357	14.8587	7.7792	8.2211	9.3182	9.3644	7.172	6.948	16.9136	11.7736	11.7477	9.699	17.7191	14.1228	0.225946	0.600794	0.0409511	0.944046	-0.634523	0.031668
MD00G1104900	0.7935	0.4647	0.7506	1.1239	0.9401	1.0566	1.1999	0.6848	0.7667	0.9091	1.0838	0.718	1.148	0.3976	1.6529	0.7938	1.4041	0.8612	-0.433123	0.629153	0.0640402	0.962325	-0.131204	0.876103
MD00G1105000	53.9701	30.9355	45.4028	32.1185	30.173	30.3417	1.975	5.6354	5.1953	22.3392	38.5532	21.2848	29.783	10.1794	6.9714	10.919	14.6193	6.6034	0.676105	0.359242	1.08271	0.0925857	-1.25701	0.0411057
MD00G1105100	0	0	0	0	0	0	0	0	0	0	0	0	0	0	0	0.1415	0	0	--	--	--	--	--	--
MD00G1105200	0	0	0	0	0	0	0	0	0	0	0	0	0	0	0	0	0	0.8735	--	--	--	--	--	--
MD00G1105300	5.9703	23.4797	2.8184	0	0	0.5715	2.1342	10.2846	0.7879	5.8387	8.3529	1.5372	1.1797	3.2105	1.3066	61.7628	6.3125	95.7312	1.06424	0.598042	-3.22501	0.0794544	-3.51073	0.0112764
MD00G1105400	0	0	0	0	0.027	0	0	0	0	0	0	0	0	0	0	0	0	0	--	--	--	--	--	--
MD00G1105600	25.7212	20.225	22.0643	29.3871	33.019	35.3286	18.0769	18.6192	17.0918	37.1823	31.8383	31.4395	24.1277	22.7924	16.7018	30.3344	30.1811	24.9578	-0.556807	0.0249057	0.711611	0.00261151	-0.586997	0.0126683
MD00G1105700	0.0923	0.3362	0	0.0482	0	0	0	0	0	0	0	0	0	0	0	0	0	0	--	--	--	--	--	--
MD00G1106000	2.4124	1.3186	1.9659	0	0.4707	0.2367	2.9463	1.1209	1.7404	5.5619	2.7676	3.5653	0.7329	1.6924	2.4351	3.1372	4.6954	3.6655	-1.06262	0.20816	-2.64702	0.0425616	-0.897804	0.236438
MD00G1106100	0.0871	0.3172	0.3547	0.3634	0	0	0.1418	0.2427	0	0.4363	0	0.4595	0.0882	0.1745	0	0	0.077	0.3527	-0.236073	0.951355	0.515617	0.891963	-0.040496	0.996439
MD00G1106300	0.1772	0	0.0903	0.2775	0.5188	0.2608	0	0	0.1598	0.4442	0.2542	0	0.0897	0	0	0	0	0	-1.40067	0.66498	3.51304	0.20621	1.83781	0.567445
MD00G1106400	10.7144	12.5493	11.9813	13.6764	14.7237	15.0169	14.4306	18.0674	14.627	6.3257	11.296	9.1562	15.1194	19.3225	14.9386	13.9685	14.6106	20.1291	0.407942	0.15313	-0.0910794	0.811588	0.0455449	0.897295
MD00G1106500	6.7502	7.3105	7.3484	17.0226	17.0155	17.2243	6.77	6.0038	5.5911	3.3107	4.2654	5.2908	15.2556	14.2266	16.3766	4.1732	5.7669	7.8356	0.744474	0.00258591	0.254596	0.37758	0.139005	0.647805
MD00G1106600	50.1771	62.7413	61.7305	19.1752	42.3502	28.3562	100.17	71.8923	73.0603	72.9163	98.2025	90.2853	34.8179	64.9305	83.9949	235.386	101.141	122.553	-0.571835	0.297082	-0.935144	0.049115	-0.819502	0.0686304
MD00G1106700	0	0.2001	0	0	0	0	0.1789	0.2042	0	0	0.4201	0	0	0	0	0	0.3887	0	--	--	--	--	--	--
MD00G1106800	0	0	0	0	0	0	0	0	0	0	0	0	0	0	0.2038	0	0.0536	0	--	--	--	--	--	--
MD00G1106900	4.4485	2.471	3.2052	0.2265	0.5293	0.8516	0.6184	0.4033	1.0763	2.1752	1.6597	1.6035	0.2197	0	0	0.1085	1.1519	0.7693	0.901503	0.320265	2.93806	0.0672175	0.110945	0.932554
MD00G1107000	95.3238	110.802	97.9676	158.526	483.77	322.189	62.8749	73.8651	70.4048	145.458	91.9447	105.405	177.88	351.792	259.194	262.867	159.907	210.025	-0.166317	0.812805	0.391418	0.475662	-1.51995	0.000132147
MD00G1107100	1.1839	1.2133	2.0728	0.1545	1.119	0.7986	1.1748	0.7564	0.6673	1.0013	1.4502	0.8983	1.3113	1.2977	1.2864	0.8882	0.5892	0.787	0.420096	0.594006	-0.801614	0.238493	0.292735	0.69329
MD00G1107200	20.401	23.7671	21.2481	23.953	19.7125	21.5548	25.3424	31.9627	25.0026	34.5426	27.9435	26.3679	25.8904	28.3089	23.5415	36.041	33.4365	28.9451	-0.433072	0.0441246	-0.160862	0.549948	-0.174819	0.443871
MD00G1107300	6.5282	5.8487	8.6835	13.0069	13.5804	12.5977	14.804	15.7935	12.4071	4.8133	7.1181	5.6384	13.1671	11.2464	11.3157	6.6923	3.914	4.864	0.266366	0.441915	0.228807	0.475662	1.5666	5.34231e-12
MD00G1107400	0	0	0	0	0	0	0	0	0.1284	0	0	0	0	0	0	0	0	0	--	--	--	--	--	--
MD00G1107500	3.331	3.1486	3.5463	2.457	2.1014	2.3343	3.222	2.6301	3.3654	1.7825	3.017	3.014	3.5761	3.1375	3.9327	1.378	3.0134	2.6131	0.368986	0.372536	-0.534445	0.146829	0.476404	0.16751
MD00G1107600	7.3143	7.5052	7.9012	5.9139	5.8814	6.3085	12.369	12.6608	14.8958	7.9765	8.7602	8.7819	8.5057	6.4441	8.5191	10.8144	9.0665	7.287	-0.159089	0.601912	-0.279256	0.288766	0.637996	0.00116892
MD00G1107700	472.935	378.084	468.444	20.2734	14.5785	19.058	332.758	257.939	326.447	336.647	349.287	447.194	46.5304	53.536	79.1883	98.6552	113.359	57.5185	0.225759	0.620916	-1.64448	5.90079e-07	1.83925	1.65718e-10
MD00G1107800	409.443	300.405	408.982	19.7522	15.8359	17.4351	304.647	227.215	272.219	253.577	274.538	351.089	29.4956	40.4418	67.9986	95.4325	112.326	49.9108	0.353407	0.50065	-1.2927	0.000755219	1.71208	1.41504e-06
MD00G1108000	24.3632	22.7933	25.1448	19.3839	22.8149	21.1329	23.7026	23.2074	24.7774	8.891	21.3755	19.5557	21.5857	24.9305	21.7488	19.7347	18.7871	24.2243	0.548741	0.0837833	-0.012482	0.999373	0.28343	0.381605
MD00G1108200	15.7032	15.139	13.7882	19.3045	14.8506	13.6104	23.65	19.6068	19.4612	25.1085	22.4733	24.6619	25.9018	22.7853	19.2872	28.9597	26.9329	30.3011	-0.686126	9.36702e-05	-0.415696	0.0310829	-0.370866	0.0393509
MD00G1108700	5.7421	4.2577	5.7133	5.8534	5.7324	7.3366	4.2404	3.847	4.3354	8.1654	4.213	3.5242	6.7614	2.0074	5.3918	4.1411	5.1982	4.1933	-0.0153174	0.99575	0.514758	0.39849	-0.0430983	0.959396
MD00G1108800	1.1167	0.7266	1.7875	0.6659	0.3113	0.4695	1.9483	2.3719	1.1509	1.5991	1.0676	1.1788	0.3231	0.6395	1.6103	0.6383	0.7056	0.6464	-0.0875692	0.956379	-0.727377	0.573695	1.53992	0.0656829
MD00G1108900	15.4111	7.3061	12.9755	3.2824	1.9945	2.9314	11.0116	10.9605	13.3308	19.0739	14.2826	8.1343	6.0514	3.3096	2.9984	9.9105	7.5127	4.7789	-0.214299	0.778148	-0.501662	0.48373	0.74854	0.140578
MD00G1109100	22.318	18.3172	18.874	17.4692	17.9739	17.7646	14.4003	14.8705	15.1901	26.8041	19.8272	19.2257	21.8544	22.05	16.6483	18.4292	21.98	18.6618	-0.139715	0.656688	-0.0924771	0.785902	-0.328672	0.154249
MD00G1109200	3.3889	0.4824	7.1201	0	0	0.1039	8.6229	10.7275	11.9383	1.1677	1.4175	2.6831	0.1072	0	1.1878	0.2119	0.1874	0	1.05526	0.481575	-3.39862	0.0995987	6.35045	5.88328e-07
MD00G1109300	3.419	1.4754	4.9493	0	0	0	11.1354	11.5388	11.8466	1.4431	1.8924	1.1398	0	0	1.211	0	0.796	0	1.13642	0.385477	-3.46866	0.0874002	5.42918	1.29911e-06
MD00G1109400	1.8386	2.1903	2.4492	4.8709	2.0698	4.3014	4.6062	3.6801	4.7192	4.2531	4.3268	2.8367	6.7314	6.8034	4.6001	6.225	3.7537	4.2979	-0.812065	0.131866	-0.606307	0.221169	-0.0425219	0.95101
MD00G1109500	0	0	0	0	0.0521	0	0.087	0	0	0	0	0	0.0541	0	0	0	0	0	--	--	--	--	--	--
MD00G1109600	20.4775	18.7977	20.1129	28.477	27.7195	22.2226	21.9396	22.2909	20.9939	15.8808	20.8541	17.9956	25.0592	26.1643	25.4343	19.2272	18.2091	22.0694	0.126858	0.538743	0.128083	0.509635	0.222089	0.156317
MD00G1109700	664.014	495.873	683.529	3.7114	2.9909	2.767	170.134	83.5303	144.868	857.865	485.115	785.358	8.1957	5.4072	54.601	32.5067	134.089	11.4278	-0.205299	0.910062	-2.77052	0.00800859	1.20641	0.278676
MD00G1109800	1.4497	0.9433	2.1097	0.4323	0	0	0	0	0	2.595	1.584	1.5304	0	0	0	0	0	0	-0.342919	0.876937	2.91225	0.232915	0	1
MD00G1109900	62.3492	29.4985	63.88	28.2312	32.4355	41.8755	31.3219	22.36	39.954	38.8502	64.4638	55.2858	8.5717	7.797	5.171	13.0074	28.6158	12.1864	-0.0193107	0.990479	2.34669	2.08786e-08	0.86761	0.0607834
MD00G1110000	4.4067	4.0144	0.8162	6.2715	3.1268	9.0398	11.7427	30.528	22.0381	6.0237	2.681	3.3832	2.8398	1.2044	3.1452	9.2172	4.2531	5.6813	-0.369018	0.771893	1.45312	0.10335	1.84331	0.00615802
MD00G1110100	0	0	0	0	0.0991	0.0996	0.0827	0.7548	0	0	0	0.3215	0.4113	0.5088	0.2278	0.3047	0.2695	0.4114	-2.52379	0.416871	-2.41669	0.3535	-0.146091	0.963416
MD00G1110200	86.8199	57.5752	95.2953	139.908	96.161	91.262	131.605	75.0423	115.302	37.2983	24.4721	29.1108	59.459	21.9505	24.4179	30.8857	32.1013	10.1579	1.40182	0.00896948	1.72762	0.000653863	2.20375	4.33388e-06
MD00G1110300	0.19	0.6923	0.1935	0	0.3707	0	0.1547	0.5297	0.6853	0	0	0	0	0	0	0	0	0	--	--	--	--	--	--
MD00G1110400	3.6547	3.9328	3.467	7.6046	6.6187	7.7538	3.9429	4.3091	3.4195	2.3126	3.2975	2.7489	5.5977	6.7072	5.3544	4.9584	4.0012	5.8771	0.413631	0.0877945	0.407558	0.0560958	-0.252527	0.26154
MD00G1110500	22.5203	23.6608	22.7307	25.2782	23.2284	23.055	25.218	23.9934	29.0465	28.412	27.0976	25.5141	18.1609	17.7662	15.9527	28.4564	22.6136	25.4747	-0.224831	0.171252	0.557331	4.7663e-05	0.120833	0.456488
MD00G1110700	7.8649	8.2054	8.4145	19.5805	17.9185	17.8032	13.9882	11.2288	13.9874	10.0861	10.2076	9.4157	21.0458	19.5949	16.706	12.4387	14.4215	15.9783	-0.270802	0.180348	0.0413835	0.873885	-0.0399139	0.859487
MD00G1110800	0.0902	0	0	0	0.088	0	0	0	0	0	0	0	0	0	0	0	0	0	--	--	--	--	--	--
MD00G1111000	1.5376	0.8847	2.061	0.2534	0.079	0	0.1977	0.0752	0.073	3.6505	4.9517	6.5782	3.3601	3.0008	1.8153	3.4811	2.1479	3.2791	-1.76105	0.000507929	-4.56223	8.70885e-07	-4.55905	4.57443e-08
MD00G1111300	0	0	0.1045	0	0	0	0.0835	0	0	0.2057	0.0981	0.1083	0	0	0	0	0	0	--	--	--	--	--	--
MD00G1111400	0.5011	0.6087	1.021	0	0	0	0.136	0	0	0	0	0	0	0	0	0	0	0	--	--	--	--	--	--
MD00G1111500	9.5714	12.0881	11.1904	1.2486	0.6367	0.4268	8.4131	6.57	6.9642	7.1959	4.6793	11.4817	3.4144	0.872	3.2937	3.8081	3.7528	2.4239	0.498705	0.463218	-1.62508	0.0160992	1.21313	0.0209468
MD00G1111600	0	0.5487	0.6135	0	0.2938	0	0.4904	0	1.0863	0	0	0	0	0	0	0	0	0	--	--	--	--	--	--
MD00G1111700	5.372	5.6467	6.1563	4.0432	4.6868	3.446	2.5235	2.8802	2.9813	5.4368	7.9013	7.1977	5.7539	6.2637	6.199	5.4255	3.6102	3.2964	-0.248856	0.488529	-0.484613	0.115705	-0.471849	0.117355
MD00G1111800	87.1378	115.634	93.604	74.4916	87.5227	73.4258	95.3883	91.99	92.3438	120.461	75.6124	82.0145	67.5251	96.6256	81.6213	153.536	93.7057	121.163	0.0990441	0.824435	0.0335143	0.952675	-0.307408	0.300991
MD00G1111900	17.7927	14.6052	14.8778	7.1994	5.9411	7.3278	15.9592	16.4465	14.1152	22.6999	20.3307	20.3395	8.5754	12.7298	11.5254	20.7018	17.0459	22.4088	-0.415169	0.0499414	-0.590466	0.00527885	-0.279631	0.176627
MD00G1112200	1.4484	2.1442	2.7665	0.7558	0.8832	0.5329	1.769	1.6826	1.4695	2.7224	3.1157	4.5871	2.2002	1.8145	1.2184	1.9923	0.4805	3.1178	-0.704777	0.406202	-1.17713	0.212302	-0.0616119	0.959135
MD00G1112300	0	0	0	0.197	0.1842	0	0.4611	0	0	0.7569	0.361	0.3986	0.3823	0.1892	0	0.1888	0.501	0.1912	-3.89407	0.124175	-0.508297	0.895795	--	--
MD00G1112500	57.4194	55.6453	44.4533	11.4715	12.3244	19.7971	16.9643	40.5539	12.6743	123.832	113.973	83.1856	13.6782	7.4533	6.9921	11.9254	12.0466	30.7993	-1.01649	0.0793481	0.727321	0.243396	0.466919	0.44471
MD00G1112600	1.6295	0	1.6599	0.2834	0.265	0.5329	1.3268	0.5048	0.2449	0.5445	1.0386	0.2867	1.3751	2.4495	1.2184	0	0.4805	1.1004	0.794741	0.699603	-2.12913	0.20684	0.50825	0.788956
MD00G1112800	3.4834	5.2887	4.2383	1.6157	2.1712	2.753	4.0968	2.9674	3.8394	2.4248	2.5902	2.0429	0.6859	0.4848	0.217	1.3551	0.7704	1.7643	0.893328	0.0522696	2.31527	8.36515e-05	1.59545	0.000229295
MD00G1113000	8.8297	5.0001	9.7238	0.2491	0.9313	1.1706	4.0804	3.5483	4.9498	6.9372	11.6356	18.3899	0.2417	1.9133	1.8736	0.9549	5.067	2.1756	-0.646639	0.50301	-0.666148	0.627566	0.675383	0.45319
MD00G1113100	1.4194	0.9698	1.6266	0.1852	0.5193	0.1741	0.5779	1.4839	2.0801	0.1779	0.3393	0	0	0.1778	0.199	0.1775	0.157	0.3595	2.92832	0.0488526	1.34945	0.553665	2.68123	0.0332107
MD00G1113200	4.71	3.8554	4.1026	8.6202	4.8617	6.4292	4.7243	4.4405	5.4788	6.0899	4.5683	3.8192	7.1891	5.7464	6.4311	6.9651	5.4352	7.7444	-0.187178	0.68372	0.12918	0.776811	-0.366403	0.255644
MD00G1113500	37.3873	46.831	34.9114	10.8387	8.1058	8.1511	21.5628	13.2704	10.0682	20.8209	20.1059	24.6672	11.0427	9.6273	4.6592	5.1945	72.8143	81.0044	0.870468	0.350796	0.192083	0.881341	-1.73818	0.016778
MD00G1113700	4.1399	4.2465	5.479	5.2052	3.2121	4.1895	5.096	3.6049	4.2332	4.6074	4.5189	5.0241	5.1826	3.5609	4.3508	3.7174	3.8356	3.269	-0.0232558	0.967223	0.0357356	0.946258	0.340033	0.231605
MD00G1113800	6.9355	6.7413	9.0931	6.6148	5.8276	5.8276	6.9169	6.0135	5.3568	4.4907	8.2803	6.5157	7.0233	6.9173	5.9922	5.0457	6.6055	6.6221	0.247602	0.466981	-0.0321069	0.952719	0.0859209	0.803171
MD00G1113900	24.7974	25.1666	21.1303	26.7655	30.5403	26.271	26.409	31.6314	27.8048	12.2869	21.0932	20.7028	25.1114	22.3	19.7753	30.465	25.5251	31.7092	0.406556	0.131734	0.411569	0.109764	0.0596314	0.851498
MD00G1114000	0	0	0	0.4229	0.593	0	0	0	0	0	0.5811	0	0	0	0.2272	0	0	0	--	--	--	--	--	--
MD00G1114100	5.3285	7.0945	6.4022	8.6981	6.3983	6.9703	6.8972	6.0946	6.7768	4.5196	6.1392	7.0673	6.7796	8.4894	6.2828	8.8839	9.4283	8.0272	0.100971	0.848386	0.122236	0.794494	-0.331487	0.305962
MD00G1114200	0.57	2.25	2.903	1.1897	1.6682	0.5592	1.7016	1.0594	0	0.9522	2.3613	3.8106	4.0403	1.5232	1.9178	0.3801	1.0085	1.7321	-0.30658	0.862166	-1.02617	0.451934	-0.0749791	0.970744
MD00G1114300	1.3474	2.6163	2.1671	1.1471	1.2799	1.3914	1.1548	1.351	1.1511	1.3151	2.0339	2.2832	1.5439	1.2081	1.5907	1.667	0.6901	1.3289	0.136195	0.842165	-0.0889808	0.905293	0.0882208	0.886094
MD00G1114400	19.9899	15.5704	18.8569	16.2333	13.9058	17.523	15.4576	12.5861	14.5072	22.1724	19.5069	21.1021	19.8837	22.2263	21.359	14.0805	15.1736	14.0786	-0.200479	0.340481	-0.321163	0.0809238	0.0580932	0.800658
MD00G1114500	2.2961	2.4946	2.1029	0.9014	1.2331	1.1986	1.1663	1.0962	1.8427	1.8582	3.2625	3.0909	1.5999	1.2877	1.7719	1.9386	1.4722	2.4539	-0.240092	0.616924	-0.384934	0.391931	-0.417568	0.271972
MD00G1114600	0.6628	0.4877	0.3116	1.1174	0.5472	0.5502	0.5812	0.4264	0.4828	0.7411	0.7068	0.3768	1.0068	0.6898	0.5432	0.4335	0.1128	0.5681	-0.30967	0.745999	0.072583	0.954138	0.536985	0.466155
MD00G1114800	23.3964	22.0647	18.6885	19.8999	17.6979	21.0326	25.0082	24.0413	19.8911	41.0167	28.3786	28.071	18.6827	17.5596	19.883	25.5695	27.6288	17.6444	-0.595438	0.0324659	0.155763	0.686341	0.037288	0.925166
MD00G1114900	0	0	0	0	0	0	0	0.7583	0	0	0	0	0	0	0	0	0	0	--	--	--	--	--	--
MD00G1115000	0.9092	1.0353	1.042	1.1861	0.9979	1.2265	2.8687	0.9506	1.5374	0	0	0	0	0	0	0	0	0	5.57676	0.000533921	5.79492	0.000253222	6.55631	1.33605e-05
MD00G1115100	7.4544	6.6863	8.9954	6.942	4.6993	6.4133	5.3225	5.542	10.2389	7.0125	7.017	6.5374	9.6392	10.114	7.8462	9.5219	7.0007	8.8289	0.174675	0.735301	-0.523053	0.17214	-0.173612	0.676633
MD00G1115200	6.3096	3.8319	6.1213	9.8253	10.3575	10.3172	18.7558	17.5908	27.367	9.7383	8.043	9.0924	14.4018	10.2378	7.1891	22.3417	10.1896	11.7684	-0.722007	0.125298	0.0354401	0.973805	0.614203	0.130013
MD00G1115300	0.5962	0.2716	0.3644	0.4356	1.2797	0.9359	1.7476	1.3851	1.8818	0.2391	0.513	1.007	1.6301	2.0912	2.1398	2.4452	2.0571	1.0267	-0.504289	0.632171	-1.04028	0.131352	-0.0656111	0.944081
MD00G1115400	1.5736	1.5844	2.2779	516.887	525.619	512.063	163.124	161.937	327.588	1.4113	1.4252	2.0109	988.147	620.844	1772.62	25.6832	118.919	37.6687	0.170995	0.885331	-1.0326	0.121816	1.90398	0.000799648
MD00G1115500	0	0	0	0.8503	1.2365	0.6217	0.0737	0	0	0	0	0	1.8335	1.3609	1.2184	0.1811	0.1602	0	0	1	-0.602345	0.650912	-1.93833	0.365523
MD00G1115600	2.3651	2.0767	2.7866	0.565	1.112	1.3978	1.6473	1.6153	2.2871	1.0283	2.1249	1.3536	0.3751	0.6568	0.767	1.2542	1.1092	0.8371	0.689549	0.174742	0.874476	0.103815	0.875579	0.0510012
MD00G1115700	59.6017	41.9069	63.1173	1.1586	0.6092	1.4976	45.1958	30.7571	35.7291	29.838	41.3266	49.2209	1.6863	5.3542	4.8249	8.6761	26.5796	4.7794	0.45786	0.607217	-1.77838	0.0110587	1.53203	0.0126344
MD00G1115800	0	0	0	0	0	0	0	0	0	0	0.1665	0	0	0	0	0	0	0	--	--	--	--	--	--
MD00G1116000	8.2865	5.5623	4.7093	6.9186	5.3614	7.3596	6.605	5.6743	6.3717	8.7437	4.0862	5.1565	8.3915	6.9059	5.9678	7.2423	7.1768	7.5104	0.051557	0.939363	-0.0232899	0.987565	-0.146715	0.747992
MD00G1116100	12.7834	11.4179	11.4197	11.2308	10.8642	12.0027	13.1123	16.6827	18.3283	10.4617	13.7253	12.704	11.5041	8.4574	8.737	12.0885	18.7313	18.5386	-0.0408412	0.927055	0.343541	0.222723	0.0505651	0.881742
MD00G1116300	11.6462	14.615	11.1373	42.4172	83.1312	62.0267	14.3207	13.1422	11.6817	7.6241	14.3155	10.1615	24.9112	23.4622	28.9235	20.0907	19.8709	24.1965	0.233745	0.627621	1.37877	1.94271e-06	-0.623233	0.0570699
MD00G1116400	0.2466	1.7224	1.1724	0.2574	0.4812	0.6452	2.3427	0.7639	1.9275	3.873	3.851	1.3885	0.999	1.6477	0.6454	9.1279	4.9454	7.9108	-1.51791	0.0603241	-1.154	0.241836	-2.03174	0.00250158
MD00G1116500	0	2.1225	0	0	0	0	0.9485	0	0	0	0	2.4595	0	4.6699	0	0	1.0306	0	--	--	--	--	--	--
MD00G1116600	0.1942	0.059	0.4615	1.6211	0.0631	0.1905	1.2647	6.4354	2.2762	6.5524	0.6806	0.4782	1.7695	2.5944	2.0324	15.991	6.8708	4.7202	-3.45373	0.00973776	-1.69586	0.24337	-1.38094	0.292165
MD00G1116700	3.748	2.4983	2.6074	3.2438	2.7648	2.1525	1.3398	2.5486	2.7205	2.3825	5.3312	3.3775	4.7212	3.1607	2.3582	2.972	2.588	3.1484	-0.313975	0.611939	-0.231508	0.721173	-0.308521	0.561873
MD00G1116800	54.3237	40.61	39.0743	25.9672	31.3549	27.8686	32.0763	33.9127	38.8931	23.0706	37.465	26.7032	25.826	20.1559	25.1156	18.2524	25.3141	29.4044	0.629384	0.0324127	0.358226	0.294766	0.611884	0.0272449
MD00G1117000	0.1479	0.0674	0.3014	0	0	0.0726	0	0	0	0.0741	0.1414	0.3123	0.1498	0	0	0.222	0	0.0749	-0.0334477	1	-0.83229	0.841961	--	--
MD00G1117100	0	0.4497	0	0.5152	0.8028	0.6458	0	0.3059	0	1.4846	1.416	0.5212	3.6662	1.9791	4.0606	1.9754	2.6206	2.1671	-2.84053	0.0356969	-2.20314	0.00996541	-4.45712	0.000918305
MD00G1117200	0	0	0.1596	0	0	0	0.2552	0	0	0	0.1498	1.6542	0.4761	0.4711	0	0.3135	0.6932	0.4762	-3.45055	0.281154	-3.36038	0.292501	-2.42953	0.403072
MD00G1117300	0	0.3868	0	0	0.4143	0	0	0	0.1915	0.8513	0.6089	0.2241	0.43	0.2128	0.4763	0.2124	0	0.4301	-2.05431	0.462263	-1.29881	0.672599	--	--
MD00G1118200	0.0468	0.0426	0	0.1465	0	0.0918	0	0	0	0	0	0.0494	0.1422	0	0	0.1872	0	0	--	--	--	--	--	--
MD00G1118500	0	0	0	0	0	0	0.34	0	0	0	0	0	0	0	0	0	1.1084	0	--	--	--	--	--	--
MD00G1118600	3.545	5.3688	4.4236	5.4108	13.8342	11.1293	3.3915	2.4296	1.9981	3.3314	4.6177	4.7713	5.295	12.3899	15.5062	7.314	5.0572	8.6182	0.0798057	0.931012	-0.0327988	0.986449	-1.32964	0.00551213
MD00G1118700	4.7635	3.7409	3.5138	0	0.1603	0.3223	0.1337	0.1526	0.1481	9.3853	7.2237	5.2019	0.1663	0	0	0.3286	0.1453	0	-0.852579	0.221264	1.50799	0.541012	-0.0481013	0.990751
MD00G1118800	1.4102	0.5585	0.687	6.2069	1.974	3.1881	2.0967	1.0826	2.7646	0.799	0.9965	0.8414	10.9276	4.6084	10.1775	1.9013	7.9737	6.2729	0.0153459	0.9997	-1.09184	0.147868	-1.36176	0.0468846
MD00G1118900	0.6198	0.2823	0.3157	0.8625	0.4032	0.2027	0.3365	0	0.0932	0.2071	0.8889	0.6543	1.8831	0.2071	1.1587	1.3435	0.8226	1.2558	-0.516944	0.769229	-1.05614	0.430724	-2.85587	0.0186401
MD00G1119400	3.5717	2.0706	2.2051	0.3389	1.1616	1.3804	1.41	1.4082	2.1474	1.4104	2.2765	1.5996	1.5345	3.3625	1.5781	6.8211	3.7344	4.2759	0.576034	0.457275	-1.06753	0.134986	-1.49001	0.0063499
MD00G1119700	0.3001	1.9138	0.3057	0	0	0	0	0.8367	0	0	0	0	0	0	0	0	0	0	--	--	--	--	--	--
MD00G1119900	7.3291	5.6974	10.95	20.1934	11.7268	10.546	8.0362	8.3548	9.4296	5.1917	7.1937	8.9747	14.6458	8.0305	11.6178	5.6698	10.288	8.81	0.170375	0.807572	0.40095	0.448265	0.141596	0.801079
MD00G1120000	8.0652	6.434	7.4731	18.1186	10.8917	12.1149	9.4237	8.7231	9.2869	4.659	6.3602	6.157	15.0888	8.1741	11.6011	5.6066	10.7231	9.2776	0.363651	0.416273	0.330512	0.437326	0.181117	0.670442
MD00G1120100	6.894	6.6515	7.2302	14.8506	16.3014	15.5263	11.2265	13.8864	11.6074	5.2426	6.7208	7.2417	15.2006	10.857	15.0835	7.27	11.0565	8.9443	0.122109	0.751662	0.27769	0.332413	0.509884	0.0313989
MD00G1120300	1.1604	0.5285	2.6004	1.4532	1.3585	1.5938	1.5117	1.1862	1.9882	0	0	0	0	0	0	0	0	0	6.05395	0.000191405	6.13518	0.000137438	6.33337	4.90105e-05
MD00G1120400	7.4242	7.4534	7.357	3.8478	4.2376	3.7162	6.3328	4.9751	5.6478	9.6191	10.8641	8.3171	3.6313	4.5047	3.9652	6.77	4.8703	6.395	-0.364898	0.116039	0.0588037	0.883072	0.00538694	0.994183
MD00G1120500	3.2744	5.6216	5.1316	1.7087	0.6143	1.3591	1.8458	3.3941	2.8394	3.1561	2.7693	3.3237	2.4231	2.7767	2.6838	2.2677	1.2256	2.0412	0.612988	0.271516	-1.01523	0.0889587	0.640386	0.238303
MD00G1120600	20.7873	35.1769	23.1024	7.2703	6.4273	6.9873	11.9964	12.2443	9.3732	21.1275	25.1078	21.1686	11.0211	10.617	11.0083	16.0745	8.0139	9.2434	0.242945	0.561386	-0.565356	0.092566	0.0995294	0.807678
MD00G1120700	0.1525	0.4168	0.1554	0	0	0.0748	0	0	0.0688	1.911	2.5517	0.4025	0.3089	0.1528	0.1711	0	0.0675	0	-2.71703	0.0350433	-2.85566	0.187229	-0.0445336	0.996439
MD00G1120800	0.2889	0.3947	0	0	0	0	0	0	0	0.1448	2.2093	0.1525	0.1463	0	0.324	0.4334	0.1278	0.1463	-1.8317	0.536825	-2.45325	0.471457	-3.24163	0.243362
MD00G1120900	1.3662	1.8213	1.5275	1.704	1.6255	1.6346	1.4108	1.1767	1.4725	1.0689	0.9238	0.9849	1.7547	2.2374	1.6444	2	1.0613	1.3501	0.675836	0.0807718	-0.0914437	0.862721	-0.0244724	0.967096
MD00G1121000	1.5508	2.5686	3.1594	2.207	2.6133	2.628	2.2958	1.4412	2.1614	1.8372	1.6174	1.6371	2.5698	3.2496	2.0556	2.2564	1.8709	3.8558	0.523312	0.458604	0.0117979	1	-0.32945	0.594815
MD00G1121100	0	0	0	0	0	0	0.1534	0	0.1699	5.0983	5.5828	4.9713	3.2429	3.2093	4.8593	6.4069	6.1662	3.2439	-7.26183	3.09657e-07	-6.66991	3.59367e-06	-5.50729	1.14177e-05
MD00G1121200	1.4404	1.6084	1.6329	1.0668	1.7452	1.1624	1.0025	1.3169	1.0056	0.6986	0.5775	0.6376	0.2588	0.7217	0.4951	0.7669	0.3083	0.5648	1.2992	0.00314351	1.52771	0.000559468	1.11983	0.0106227
MD00G1121300	0.2858	0.1041	0.3493	0.0597	0.0558	0	0.0465	0	0	0.5156	0.4371	0.2413	0.3473	0.0573	0.1282	0	0	0.0579	-0.698663	0.697629	-2.12006	0.306091	-0.0445336	0.996439
MD00G1121400	3.4856	2.2227	7.1014	2.9102	0.3401	0.6839	1.7029	1.2957	0.6287	3.1446	5.6651	8.831	0.706	0.3493	0.3909	1.046	4.934	2.1185	-0.462791	0.749652	1.5112	0.357392	-1.09581	0.355965
MD00G1121500	3.162	2.9459	3.4406	0.075	0.4908	0.141	1.4628	0.2671	0.5185	2.8094	3.2291	2.8069	0.0728	0	0.8866	1.0064	0.9537	0.2184	0.118537	0.950781	-0.304336	0.879521	0.110896	0.947045
MD00G1122100	0	0.2318	0	0	0	0	0	0	0.2294	0.255	0.7297	0	1.8034	0	0.5707	0.509	0	1.0308	-1.87388	0.673859	-3.97852	0.251246	--	--
MD00G1122200	0.9874	0.2998	0.3353	0.3435	0.3211	0	0.268	0.3059	0.2968	0	0	0.3474	0.6666	0	0	0.3292	0	0	--	--	--	--	--	--
MD00G1122400	0	0	0	0	0	0	0	0	0	0.6844	0.2176	1.4416	0.2305	0	0.2553	0.9107	1.4095	0.4611	-4.25227	0.127799	-1.84334	0.62179	-4.58827	0.062801
MD00G1122500	0	0	0	0	0	0	0	0	0	1.0912	0.3469	1.3406	0.9186	1.0909	0.8139	1.2704	1.6051	2.9404	-4.82075	0.00940458	-4.72546	0.0101289	-5.94458	0.000371196
MD00G1122700	0.0959	0	0	0	0	0	0	0	0	0.2885	0.4585	0.2025	0	0	0	0	0	0	--	--	--	--	--	--
MD00G1122900	0.4823	0.8159	0.6317	0	0.0672	0.0676	0	0	0	2.2101	1.6468	1.091	0	0	0.0773	0	0	0.1396	-1.34667	0.191865	0.922978	0.772936	-1.90359	0.425507
MD00G1123000	15.0125	18.41	14.9006	20.7565	24.2859	19.1975	16.1935	13.3551	15.5058	11.7046	9.9364	7.3821	12.6688	12.3447	13.3119	9.3058	9.5355	9.8782	0.744844	0.000525556	0.842231	3.24748e-05	0.736056	0.000364129
MD00G1123300	3.3111	1.3114	1.4665	3.1551	2.3877	1.2711	7.3846	3.077	5.3229	0.8658	1.7892	1.5197	2.7699	1.2985	7.9117	0.288	1.6557	1.1666	0.552469	0.668589	-0.723281	0.509344	2.41002	0.003806
MD00G1123600	0.3942	1.0773	0.8031	6.7469	5.6918	6.5745	1.0913	2.7841	1.3509	1.6596	1.3567	1.9142	6.3071	4.8196	7.0739	1.4984	1.674	2.2361	-1.09305	0.0634099	0.156049	0.802635	0.0339121	0.967602
MD00G1124200	0.0754	0	0	0	0.1472	0	0	0.0701	0	0	0	0.2388	0	0.3023	0.0846	0	0	0.2292	--	--	--	--	--	--
MD00G1124300	0	0	1.3528	0	0	0.4343	0	0	0	1.775	1.2696	0	0.8966	0	2.979	0	0	0.4484	-1.19093	0.821163	-2.93937	0.501606	--	--
MD00G1124400	1.2674	2.5565	2.7665	2.362	1.8547	2.3092	2.9484	2.608	1.7961	0.2722	0.6058	0.0956	0	0	0.1015	0.1811	0	0.0917	2.74657	0.00020583	6.09683	2.77042e-05	4.89386	3.67107e-06
MD00G1124500	0	0	0.0431	0.0442	0.3305	0.2492	0	0.0787	0	0.1698	0.0405	0.0447	0.0858	0.976	0.8073	0.0847	0.1124	0.9007	-2.51844	0.34826	-1.48225	0.432113	-3.71704	0.051004
MD00G1124600	0	0	0	0	0.2174	0.0729	0	0	0	0	0	0	0.0752	0	0.1666	0	0.0657	0	--	--	--	--	--	--
MD00G1124700	0	0	0.0899	0	0.0861	0	0	0.082	0	0.059	0.1687	0.0932	0.0894	0.7369	0.9237	0.0883	0.0781	0.1192	-1.86787	0.420738	-4.22302	0.0169521	-1.74096	0.393882
MD00G1124800	0	0	0	0.2022	0.378	0	0.0789	0.2701	0.0874	0	0.0926	0	0.0981	0	0.2173	0.1938	0.0857	0	-0.995	0.830746	1.00405	0.775384	--	--
MD00G1125100	4.0341	3.0494	4.634	4.4789	3.4333	2.9894	7.3031	6.1817	6.1924	7.7005	8.5341	6.116	7.388	7.0965	8.5196	7.9421	5.9989	3.7386	-0.926758	0.00540188	-0.985275	0.00259664	0.232571	0.548829
MD00G1125200	1.3709	0.4163	0.3491	4.8883	3.2322	3.3623	2.2324	2.2294	2.4726	1.4887	0.2184	0.3618	1.7353	1.6028	2.1782	0	1.6171	0.81	0.0460158	0.988599	1.14918	0.268874	1.5702	0.0989372
MD00G1125300	0	0	0	0	1.7658	0.8878	0	0.1402	0	0	0	0	0.1527	0.1512	0.1692	0	0	0.3056	0	1	2.60067	0.482328	-0.948254	0.831003
MD00G1125400	560.143	513.035	487.303	249.292	181.619	154.819	664.945	651.687	866.187	785.757	494.676	540.837	313.862	341.026	428.058	1101.65	1318.45	862.241	-0.216888	0.609604	-0.795525	0.00844433	-0.509574	0.0972473
MD00G1125500	11.447	11.9351	10.2942	27.44	28.8798	31.9805	11.25	15.4165	14.9605	11.6539	15.8599	14.3496	32.8286	32.1301	30.5422	17.4	22.5883	20.9714	-0.302795	0.215117	-0.0188304	0.968487	-0.466253	0.0174627
MD00G1125600	22.299	22.4957	20.7802	28.2142	28.7657	34.1393	19.3667	20.1854	22.3193	16.1161	21.345	22.0866	28.6587	20.9955	23.8368	23.5734	22.3339	26.5202	0.14919	0.546417	0.404452	0.0293328	-0.137427	0.516806
MD00G1125800	2.8421	2.6675	2.8074	0.0899	0	0.507	0.8415	0.6403	0.699	2.072	2.3055	2.6365	0.4361	0.5179	0.0966	1.3785	1.6763	0.6107	0.254567	0.771957	-0.738457	0.575597	-0.68036	0.345674
MD00G1125900	4.708	4.7623	4.6402	2.8715	2.744	2.2495	5.0531	4.915	3.529	2.85	2.7766	3.3886	1.2074	1.2255	1.783	4.7708	3.4349	5.9459	0.655736	0.0248915	0.998793	0.000878364	0.0285861	0.947466
MD00G1126000	0.5358	0.7321	0.6822	9.925	8.102	5.9134	3.1627	1.2447	3.3822	0.4028	1.0244	0.9898	4.2048	1.745	4.0561	0.5359	2.0145	2.3065	-0.295887	0.83366	1.35562	0.039325	0.767895	0.305757
MD00G1126100	0.4021	0.293	0.4096	7.5531	7.7669	5.7592	1.375	1.3451	1.3053	0.0806	0.6919	0.1698	3.6644	2.4176	2.3449	1.6088	0.8537	1.6291	0.203109	0.88246	1.41879	0.000525688	0.0787817	0.915967
MD00G1126200	15.9963	15.3818	14.1449	27.9403	23.7349	25.9383	15.1953	16.827	12.0215	19.821	18.1606	16.4173	23.6233	23.7126	20.433	16.6685	12.8743	18.6794	-0.248255	0.33609	0.287864	0.201533	-0.0369721	0.902088
MD00G1126700	0.6462	0.0981	0.5486	0.7869	0.7356	0.5283	1.8416	0.9008	2.0398	2.8071	1.9565	2.0466	2.2905	1.5112	0.3624	1.2929	2.3822	1.6366	-2.41422	0.00361287	-0.932716	0.331936	-0.0748018	0.94761
MD00G1126800	3.6344	2.4424	2.4884	4.9122	3.2551	2.2797	4.9481	4.2633	4.9969	3.2848	4.1581	3.9624	8.2054	7.1651	2.4056	5.4832	13.4938	6.7595	-0.404275	0.598917	-0.669733	0.295687	-0.78709	0.153556
MD00G1126900	10.6196	11.8125	10.1764	12.0691	12.7067	10.0818	12.3991	14.0719	14.9206	9.2967	11.3022	10.9386	11.3628	13.5401	11.7824	14.2598	11.6744	15.9476	0.0589249	0.851472	0.0217906	0.956805	0.0757309	0.750147
MD00G1127000	17.3014	19.6293	19.1092	23.2157	20.5278	22.197	19.299	18.3164	20.9181	21.7902	23.5692	18.5986	30.1635	32.7091	23.4566	23.3301	21.7544	24.5233	-0.181685	0.401318	-0.29585	0.102176	-0.16154	0.392632
MD00G1127100	0	0	0	0	0	0	0	0	0	0	0	0	0	0	0	0.0519	0	0	--	--	--	--	--	--
MD00G1127200	0.1617	0.0982	0.2196	0	0	0	0	0	0	0.2161	0.6182	0.2275	0	0	0	0	0	0	-1.13768	0.758681	0	1	0	1
MD00G1127300	5.9831	8.7163	7.4026	5.6123	5.6955	5.4897	7.1989	7.4736	6.9904	4.662	7.3411	6.2393	7.0646	6.5059	7.3354	5.1855	6.3005	6.3551	0.289027	0.277922	-0.220875	0.426987	0.365371	0.102332
MD00G1127400	0.049	0.1787	0.1998	0.0256	0	0	0.0399	0	0.0221	0.2212	0.586	0.2847	0.0248	0	0.055	0.0245	0	0.0497	-1.33857	0.334322	-1.4686	0.596079	-0.0777225	0.984091
MD00G1127500	50.8219	51.368	47.6904	56.0806	82.419	80.4814	56.2044	52.7403	56.7627	24.0905	49.4332	46.6757	62.7382	73.0881	64.0605	42.7737	40.4981	57.0665	0.330346	0.35484	0.227913	0.543879	0.332598	0.282808
MD00G1127600	0	0	0	0	0	0	0	0	0.2886	0	0	0	0	0	0	0	0	0	--	--	--	--	--	--
MD00G1127700	11.9014	7.4042	8.2795	179.953	124.752	125.734	142.166	202.32	288.744	23.4239	9.2969	11.1847	180.782	104.146	71.6259	320.433	292.892	114.971	-0.667851	0.343532	0.370222	0.620327	-0.126628	0.867591
MD00G1127900	19.181	20.0988	20.5016	25.442	23.5072	23.546	25.5422	24.9377	22.1124	20.7428	24.1192	24.6869	28.6574	32.6692	28.0837	31.4752	25.5796	32.399	-0.209238	0.20693	-0.209216	0.181703	-0.210623	0.138212
MD00G1128000	0.222	0.2023	0.1696	0.2317	0	0	0.0452	0.2579	0	0	0.1592	0.0586	0	0	0	0.1111	0	0	1.46193	0.691794	2.92536	0.4059	1.54988	0.638755
MD00G1128100	17.5174	13.7302	20.2846	20.5217	20.3041	19.5853	19.8708	17.3922	16.1126	16.5091	20.5167	18.1759	23.8544	22.607	21.7183	19.9697	17.1313	19.7668	-0.0940745	0.719885	-0.0798744	0.758237	-0.00260142	0.998188
MD00G1128200	4.4887	5.2964	5.0516	10.5294	11.3446	9.5207	7.066	6.3565	6.7468	5.9566	4.8636	3.8359	11.6021	11.9103	10.8841	6.1581	4.009	4.9367	0.0256107	0.957198	-0.0360011	0.926997	0.509131	0.0233795
MD00G1128300	14.9044	14.227	13.4124	21.9956	21.0836	18.2508	23.3277	21.946	21.4777	11.0322	16.7625	17.1447	24.7039	32.3742	24.1128	26.1417	22.7058	33.2646	-0.068594	0.856158	-0.309522	0.228975	-0.205615	0.416591
MD00G1128400	0.4251	0.2905	0.1083	0	0	0	0	0	0	0.1065	0.2032	0.3366	0	0	0	0	0	0	--	--	--	--	--	--
MD00G1128500	0	0	0	0.0829	0.0775	0	0	0	0	0	0	0	0	0	0	0	0	0	--	--	--	--	--	--
MD00G1128800	0	0	0	0	0	0	0	0	0	0	0.1367	0.302	0	0	0	0	0	0	--	--	--	--	--	--
MD00G1128900	0.7055	0	0.7186	1.1044	0	1.7303	1.1488	0.6556	0	1.4143	2.0233	1.8618	3.2148	2.121	2.7693	3.1757	3.4327	1.4292	-1.92466	0.204377	-1.43326	0.268268	-2.06362	0.078444
MD00G1129000	23.6925	19.3114	17.9105	14.836	17.0322	14.436	19.6971	11.9359	17.0932	18.7498	15.2596	15.533	17.2998	21.1197	12.7271	20.3326	11.1423	14.1473	0.306085	0.465784	-0.0474085	0.938814	0.186032	0.637852
MD00G1129100	17.9443	17.5193	17.6879	10.852	11.6221	11.1919	13.1105	13.017	12.9506	13.3579	20.7506	17.4507	9.2007	9.5607	9.3412	12.0932	12.0349	12.3992	0.0541993	0.837598	0.355603	0.0412155	0.183687	0.300991
MD00G1129200	35.1292	27.0286	32.0614	20.9077	16.4882	20.772	30.9995	35.4253	32.6222	26.4581	29.3641	27.6124	25.046	28.1169	19.5937	22.082	25.2411	23.0821	0.18288	0.449076	-0.23094	0.305026	0.576486	0.000885136
MD00G1129300	73.4073	66.8723	60.1252	68.0706	50.8103	72.2622	60.9815	61.5347	70.2261	97.2012	67.3352	62.3074	83.6288	67.1049	57.2989	81.123	74.8166	75.6155	-0.171241	0.624225	-0.0303091	0.952972	-0.178275	0.539408
MD00G1129400	0.1842	0.0559	0.1251	0	0.6589	0.1807	0.5999	0.2853	0.443	0.0615	0.1761	0.1944	1.3057	0.9845	3.512	0.4913	3.4764	2.3012	-0.244469	0.923877	-2.67298	0.0189246	-2.16316	0.0414486
MD00G1129500	0.0535	0	0	0	0	0.1574	0	7.8004	0	0	0	0	0.0541	0.0536	0.2998	0	0.0473	0	--	--	--	--	--	--
MD00G1129600	0.1364	0.2485	0	0	0	0.1338	0.0555	0.0634	0	0.2051	0.2608	0.216	0	0.0684	0.0765	0.0682	0.181	0.2073	-0.787606	0.734975	0.00643468	1	-1.85087	0.381605
MD00G1129700	7.9582	8.7098	5.9675	9.2285	6.8477	9.7596	7.5147	9.9636	7.8747	6.9249	6.446	6.5341	8.2828	8.7509	5.9505	10.7252	7.4318	9.8529	0.197475	0.608731	0.258795	0.451346	-0.0523127	0.890346
MD00G1129800	14.2368	9.4568	11.6323	2.4764	2.4597	2.7644	6.5205	7.1665	6.5533	6.541	12.9729	10.8803	3.0036	2.378	1.7465	4.4505	3.8704	4.5818	0.225941	0.603748	0.202015	0.718546	0.738958	0.0223674
MD00G1129900	0.9892	0.5632	0.8817	0.4517	0.7842	0.7885	1.0571	1.264	0.7806	0.1859	0.4729	0.6527	0.313	0.8055	0.1387	0.7422	0.6017	0.501	0.900572	0.316948	0.770121	0.408728	0.832095	0.255841
MD00G1130000	2.0683	2.114	1.85	1.4215	1.132	1.2373	2.1359	2.8129	2.5477	1.8711	2.8938	2.929	2.2989	2.8312	2.5461	3.4316	3.2134	3.1683	-0.338785	0.395867	-0.927035	0.00607006	-0.306057	0.347845
MD00G1130100	22.8832	21.2102	22.8014	6.7788	5.752	5.5881	13.5876	14.951	14.8692	21.6363	21.3041	22.9961	9.1073	6.3091	10.6472	18.7927	15.0289	13.4626	0.0285641	0.947213	-0.428229	0.149357	-0.0393504	0.906701
MD00G1130200	0.2691	0	0.2741	0.0936	3.1506	0.88	0	0.1667	0	0.0899	0.2573	0	0.0908	1.2585	2.6158	0.1795	0.1587	1.0904	0.623435	0.851365	0.164204	0.966354	-3.0113	0.168374
MD00G1130500	9.1832	10.9397	9.9542	8.6011	8.6722	9.2405	8.0044	10.7769	5.5211	3.8946	4.6711	7.3949	6.1996	6.1354	5.9421	2.7088	4.1143	5.1878	0.924652	0.00897775	0.630821	0.0959955	1.1061	0.000860537
MD00G1130600	0.3727	0.7275	0.3796	0	0.0519	0.0522	0.2601	0.3463	0.4801	0.3736	0.9671	1.5174	0.5391	0.4802	0.5971	0	0.4239	1.9954	-0.931949	0.549053	-3.8368	0.0272506	-1.02971	0.436634
MD00G1130700	1.5174	1.4355	2.1403	2.9846	3.0747	2.1758	1.6157	1.3017	1.579	1.1116	1.0601	1.0474	2.7186	1.4037	1.8328	0.8757	1.6523	1.3597	0.665232	0.21052	0.564343	0.230297	0.287147	0.586994
MD00G1130800	0	0.2243	0	0	0	0	0	0	0	0	0	0	0	0	0	0	0	0	--	--	--	--	--	--
MD00G1130900	56.9321	165.534	101.781	7.7355	5.7794	5.8117	42.6251	66.1685	42.7374	27.6719	40.4245	37.4892	13.2091	18.424	16.3317	25.4837	27.3396	17.9722	1.63231	1.61968e-05	-1.22007	0.0025824	1.17762	0.00222308
MD00G1131000	0.8831	2.0113	4.0483	5.2997	6.0314	4.982	5.0335	3.6932	1.1947	5.0903	4.6438	6.526	11.6262	6.638	4.705	5.3007	4.4926	5.3676	-1.22748	0.0924864	-0.39552	0.638282	-0.519409	0.478701
MD00G1131200	1.6195	2.3455	1.7767	1.5169	2.6335	2.4445	2.2654	3.3189	3.1832	2.3727	2.5409	2.1919	2.6073	1.956	1.5836	3.0325	2.388	2.9446	-0.29425	0.538188	0.19973	0.692968	0.157244	0.711246
MD00G1131300	1.3953	1.3866	1.2921	14.8264	13.7363	12.6931	1.4459	3.5362	2.059	3.6873	2.1828	2.2763	11.9456	13.093	8.5358	5.8367	6.6208	4.8825	-0.990913	0.0697	0.390986	0.369697	-1.23276	0.00194013
MD00G1131600	9.7587	11.1024	9.806	7.2353	9.047	9.9641	10.2468	9.4793	10.2342	8.056	13.5513	11.0941	10.1059	10.134	11.2424	10.778	11.0556	12.748	-0.0808661	0.824435	-0.166753	0.580868	-0.118236	0.666186
MD00G1131800	1.904	1.1563	2.6507	4.9677	4.3344	4.9813	3.2556	1.9463	2.3466	1.7177	2.7911	3.4169	3.9847	1.0813	1.566	1.0793	0.2246	1.1572	-0.470573	0.592555	1.20355	0.0673399	1.73159	0.00630105
MD00G1131900	8.0022	4.0327	6.2438	4.4423	4.8172	4.176	3.6044	3.1645	4.9134	7.1682	8.4643	5.5717	3.4483	0.5119	2.1006	3.5767	1.0544	3.6218	-0.209352	0.825056	1.24887	0.0685051	0.611998	0.379891
MD00G1132300	9.4732	8.4501	12.6255	17.549	17.1369	20.7954	12.5663	10.1608	10.0382	8.7048	10.0757	9.667	10.9922	10.4827	10.625	9.9503	9.4635	12.395	0.107663	0.71986	0.88272	5.24519e-07	0.134255	0.565659
MD00G1132400	3.8072	4.6243	4.4866	16.9841	10.8518	10.1069	20.058	17.3433	12.5891	2.7687	3.8539	1.8913	1.6631	2.1696	2.1769	1.9416	3.9626	1.1343	0.610507	0.305898	2.75053	2.07503e-10	2.88391	4.0642e-12
MD00G1132600	6.1298	4.5832	5.0072	9.5357	9.9862	9.9853	5.2735	7.2012	6.571	6.6083	3.7595	2.9302	6.4417	5.9113	5.6428	5.727	4.8091	2.8118	0.24592	0.650444	0.808431	0.0335195	0.590314	0.124162
MD00G1133200	0	0.1841	0	0	0.5916	0.3966	0	0	0	0.2026	0	0	0.4094	1.6206	1.1336	0.4044	0	0.6143	-0.0332239	1	-1.56915	0.556784	-3.24522	0.209724
MD00G1133300	0.4282	0.3901	0.1091	0	0	0	0	0	0	0.7512	0.1023	0.226	0	0	0	0	0	0	-0.212752	0.976529	0	1	--	--
MD00G1133400	0	0	0	0	0	0	0	0	0	0	0.1955	0.4317	0	0	0	0	0	0.2071	--	--	--	--	--	--
MD00G1133500	0.8388	0.6792	0.5696	0	0	0	0	0	0	1.6816	2.1384	0.4919	0.0944	0	0	0	0	0.2832	-1.03303	0.600277	-0.930488	0.806279	-2.49222	0.307366
MD00G1133700	1.952	2.0322	0.9942	0.1455	0	0.1368	0.6811	0.1296	0.2515	1.3976	2.5326	0.7359	0.1412	0	0	0.2789	0.37	0.1412	0.108805	0.953454	0.92664	0.773661	0.511049	0.755165
MD00G1133800	0	0	0.1793	0	0	0.1727	12.0384	10.7958	21.9053	0.3529	0.1683	0.5574	0.1782	0.5292	0.1974	11.9731	11.8347	11.7676	-2.51826	0.20691	-2.18087	0.288189	0.418092	0.47613
MD00G1133900	0.5465	0.1991	0.2227	0.3422	0.5332	0.9651	0.534	0.4063	0.5914	0	0.1045	0	0.2214	0	0	0	0	0	3.04058	0.162799	3.12376	0.0905847	4.8066	0.00677541
MD00G1134000	20.7902	18.9394	13.8307	0	0	0	0.2303	0.2629	0.1275	13.043	17.9833	5.2255	0	0	0	0	0	0.1433	0.578055	0.487914	0	1	2.16934	0.257126
MD00G1134200	0	0	0	0	0	0	0	0.0479	0	0	0	0	0	0	0.0578	0.2062	0.1368	0	--	--	--	--	--	--
MD00G1134400	0.1187	0.2162	0.1209	0.6193	0	0	1.3528	0.1103	0.2141	0.119	0.2269	0	0.4807	0.3568	0.7987	0.3562	0.315	0.6011	0.398336	0.90446	-1.34092	0.515739	0.501367	0.79301
MD00G1134600	3.9549	4.0122	4.2118	5.0656	2.8062	3.7037	6.9526	4.8447	4.8635	6.1268	5.07	4.6493	5.0972	4.1436	4.0325	5.215	4.7712	4.4614	-0.372699	0.350356	-0.110727	0.830005	0.292855	0.40247
MD00G1134700	8.0836	6.6627	4.3133	5.2226	6.76	5.2872	6.2685	7.5122	5.5543	13.1194	7.7283	5.2826	6.2369	8.1012	6.0443	11.552	8.5138	5.8489	-0.446521	0.541606	-0.143584	0.875911	-0.34313	0.590748
MD00G1134800	6.3946	4.8644	6.1782	3.7841	1.9295	2.1343	5.475	4.0434	4.6372	7.6656	7.2479	9.2556	4.9401	4.2943	5.3236	4.6822	4.3159	5.0084	-0.465273	0.146326	-0.804411	0.0117519	0.105986	0.782312
MD00G1134900	1.6456	0.5997	0.3353	0.3435	1.6055	0.6458	0.268	1.8352	0.5936	0	0.6293	0.3474	2.6664	2.3089	1.4766	0.9877	0.8735	1.3336	1.39745	0.485319	-1.20354	0.411041	-0.168019	0.926586
MD00G1135400	59.9256	56.4398	50.6076	66.4755	50.7327	50.163	108.682	92.3368	123.774	78.1882	55.6279	64.3821	72.5275	67.708	79.6782	85.1814	126.127	73.0392	-0.240221	0.52365	-0.301808	0.378225	0.266915	0.392754
MD00G1135600	5.4353	3.2459	4.4909	9.7694	10.4879	13.9238	5.3107	9.7655	4.466	2.0583	1.5012	2.0401	5.9322	8.4733	2.9803	5.7996	3.366	6.7905	1.23949	0.017698	1.0693	0.0288595	0.392391	0.478467
MD00G1135700	6.6857	6.8288	8.2552	4.3346	7.4123	9.0438	4.7838	4.9893	6.212	3.6556	4.1644	3.8497	2.5645	2.538	2.4995	2.9387	1.882	4.1045	0.906283	0.0200832	1.54892	2.98793e-05	0.944615	0.0122087
MD00G1135800	3.8582	4.2547	5.585	1.4835	2.9717	2.3907	1.9841	2.6419	3.6625	3.0533	2.3296	1.7149	0.6169	2.035	0.911	1.0157	0.7186	1.6456	0.951267	0.174087	1.03522	0.20552	1.39773	0.0435658
MD00G1135900	2.5887	2.3583	2.2855	1.0807	0.8419	2.7091	0.8431	0.8019	2.0233	1.211	1.155	1.2753	1.5729	0.3459	0.7743	1.0359	0.6107	1.2238	0.999601	0.287237	0.874413	0.400112	0.454979	0.658686
MD00G1136000	5.6598	6.1135	4.4476	3.7129	4.8908	4.2835	3.6208	4.0575	4.4479	2.1073	2.5509	1.6217	2.2926	2.0257	1.451	1.6176	1.9314	1.2285	1.37734	4.40387e-05	1.25187	0.000443888	1.41614	4.40389e-05
MD00G1136100	3.9803	1.666	2.5204	2.0209	1.3644	1.7942	0.8759	2.3993	2.0373	1.6175	2.3655	1.9305	1.1983	1.4015	0.6033	1.1837	1.9035	1.5256	0.469059	0.551677	0.774608	0.311202	0.274888	0.720826
MD00G1136200	1.4958	1.7033	2.5714	0.7806	1.4594	1.3758	0.9896	0.7819	1.4333	0.4686	0	0.3948	0.4734	0.2811	0.2097	0.0935	0.7444	0.2841	2.76009	0.0020741	1.99968	0.0354253	1.5574	0.0776511
MD00G1136300	44.2197	58.9424	52.3577	6.3931	34.2709	47.2334	24.5487	66.9777	18.1265	59.4858	30.2885	28.7961	14.8296	43.5484	58.2916	44.2349	15.3267	34.0312	0.396973	0.738472	-0.32044	0.78927	0.329001	0.743413
MD00G1136400	1.3834	1.6203	1.0066	2.6812	1.1568	1.1633	1.4482	2.9385	1.2475	0.3962	1.3225	1.2517	1.0006	0.7922	1.7732	0.1977	1.049	0.8007	0.450429	0.74466	0.581956	0.627512	1.52069	0.102855
MD00G1136500	19.9391	19.7759	18.7169	12.5709	12.6811	13.8203	19.8365	22.9565	21.7252	10.0277	15.6144	16.2354	11.0261	9.9571	11.9831	12.1173	10.3553	14.7519	0.491253	0.0332805	0.340057	0.185697	0.887069	7.42098e-06
MD00G1136600	12.2117	14.0871	14.4679	17.9744	15.4431	15.855	14.3472	14.3398	13.4069	12.0749	14.6254	14.958	18.1463	17.6923	19.912	14.4732	11.3028	14.9921	-0.0219303	0.942115	-0.0851693	0.707784	0.137987	0.449754
MD00G1136700	0	0	0	0	0	0	0	0	0	0	0	0	0	0.1892	0.2117	0	0.501	0	--	--	--	--	--	--
MD00G1136800	3.4885	3.5615	3.3085	2.2598	2.1712	2.4194	5.1421	3.5214	5.2072	2.4719	3.5076	3.1111	2.01	1.0247	4.5872	1.0228	3.6184	1.7059	0.198948	0.837467	-0.0612331	0.965062	1.19215	0.0402504
MD00G1137100	0	0	0	0	0	0	0	3.6464	0	0	0	0	0	0	0	0	0	0	--	--	--	--	--	--
MD00G1137200	0.8888	0.9965	1.3929	1.3557	1.6675	1.1403	2.505	2.1602	3.7609	1.4392	2.353	1.7321	3.2539	1.7814	1.2269	3.5563	3.9315	5.194	-0.748477	0.213845	-0.493084	0.427287	-0.49766	0.305109
MD00G1137300	20.1705	22.0008	24.766	6.7925	10.8628	7.8628	14.6277	9.0974	15.7649	17.5233	17.2783	26.1192	7.5167	9.9724	5.2485	13.4516	12.0869	9.6985	0.1419	0.800682	0.266363	0.582837	0.245779	0.557715
MD00G1137400	0	0.3764	0.2105	0	0.1008	0	0	0.096	0.0932	0	0	0	0.1046	0	0.3476	0	0.1828	0	--	--	--	--	--	--
MD00G1137500	18.079	16.1456	18.8901	19.9529	18.8659	18.3811	26.1893	24.4517	26.7624	13.3795	14.3295	17.3237	18.5572	13.2941	25.124	9.3572	17.3738	8.6165	0.244979	0.602087	0.0973196	0.855317	1.20187	9.26096e-05
MD00G1137700	2.8692	1.9603	2.9228	0	0	0.1005	0	0	0	0.719	0.6858	1.7308	0	0	0	0	0	0	1.31222	0.292913	0.993102	0.775653	0	1
MD00G1137800	95.9553	97.629	93.4517	150.568	137.381	163.381	130.718	113.307	124.403	157.466	65.8604	72.9887	157.624	127.768	105.636	162.201	97.7224	101.727	-0.0419623	0.952623	0.302157	0.51748	0.112423	0.814071
MD00G1138000	0	0	0	0	0	0	0	0	0	0	0	0	0	0.8491	0	0	0	0	--	--	--	--	--	--
MD00G1138200	17.8921	18.18	18.7096	20.1591	19.7249	17.4373	19.5724	18.6341	18.5537	12.5119	21.053	19.3886	18.5512	18.1212	19.7481	15.2159	13.8558	16.2973	0.0594467	0.853217	0.117491	0.661993	0.412105	0.0284763
MD00G1138300	58.0606	68.8865	64.7977	49.079	41.7323	36.4573	90.6377	75.9431	93.5698	53.1908	47.0998	45.7028	35.9545	35.517	40.0038	49.7044	49.7871	46.6827	0.40152	0.0230719	0.284712	0.132305	0.915956	7.99109e-10
MD00G1138600	0	0	0	0	0	0	0	0	0	0	0	0	0	0	0	0.0441	0	0	--	--	--	--	--	--
MD00G1138700	0	0	0	0.0865	0	0	0	0	0	0	0	0	0	0	0	0	0	0	--	--	--	--	--	--
MD00G1139000	3.3536	2.3677	2.1351	0	0	0	0	0.1558	0.0756	2.4372	3.5268	1.9471	0.1698	0	0	0.2516	0.0742	0.0849	0.00034948	1	-1.81782	0.486141	-0.777337	0.662456
MD00G1139300	92.2761	83.0335	88.4337	45.8591	36.6134	51.9067	97.0834	90.2782	94.73	91.487	73.3461	81.1125	42.8738	37.788	46.0867	84.1699	76.0681	76.0896	0.107399	0.64892	0.175156	0.403284	0.341058	0.0352307
MD00G1139400	4.3293	2.8593	4.0794	2.2592	1.9007	1.3804	3.5251	3.1181	2.4402	4.1228	4.346	3.4277	3.1785	2.4948	2.0637	4.2226	2.6811	2.3024	-0.0762214	0.91619	-0.393168	0.511969	0.0685076	0.91001
MD00G1139600	2.7895	2.9278	3.8917	7.0882	5.2063	4.0456	3.8512	2.5923	3.0625	4.8022	3.6524	4.1609	3.9301	2.9171	2.8566	3.215	3.97	5.467	-0.388011	0.383563	0.844206	0.0172574	-0.318317	0.424547
MD00G1139900	4.0946	2.321	4.2174	0	0	0.0893	4.6675	3.0442	10.7907	5.6551	5.785	8.8851	0.1382	0.9575	0.2551	6.1441	7.8086	4.839	-0.931982	0.237123	-3.81382	0.00915703	0.0570184	0.959263
MD00G1140000	3.2195	2.6309	2.1703	1.1365	1.0624	1.6257	0.8866	1.056	1.1528	3.0849	2.9874	3.1487	1.3904	0.7117	0.5841	0.8999	2.1362	2.302	-0.191512	0.778391	0.599295	0.314789	-0.703419	0.150414
MD00G1140100	1.5857	2.1668	2.6922	0.5516	0	0.7779	4.9493	2.7016	1.1917	0.5298	2.274	0.837	1.0705	0	0.2964	0.7931	0	0.5354	0.829907	0.610042	0.0381345	1	2.86333	0.0244912
MD00G1140200	14.0646	18.5833	15.5947	29.3964	22.6612	27.8191	24.1008	34.1301	23.5313	25.0221	26.6042	27.3855	26.6907	35.6724	32.0144	30.2511	33.1255	32.199	-0.701555	0.00109008	-0.150117	0.616491	-0.139246	0.596599
MD00G1140300	3.2292	3.1461	3.9748	0.5617	0.5688	0.22	0.6938	0.5418	0.7685	2.158	2.7014	1.3257	0	0.2697	0.1006	0.7179	0.3571	0.3635	0.749495	0.18241	1.94849	0.0237819	0.571971	0.398501
MD00G1140500	1.6772	1.5279	1.925	0.8875	0.6683	0.2086	0.2885	0.2195	0.0639	2.7941	4.3135	2.8427	1.0047	0.4971	0.7948	0.6853	0.418	0.3589	-0.946093	0.114045	-0.284471	0.744322	-1.26169	0.0536405
MD00G1140600	5.5438	5.2907	4.6052	8.6442	8.4349	8.1907	3.7078	4.3546	4.7614	4.6971	4.1643	4.0408	7.6858	6.118	7.5872	5.8097	5.1089	5.8162	0.268567	0.262241	0.33585	0.0932442	-0.296881	0.142853
MD00G1140700	30.3368	31.105	35.1054	11.9226	10.7121	14.2588	40.8753	47.5966	41.6672	24.6843	32.0977	33.5656	15.2319	17.6183	24.3444	16.6973	32.2292	17.6795	0.104101	0.846037	-0.542996	0.134895	1.03953	0.000491659
MD00G1140800	50.5385	32.1126	43.015	26.7209	9.7021	15.7267	50.5155	42.3453	58.5605	37.7908	29.3732	24.9125	22.2449	8.4786	9.1559	21.3804	22.0603	12.4038	0.45461	0.476668	0.478947	0.437893	1.51482	0.000833186
MD00G1141200	0.7873	0.3912	0.5833	0.3735	0.2793	0.1404	1.1655	0.5321	0.9682	0	0	0	0.145	0	0	0	0	0.0725	5.47684	0.00103209	2.51121	0.165463	5.25498	0.000992482
MD00G1141300	0	0	0	0	0	0	0	0	0	0	0	0.1105	0	0	0	0	0	0	--	--	--	--	--	--
MD00G1141400	0.4471	0.1018	0.4555	0	0	0	0	0.1039	0	0.1121	0.2137	0	0	0	0	0	0	0	--	--	--	--	--	--
MD00G1141700	17.7405	19.7187	15.5143	8.4423	6.9668	11.3844	7.0861	21.1524	6.0373	28.0731	24.1076	20.5532	9.83	13.5859	8.6973	18.4721	15.1028	25.9387	-0.447623	0.47165	-0.170659	0.819048	-0.696596	0.158999
MD00G1142200	4.2085	4.6148	2.7787	3.9856	4.7903	4.6642	4.0613	3.5489	3.7954	3.9843	3.2784	3.9491	6.2349	4.9206	2.1853	3.9761	3.8612	7.2631	0.0625611	0.93895	0.106579	0.880487	-0.30498	0.545522
MD00G1142300	2.585	1.4718	3.2915	3.3723	4.0982	1.585	0.7893	0.3003	0.2914	6.478	2.4713	8.1864	5.8898	1.9429	1.812	6.4646	4.5738	5.237	-1.22485	0.18455	0.00671483	1	-3.44243	0.000540085
MD00G1142400	0.1649	0.1001	0	0	0.2681	0	0	0	0	0.0551	0.2627	0	0	0	0	0	0	0	--	--	--	--	--	--
MD00G1142500	2.8166	3.2216	3.188	4.7033	3.6945	3.009	2.3188	2.3267	2.4836	1.8823	1.855	2.8081	2.3452	4.1714	4.8088	2.7863	1.3844	2.8214	0.504487	0.288002	0.101544	0.869761	0.128054	0.804854
MD00G1142600	32.1406	145.363	52.1097	3.8899	9.17	13.673	11.4355	49.346	11.4966	26.6409	18.1784	9.5229	6.0719	61.5517	48.5896	68.518	26.1409	54.609	2.09433	0.063201	-2.03354	0.0672421	-0.944124	0.427502
MD00G1142700	0	0	0	0	0	0	0	0	0	0	0	0	0	0.0825	0	0	0	0	--	--	--	--	--	--
MD00G1143000	47.9954	38.4589	39.3029	35.112	29.5502	34.3785	39.9136	36.8946	41.8546	26.3444	22.3636	19.2825	21.5175	17.4653	13.6929	25.078	19.7879	23.8841	0.894514	4.01578e-06	1.0032	3.02521e-07	0.877514	3.85008e-06
MD00G1143300	18.9089	16.5177	18.6814	14.2195	15.5166	14.4852	11.5576	13.2394	12.1937	16.8774	17.2852	18.5391	18.7811	11.2142	12.6086	13.163	13.7038	15.7956	0.0453321	0.900634	0.15063	0.597237	-0.117391	0.651014
MD00G1143400	74.0593	85.6942	60.444	72.8062	78.0869	106.782	30.8946	36.4552	46.4266	66.116	63.3407	58.7783	82.6017	49.9587	51.2014	58.2199	48.6047	55.3015	0.236952	0.528302	0.582993	0.0451998	-0.420714	0.146329
MD00G1143500	19.5205	25.3587	22.1204	7.0521	156.359	84.0276	12.0381	8.3189	10.1562	14.1836	6.1288	6.4014	10.7611	57.7626	48.9697	26.1132	17.7296	17.5506	1.33132	0.180397	1.17806	0.233275	-0.924996	0.328836
MD00G1143600	0	0	0	0	2.1707	1.7281	0	0	0	0	0	0	0	0	0.104	0	0	0.0939	0	1	5.3332	0.278344	-1.00632	0.870995
MD00G1143700	1.8191	1.4899	2.4311	0.3484	0.4885	0.4421	0.693	0.6049	0.7074	1.1711	3.3347	2.4488	0.3549	0.5352	0.3744	1.1519	0.8711	0.896	-0.267955	0.649564	0.112095	0.891572	-0.454367	0.353053
MD00G1143800	0	0	0	0.3521	0.0658	0.0662	0.1099	0	0.1217	0.1353	0	0.1425	0.8884	1.2173	0.7569	0.8776	0.1791	0.3418	-2.91003	0.215529	-2.49133	0.0627111	-2.47725	0.0853493
MD00G1144300	1.1387	0.3705	1.5742	0.0424	1.349	0.6783	0.8278	0.4535	0.0367	0.8153	1.0887	1.7172	0.2883	8.3959	18.1996	5.9396	0.3238	1.9362	-0.232752	0.937563	-3.6021	0.0270981	-2.54764	0.119467
MD00G1144400	0.8261	0.3763	0.7948	0.3353	0.0448	0	0.71	1.4928	1.2003	0.6901	1.097	0.6783	0.1394	0.644	0	0.551	0.3654	0.3254	-0.299454	0.852726	-0.993012	0.517653	1.54153	0.123473
MD00G1144500	5.8288	4.1618	4.0922	0.411	0.3074	0.0773	2.8861	1.83	2.9124	5.606	6.175	5.4048	1.0369	0.6315	0.7068	0.7092	1.8815	1.2766	-0.279013	0.631641	-1.4968	0.0603286	1.0498	0.0237754
MD00G1144600	0.8285	0.5391	0.844	0.2471	0.3464	0.4645	0.0964	0.33	0	0.5932	0.3395	0.7497	0.3596	0.8303	0.1328	2.2497	0.3141	0.3597	0.399882	0.834689	-0.236296	0.91601	-2.70589	0.0465537
MD00G1144700	47.3059	41.1302	42.8642	24.6854	28.1763	25.6415	33.9954	32.3642	43.7222	42.9008	62.0925	55.249	27.3931	34.8362	30.6326	62.5514	35.5507	42.5583	-0.277299	0.400423	-0.147204	0.696512	-0.263976	0.362138
MD00G1144800	12.3779	9.4684	14.0527	0.3945	0.4609	0.0927	8.4628	5.8832	4.9423	10.6082	7.2267	12.0692	0.8612	0.7575	4.345	1.0397	1.3375	0.7657	0.266197	0.789383	-2.55572	0.00237667	2.68785	1.90138e-05
MD00G1144900	0	5.4496	0	0	0	0	0	3.3355	0	1.1993	0	0	0	0	0	0	0	0	--	--	--	--	--	--
MD00G1145000	11.3315	11.9676	13.3823	8.3173	9.719	10.7507	15.3604	13.1921	14.8232	11.6085	9.4643	7.5584	6.0527	6.2396	4.7485	7.6607	7.0505	8.4512	0.363418	0.142025	0.84962	0.000104004	0.995069	3.47831e-07
MD00G1145100	0	0	0.0657	0	0	0	0	0	0	0	0	0	0	0	0	0	0	0	--	--	--	--	--	--
MD00G1145200	0	0	0	0	0	0	0	0.5216	0	0	0	0	0	0	0	0	0	0	--	--	--	--	--	--
MD00G1145400	6.2023	9.6385	8.4241	4.6962	3.3222	5.2498	4.555	6.329	5.9224	9.0212	8.0225	6.8042	5.6651	4.6314	3.6828	10.4624	6.3479	7.1451	0.0353104	0.960325	0.0130599	1	-0.423694	0.266885
MD00G1145500	0	0.0594	0	0.4082	0	0.2558	0.4247	0.8482	0.1176	0	0.2493	0.2065	2.1127	0.5227	0.2194	0.3913	0.8652	1.1887	-2.72513	0.265735	-2.02136	0.20228	-0.723087	0.659631
MD00G1145600	28.6405	23.8091	22.0755	42.5063	38.5671	44.3385	31.7433	34.1049	30.0516	31.9845	24.0499	27.475	55.911	58.606	43.9703	43.4657	47.4009	50.0815	-0.156276	0.562211	-0.244356	0.26336	-0.46907	0.00942832
MD00G1145700	6.9604	8.7185	7.8544	6.231	7.0542	7.3586	8.6231	7.9182	8.7662	5.0224	10.9855	7.8544	7.7777	8.1782	6.7972	4.6519	4.1937	4.6194	-0.00687358	0.997323	-0.0451738	0.926395	0.998267	6.08287e-05
MD00G1145800	0	0	0.4509	0	0	0	0	0	0	0.8875	2.5393	0	0	0	0	0	0	0	--	--	--	--	--	--
MD00G1146200	0	0	0.081	0	0	0	0	0	0	0	0	0.084	0	0	0	0	0	0	--	--	--	--	--	--
MD00G1146800	17.5699	18.7337	20.0295	17.7345	14.3963	14.7599	41.0669	39.2943	39.1732	14.9723	15.9008	18.6998	20.3133	17.572	30.5911	11.9459	39.7381	22.6584	0.191854	0.762001	-0.456637	0.353582	0.757729	0.0606332
MD00G1146900	0	0	0.0277	0.0284	0.0266	0	0.1773	0.2782	0.0245	0.0818	0	0.0287	0.1378	0	0.0305	0.0817	0.1204	0.1378	-1.94569	0.506648	-1.52443	0.568948	0.583499	0.766827
MD00G1147000	17.0625	13.2101	16.7077	1.2504	1.451	1.7429	13.0517	10.0974	12.7048	13.0452	19.9857	13.6506	2.2592	3.6435	1.5291	12.1917	11.1478	10.002	0.0188452	0.979761	-0.650333	0.102406	0.188197	0.610606
MD00G1147100	0	0.1517	0.1697	0	0	0	0.2034	0.1548	0	0	0	0.0879	0	0.0835	0	0	0	0.0844	--	--	--	--	--	--
MD00G1147200	6.1018	5.6655	7.8892	4.9598	2.4614	2.9356	9.0766	5.4524	10.106	5.2932	3.8704	3.5923	1.9013	2.352	1.5793	2.9346	2.6472	3.0311	0.627836	0.136991	0.913279	0.0302203	1.60509	2.4064e-06
MD00G1147600	0.6959	0.2113	0.4726	1.0491	1.0561	0.8345	0.1259	0.4311	0	0.3875	0.6653	0.7346	1.0179	0.6199	0.6071	0.232	0.342	0.235	-0.375815	0.774174	0.483304	0.648017	-0.489712	0.709499
MD00G1147700	0.6076	0.7907	1.061	1.4494	1.7784	1.107	0.0707	0.0807	0.0783	0.9571	0.8298	0.1833	0.879	0.5219	0.8762	0.1737	0.1536	0.4396	0.31681	0.800201	1.03064	0.223087	-1.63282	0.255083
MD00G1147900	0	0.4518	0	0	1.4517	0	1.6154	0.2305	0.2237	0	0.2371	0.5236	0.5023	0	0	0.2481	0.2194	0	-0.685201	0.887071	1.65738	0.660306	--	--
MD00G1148000	10.9015	7.4052	9.6928	1.6441	0.7377	1.4219	7.4396	7.7885	7.7286	12.0016	12.4706	10.6433	2.5525	3.1576	2.5443	3.7191	3.9582	5.4895	-0.321417	0.290305	-1.03443	0.00325788	0.894339	0.000326101
MD00G1148100	54.1829	51.3507	57.6067	33.2716	31.23	26.9365	57.8267	55.48	52.9236	46.7484	68.3465	60.0272	43.8793	49.58	37.3906	51.6241	57.951	54.9647	-0.0925791	0.735241	-0.42127	0.0233701	0.0991991	0.655099
MD00G1148200	0.5873	0.0669	0.0748	1.4557	1.6473	2.8089	0.5977	0.9551	0.5296	0.1472	0.0702	0.0775	0.3717	0.3679	3.0465	0.3672	1.3639	0.1487	1.30538	0.526515	0.725949	0.650591	0.19035	0.913397
MD00G1148300	4.9859	5.3357	4.5365	8.9925	7.4618	7.5985	7.055	6.2529	6.5481	6.5992	5.7848	6.7451	7.1568	7.3737	6.6779	8.2319	7.5372	10.8856	-0.352697	0.140903	0.273425	0.239762	-0.330281	0.0991911
MD00G1148500	0.3015	0.1831	0.3071	0.3146	0.2941	0.0986	0.0818	0.1868	0.6344	0	0.3843	0.6365	0.7124	0.2014	0.2254	0.3016	0.1778	0	-0.357784	0.884075	-0.592871	0.788255	0.977545	0.589545
MD00G1148600	517.426	326.497	447.32	1666.39	1482.98	1375.13	465.849	318.476	402.74	263.041	337.078	567.968	1857.31	1528.59	1463.67	494.502	856.317	828.96	0.149648	0.788206	-0.00425129	1	-0.793062	0.0193437
MD00G1148700	5.8467	2.8913	3.5735	7.1479	6.0301	3.2778	6.5287	5.7438	7.5324	0	0.3194	0	1.5225	0	0.1874	0.5013	0.4434	0.1692	5.21721	0.000140101	3.3524	5.53651e-05	4.22302	9.276e-07
MD00G1148800	6.3778	7.7467	4.96	7.5867	5.6871	8.0738	6.5331	5.2259	5.0714	7.7681	6.8842	6.0811	5.9724	4.8797	5.3842	7.2032	5.2178	8.753	-0.106604	0.821466	0.486319	0.133603	-0.233182	0.487042
MD00G1148900	2.4662	2.3589	1.7585	2.9599	1.9248	2.2985	1.9076	2.1772	1.7792	1.3597	1.7683	1.9525	3.2466	3.0894	1.9362	2.5904	3.4909	3.3725	0.388609	0.559972	-0.120326	0.870306	-0.608462	0.196576
MD00G1149000	8.503	6.7947	3.723	1.1676	1.5282	1.4635	1.2753	0.7625	0.9417	11.9628	8.0579	5.6691	0.4532	1.196	0.9202	8.2074	2.7715	5.5155	-0.422873	0.568809	0.790956	0.306859	-2.36843	1.12525e-05
MD00G1149100	0	0	0	0	0	0	0	0.2137	0	0	0	0	0	0	0	0	0	0	--	--	--	--	--	--
MD00G1149200	4.9693	4.2989	4.9346	3.1714	3.1217	3.1216	6.3602	5.1496	6.2707	3.3149	7.4167	6.0383	3.6022	3.9948	3.4483	8.0108	5.9619	8.13	-0.228812	0.550623	-0.136308	0.753143	-0.222363	0.490333
MD00G1149300	0.039	0.3556	0.2386	0.3667	2.2851	4.2128	0.0636	4.3533	0.176	0.3913	0.0746	0.1236	0.9092	7.5896	3.8967	1.6011	0.4835	3.7961	0.112027	0.975172	-0.764006	0.713497	-0.228481	0.913489
MD00G1149500	6.2543	7.4364	7.6949	12.7156	14.2246	16.6948	11.7721	9.5109	10.7312	7.4093	8.5808	8.6173	13.4073	18.356	15.4415	11.3754	14.2282	24.1076	-0.193568	0.645023	-0.0203642	0.983624	-0.537545	0.0588381
MD00G1149800	0	0	0	0.3138	0.0733	0.0737	0.0612	0	0.0678	0	0	0	0	0	0	0	0	0	--	--	--	--	--	--
MD00G1149900	5.4697	6.6718	6.7995	7.7403	7.4167	8.6406	8.8694	8.4861	7.5663	5.3435	6.9133	6.6548	11.6412	14.4008	9.618	8.532	9.7191	11.8795	0.0119834	0.985971	-0.490666	0.0330011	-0.184166	0.471016
MD00G1150000	5.4126	5.4943	5.5137	6.2541	4.7527	3.9448	5.32	4.9582	5.718	4.4568	5.2856	5.3465	5.4812	4.8045	5.8973	4.3316	4.5491	4.8954	0.131374	0.685534	-0.0211736	0.968736	0.302543	0.193118
MD00G1150100	2.3882	1.8648	2.9541	3.5607	0.9986	2.5104	0.8334	1.2682	1.5384	4.446	3.588	3.4215	1.9002	6.8383	3.4439	3.5836	4.5276	4.32	-0.667017	0.408894	-0.707307	0.358627	-1.69449	0.00868456
MD00G1150200	1.2057	2.1968	3.1583	0.5393	0.8402	1.8589	1.2622	0.3201	0.6213	4.1439	4.1169	2.7275	1.9187	2.4167	0.7728	2.4123	1.2191	1.3959	-0.739596	0.415543	-0.566843	0.605671	-1.07862	0.22463
MD00G1150300	46.2797	51.3249	43.9552	28.9333	15.705	21.2765	62.0752	35.1131	46.3735	56.2525	36.5505	26.6695	28.3006	9.8586	14.0424	40.928	36.3944	32.3857	0.252609	0.700612	0.428906	0.461518	0.469374	0.336738
MD00G1150400	0	0	0	0	0	0	0	0.2992	0	0	0	0	0	0	0.0657	0.0293	0	0.0593	--	--	--	--	--	--
MD00G1150500	4.7982	4.3711	4.2571	0.4846	1.0571	1.5185	3.1507	1.7261	3.9084	2.4825	2.8116	1.7973	1.2539	1.0858	0.6944	1.858	0.8216	3.6062	0.92782	0.195317	0.108226	0.943134	0.601987	0.400159
MD00G1150800	3.7548	3.6006	3.4223	1.65	3.0849	2.1327	1.9309	4.0404	4.9902	0.5943	2.2672	1.8776	1.8011	0.7922	1.1083	1.3838	2.2729	1.6015	1.19528	0.121355	0.993623	0.249902	1.13044	0.0960859
MD00G1150900	0.6797	0.3096	0	0	0.4974	0	0.2767	0	0.4597	0	0.4874	0.3588	0.6883	0	0	0.17	0	0.3443	0.247279	0.96093	-0.333805	0.949901	0.654864	0.85366
MD00G1151000	0.617	0.562	0.6285	0.6439	0.6019	0	0.7535	0.2867	0.2782	0.3092	0.2949	0.6513	0.6248	0.6183	0.346	0.3086	0.2729	0	0.543783	0.829542	-0.269369	0.924645	1.25474	0.561054
MD00G1151100	2.4639	4.938	4.7687	3.9429	4.0865	2.9007	4.0123	3.7399	5.1105	1.7289	2.4341	1.8207	3.2436	1.8931	2.9477	1.8896	2.1798	1.9135	1.03377	0.0176025	0.533473	0.272419	1.186	0.00255962
MD00G1151200	0	0.6334	0	1.2094	0.9045	0.2274	0.7548	0.4308	1.0451	0.2323	0	0.4893	0.2347	0.6968	1.5597	0.2318	0.6151	0.2348	-0.0873335	0.987889	0.00927583	1	1.09969	0.536944
MD00G1151300	0.2875	2.8805	0.5856	1.2	2.524	1.6921	1.1702	1.6028	1.8146	0.2881	0	0	0.8733	0	0	0.8627	0.5086	0.2912	3.63162	0.0771142	2.71419	0.10966	1.54582	0.300334
MD00G1151400	0	0	0	0	0.2244	0	0	0.2137	0.4148	0	0	0	0.2329	0	0	0.4601	0	0	--	--	--	--	--	--
MD00G1151500	2.644	1.8247	2.2037	4.0974	1.8761	1.7294	1.8266	0.968	1.7341	2.2488	1.9916	1.9453	3.6512	1.6059	2.1567	2.0839	4.0404	2.6783	0.114615	0.905407	0.144088	0.868758	-0.881649	0.113573
MD00G1151600	1.1711	0	0.9544	0.4889	0	0.6894	0.7628	0.2177	1.2674	0.2348	0	1.2363	0	0	0.5254	0.9372	0.4144	0	0.529292	0.877463	1.28297	0.698417	0.806922	0.754243
MD00G1151700	0.744	0.6778	1.0105	0.2588	0	0	1.4135	0.4609	1.1183	0	0.4742	2.618	0	0.4971	0.2782	0	0	0.2512	-0.336965	0.90541	-1.44975	0.648892	3.62965	0.0865273
MD00G1151800	1.1868	1.0811	1.0881	0	3.4736	4.4245	2.1259	2.4264	0.9633	2.0224	1.8154	1.2528	0.4807	7.4931	6.3893	6.8858	3.7799	5.4099	-0.593106	0.731055	-0.769644	0.601257	-1.45291	0.208805
MD00G1151900	12.1035	8.5758	8.448	7.4856	8.9658	7.9164	6.7525	7.2903	10.9153	6.5157	6.4286	8.9912	10.6679	11.2313	8.5473	8.9687	6.3455	7.2655	0.419577	0.367009	-0.226671	0.65941	0.233448	0.601707
MD00G1152000	15.2629	15.6187	16.2569	15.2834	14.9161	16.9725	13.3511	13.7767	15.206	7.7791	12.6201	12.9278	15.8217	12.6348	11.7691	12.4569	12.3398	14.0245	0.51015	0.019164	0.3245	0.168835	0.213844	0.360702
MD00G1152100	14.9082	12.0436	9.6707	15.926	15.4368	15.1782	12.9402	14.7693	13.2543	11.7721	14.8579	12.2487	33.897	25.7232	22.2419	18.5713	20.3439	21.3702	-0.0756675	0.84747	-0.718918	0.000964914	-0.471117	0.0364208
MD00G1152200	0.253	0	0	0	0	0.2482	0	0	0	0	0	0	0	0	0	0	0	0	--	--	--	--	--	--
MD00G1152300	0.0827	0.0753	0	0	0.0403	0	0.1347	0.1537	0.3356	0.2487	0.7907	0.3056	0.4188	2.0721	0.6493	1.3237	0.8049	1.0472	-3.05536	0.0183581	-6.05178	0.000143111	-2.25868	0.0136407
MD00G1152400	5.3254	5.2303	3.8143	0.4342	2.5978	4.3267	0.1355	1.6239	0	8.8415	3.023	1.5811	2.1066	7.5051	18.1054	11.1539	0.5153	1.0115	0.10145	0.979121	-1.83188	0.34185	-2.76134	0.0959295
MD00G1152500	0.3674	0.3347	0.3992	1.0735	1.2664	0.889	0.4188	0.3186	0.1546	0.4419	0.8663	0.7239	1.4137	0.3927	2.2799	0.4165	0.7584	0.7691	-0.875095	0.294838	-0.243779	0.80347	-1.03713	0.148497
MD00G1152600	32.1628	22.4524	32.8522	10.1248	8.1858	5.5735	45.6862	27.7775	39.488	29.7874	27.4902	35.0595	10.6207	7.3575	18.3307	7.6937	27.9132	8.4106	-0.0735448	0.94471	-0.513052	0.480563	1.41723	0.00786979
MD00G1152700	4.8101	4.9893	4.5118	10.1396	9.3394	10.3261	5.8942	5.6651	5.8841	3.1031	3.2327	3.469	6.2697	3.7228	6.0894	4.383	4.2134	5.4032	0.556524	0.0355577	0.986358	2.16398e-06	0.408465	0.0854489
MD00G1152800	0.4777	0.5802	1.4599	0.3324	0.1554	0	0	0.7399	0.2872	1.5962	1.6746	1.0086	0.4838	0	0	0.9557	0	0.1613	-0.765651	0.734366	0.0767213	1	-0.0260914	0.997939
MD00G1153100	0.2793	0	0	0	0	0	0	0	0	0.28	0	0	0	0	0	0	0	0	--	--	--	--	--	--
MD00G1154100	0.777	0.8258	0.6156	0.6758	0.3369	0.6353	1.1247	0.3209	0.7786	0.6491	0.9492	0.7747	0.918	0.822	0.8231	0.6477	0.4201	0.5684	-0.0847763	0.93361	-0.550332	0.441805	0.546225	0.390665
MD00G1154200	11.8655	9.7402	10.0947	7.6206	6.1062	8.0592	9.555	9.815	6.585	17.7759	13.9618	10.1858	15.0527	11.2379	10.822	11.3479	12.4585	14.9252	-0.397261	0.275964	-0.676485	0.0392115	-0.488404	0.117947
MD00G1154400	0	0	0	0	0	0	0.0867	0	0	0	0	0	0	0	0	0	0	0	--	--	--	--	--	--
MD00G1154900	7.5103	5.1313	6.0321	3.4669	2.3955	2.6923	6.1151	3.3555	4.168	1.1582	1.9331	2.4394	0.585	0.7237	2.2679	2.8896	1.2778	2.0482	1.76577	0.00147466	1.37016	0.0395271	1.23379	0.0254287
MD00G1155200	7.7688	7.0438	6.3833	3.8245	2.3954	3.0919	4.3264	4.8358	4.9571	3.5999	3.5735	4.4487	1.8184	1.6526	1.5207	4.069	1.5237	3.1553	0.876214	0.00954171	0.988752	0.00628526	0.791008	0.0167369
MD00G1155300	0	0	0	0	0	0	0	0	0	1.3706	1.3072	0.7217	0.6923	1.0277	0.3834	0	0.9073	0.3463	-4.19946	0.143818	-3.3877	0.259246	--	--
MD00G1155400	18.639	20.694	24.327	45.2881	38.0743	54.0022	35.5694	37.8906	39.3963	4.9629	1.6706	6.1488	13.5664	18.0957	7.1862	30.8814	15.4593	11.8005	2.32903	2.93756e-06	1.91196	2.44736e-05	1.04055	0.026431
MD00G1156000	7.6528	9.1051	6.1828	5.3705	6.0825	8.1877	5.5865	6.8973	6.5445	5.2575	4.7304	4.9447	7.0816	6.1818	6.7334	6.0386	5.7199	6.8499	0.631452	0.00838394	0.0682817	0.856084	0.121572	0.678599
MD00G1156100	0.7109	0.1495	0.1671	0.1712	0	0	0.1336	0.1016	0.0986	0.4385	0.9411	0.1155	0	0	0.0613	0.3829	0	0	-0.526657	0.853143	1.5383	0.646468	-0.0990573	0.978793
MD00G1156200	14.5768	16.4009	13.7027	11.53	10.9032	9.233	11.9521	18.6323	9.8939	11.2538	19.0948	16.6297	8.0281	13.0452	9.6374	8.5189	10.249	9.4295	-0.0599373	0.916663	0.13835	0.778346	0.606448	0.057852
MD00G1156300	2.7885	4.6572	2.4145	0.8246	0.7708	0.9575	1.5893	1.7708	0.8802	2.2828	5.0653	2.5021	0.4706	0.2795	0.3128	2.2316	0.8634	1.0828	0.0205006	0.992354	1.35663	0.0594838	0.112566	0.889367
MD00G1156400	0.7589	0.6913	1.2884	1.276	0.9872	1.1168	0.9268	0.6269	0.9125	1.1411	0.8464	0.8011	1.1527	1.183	1.0876	0.9278	0.8579	1.4093	-0.0279989	0.979286	0.072267	0.925312	-0.272714	0.603693
MD00G1156500	10.7243	8.6841	8.1327	24.3747	22.2047	27.3558	9.7992	11.5165	9.7789	14.6919	10.139	10.8178	27.5123	21.4952	20.8489	15.2576	14.3371	17.3815	-0.364745	0.221264	0.175125	0.557747	-0.506704	0.033156
MD00G1156800	0.1677	0.1528	0.427	0	0.2454	0.0823	0.0683	0	0	0.2521	0.4809	0.6195	0.1698	0	0	0.2516	0.5934	0.2548	-0.857822	0.645887	1.04483	0.700783	-3.73101	0.0449751
MD00G1156900	2.7011	4.3354	2.7078	7.9647	7.4038	6.1412	5.4109	5.6578	5.6451	3.2663	3.4841	3.0324	8.3361	6.617	6.9245	4.4604	3.0345	5.1682	0.00987114	0.994777	0.0708045	0.871157	0.497889	0.0738229
MD00G1157200	0.0572	0.1562	0	0	0	0	0	0	0	0	0	0	0	0	0	0	0	0	--	--	--	--	--	--
MD00G1157300	21.5771	52.9528	25.4998	7.533	6.4427	13.1082	17.3185	17.6256	11.0797	23.0917	17.5453	17.6709	7.2316	10.004	11.7988	15.1322	12.9753	15.7899	0.791178	0.0932412	-0.0134096	1	0.156746	0.780509
MD00G1157400	17.4656	15.2875	19.3494	13.062	13.7026	14.6873	16.6784	13.8375	15.4605	16.2572	16.1207	14.7839	16.9532	16.6162	15.4366	19.0818	16.2707	15.2462	0.149609	0.472339	-0.147025	0.473598	-0.0530305	0.79822
MD00G1157500	2.7989	1.342	1.2005	4.1511	1.8684	1.7343	4.318	1.9166	2.7899	0.1477	0	0.1555	0.2984	0.7382	0.4957	0.7368	1.0426	0.8953	4.17782	0.00323896	2.42339	0.00460196	1.83459	0.0131121
MD00G1157800	0	0	0	0	0	0	0	0	0	0	0	0.842	0	0	0	0	0	0	--	--	--	--	--	--
MD00G1158000	3.6183	4.2232	5.068	6.8444	3.6404	3.6608	4.6033	5.1489	4.1808	2.6069	5.1889	5.3713	3.0916	4.1927	3.4241	3.9589	6.3022	6.7578	-0.0192233	0.989	0.488546	0.362385	-0.203467	0.701877
MD00G1158300	0	0	0	0	0	0	0	0	0	1.5415	1.1552	1.3335	0.3337	3.3025	1.7248	3.5712	0.9232	2.6705	-7.08427	1.9253e-05	-7.37748	6.88242e-06	-7.96831	5.88569e-07
MD00G1158400	0	0	0	0	0	0	0	0	0	1.035	2.221	1.0899	0	2.5868	1.158	7.7463	1.1418	3.3991	-4.95482	0.0360876	-4.62841	0.0497562	-6.51747	0.00167714
MD00G1158500	0.1467	0.0267	0.2391	0	0	0	0.0717	0	0.1059	0.6177	0.7294	0.8364	0.2972	0.3235	0.4608	0.6752	0.2596	0.5351	-2.42158	0.00347876	-5.9658	9.77904e-05	-2.93366	0.00135586
MD00G1158600	0	0	0	0	0	0.1594	0	0	0	0	1.0872	0.5145	0	0.1628	0.1822	0.65	0	0	--	--	--	--	--	--
MD00G1158700	0	0	0	0	0	0	0	0	0	0.4223	0.379	0.4708	0.1004	0.596	0.2779	0.7188	0.1315	0.3514	-6.56814	0.000140193	-6.06498	0.000514101	-6.54281	9.32154e-05
MD00G1158800	0	0	0.0679	0	0	0	0	0	0	0	0	0	0	0	0	0	0	0	--	--	--	--	--	--
MD00G1158900	0	0	0	0	0	0	0.1037	0	0	0	0	0	0	0	0	0	0	0	--	--	--	--	--	--
MD00G1159100	0.2202	0.5016	0.2243	0	0	0	0	0	0	1.2142	1.2633	0.2325	0	0	0	0	0	0	-1.49807	0.668002	0	1	0	1
MD00G1159200	0.0697	0.0635	0.2129	0.0727	0.068	0	0.1134	0	0	0.9077	1.1321	0.2206	0	0.349	0.3125	0.4878	0.3081	0.1411	-2.71553	0.0843407	-2.14649	0.32029	-2.89745	0.112939
MD00G1159300	92.6415	94.0956	102.507	95.0373	86.5977	81.2382	83.1099	83.0316	85.1741	74.8621	90.381	83.6482	93.4489	76.0199	89.1773	78.2735	96.5315	85.9352	0.225505	0.191307	0.117788	0.549485	0.0304224	0.885249
MD00G1159400	4.5804	3.4858	5.7795	5.0164	5.4802	5.6773	6.3539	6.5863	9.1623	7.369	8.2535	10.4067	7.9979	11.9198	7.8222	19.5911	17.8933	16.3252	-0.906779	0.0011062	-0.683613	0.0186421	-1.19825	2.25701e-06
MD00G1159500	6.9494	7.428	5.5689	8.9934	6.2828	7.4543	6.2619	6.329	6.1418	7.895	6.6882	5.5265	6.709	5.2001	5.0403	6.2566	6.0661	6.5702	-0.00128821	1	0.51406	0.0375376	0.0749269	0.810595
MD00G1159900	1.9153	3.2048	2.3891	2.2437	2.9365	2.9145	2.6416	2.3248	2.2913	1.5281	2.8775	3.0535	3.4833	3.2122	3.7703	3.1672	2.4899	3.0488	0.0256768	0.972706	-0.273289	0.524322	-0.171439	0.677532
MD00G1160000	3.3223	4.1717	3.2014	2.7176	0.9636	1.9381	2.5589	2.3365	1.9434	3.4203	3.863	3.5072	2.9097	2.6096	1.9135	1.4372	1.7477	3.2744	-0.000424666	1	-0.322826	0.617926	0.182904	0.759508
MD00G1160200	7.1569	10.4407	11.1142	8.0439	9.1798	5.9413	25.3875	18.9297	23.3346	8.0772	6.9858	6.9739	7.0448	7.2226	9.4865	16.872	8.8555	9.8353	0.38907	0.356408	0.0606482	0.920622	1.01475	0.000925018
MD00G1160300	9.2119	12.4153	14.9627	2.7657	2.2407	2.1294	19.7685	13.6268	18.5724	13.2061	18.386	19.0226	3.4503	4.6033	3.9346	32.4673	12.5038	15.5693	-0.460162	0.334044	-0.656184	0.14207	-0.133137	0.790985
MD00G1160400	0	0	0	0	0	0	0.0461	0	0	0	0	0.1793	0	0	0	0	0	0	--	--	--	--	--	--
MD00G1160500	22.1177	24.2019	20.1001	36.7446	30.5121	31.4419	23.3116	21.6928	23.8424	36.9733	22.6866	24.3693	33.4333	30.696	28.4953	29.1563	29.608	28.7405	-0.33153	0.193136	0.185236	0.510601	-0.260764	0.268127
MD00G1160600	6.8408	4.7383	6.335	10.3257	7.2809	8.5973	4.6953	5.6217	5.5574	8.6142	5.6753	5.1326	10.2481	7.7056	8.6237	7.8046	7.5026	8.6476	-0.1136	0.804417	0.0713213	0.873816	-0.505602	0.0727794
MD00G1160700	130.946	110.183	107.73	130.671	140.009	137.016	118.771	147.609	125.337	105.267	123.963	137.59	167.413	214.002	164.287	171.051	149.843	205.089	-0.063592	0.841329	-0.325554	0.119743	-0.332214	0.0849015
MD00G1160800	0	0	0	0	0	0.0611	0	0.1158	0	0	0	0	0.0631	0.2498	0	0.2493	0.1102	0.0631	--	--	--	--	--	--
MD00G1161000	0.6967	0.2441	0.3822	0.3915	0.4183	0.5784	1.0036	0.7969	2.2232	1.3968	1.947	2.5459	1.194	1.665	1.1421	0.9114	0.806	0.5972	-2.15458	0.000417642	-1.43352	0.0320815	0.879292	0.158547
MD00G1161100	0	0	0	0	0	0	0	0	0	1.9722	3.997	3.1154	1.4943	3.4505	3.0342	3.9362	4.5691	4.4842	-6.09088	7.72249e-05	-5.78465	0.000194656	-6.67961	5.89732e-06
MD00G1161200	1.0375	0	0	0	0.3374	1.6965	0.2816	0.6428	0.3119	1.3867	0.3306	0.7302	0.7004	0	0	0	0.9179	0.3503	-1.24718	0.69117	1.61731	0.601073	0.00198911	1
MD00G1161300	62.3944	57.7089	66.1507	44.7396	44.1196	33.8207	69.2391	61.4711	64.0121	57.317	67.374	59.4875	43.2823	49.1443	40.2335	62.4794	61.8964	70.8061	0.0243351	0.93181	-0.0172754	0.960641	0.0848211	0.654688
MD00G1161400	0.0539	0.0491	0	0.4499	0	0.1586	0	0	0	0.162	0.2576	0.1138	0.2728	0.324	0.2418	0.0539	0.0477	0.2183	-2.34347	0.293599	-0.392685	0.860261	-3.4905	0.0889182
MD00G1162000	0	0	0.0817	0	0	0	0	0	0.0723	0	0	0	0	0	0	0	0	0	--	--	--	--	--	--
MD00G1162100	0	0	0	0	0.2855	0	0.2383	0.408	0.132	0.5868	0	0	0.2964	0.2933	0.3283	0.1464	0.1295	0.2965	-2.89873	0.321361	-1.55378	0.601727	--	--
MD00G1162200	0.5648	0.3859	1.4384	0	0	0.4156	0.6898	0.5249	0.2547	1.557	0.405	0.7453	0.572	0.4245	0.1584	0.8475	0.2498	1.2873	-0.190462	0.926293	-1.37781	0.490237	-0.5781	0.695111
MD00G1162300	0	0.0848	0	0	0	0	0	0.5191	0	0.0933	0.623	0.2948	0	0	0.1044	0	0	0.1886	-3.35522	0.443894	-0.930485	0.876186	--	--
MD00G1162900	0.0433	0.0197	0.0441	0	0	0	0.0176	0.0402	0	0.0217	0.0621	0.0228	0	0	0	0.0216	0	0	--	--	--	--	--	--
MD00G1163000	13.6208	12.6499	10.6315	20.8615	19.4155	19.958	12.8187	11.0141	14.836	23.6723	17.1654	15.1256	22.2125	16.3982	16.0705	16.8991	16.7452	12.364	-0.592334	0.0417443	0.234413	0.501375	-0.170425	0.606684
MD00G1163300	0	0	0.1451	0	0	0	0	0	0	0.2142	0	0.1504	0	0	0	0	0	0.0722	--	--	--	--	--	--
MD00G1163400	7.4428	7.0018	12.9831	0.2538	0.2848	0.1909	1.7428	0.8137	1.1406	3.6572	3.8601	3.2352	0.0985	0.2925	0.3819	0.3893	0.2152	0.0493	1.35467	0.00268629	0.025449	1	2.58107	2.74103e-05
MD00G1163600	0.5366	3.1773	2.1864	0.28	0	1.8425	0.4369	0.748	0.7258	1.0757	1.539	2.5489	0	0.8066	0.3009	0.8051	0.2374	0.5435	0.210404	0.923963	1.01593	0.633221	0.370318	0.851893
MD00G1163700	0	0	0.0779	0	0	0	0	0	0	0.3068	0.5121	0.6462	0.3875	0.0767	0.3433	0.6124	0.2708	0.3101	-4.1804	0.0364081	-4.15749	0.0383923	-4.91343	0.00674517
MD00G1163800	1.7503	3.3218	3.1202	1.9789	1.2807	1.8603	2.6127	2.982	2.4992	2.9242	3.4861	3.0794	1.3293	1.4617	1.4723	2.4804	1.6775	1.4775	-0.19963	0.792924	0.35466	0.657535	0.607988	0.260575
MD00G1163900	0.7302	1.0809	1.9525	0.2858	1.2467	0.6268	0.6689	0.7634	0.6585	1.2809	2.007	1.5416	1.8486	1.738	2.2522	1.4609	1.5342	3.236	-0.357994	0.704954	-1.323	0.0635231	-1.47464	0.0216929
MD00G1164000	18.923	17.9653	18.9278	12.4522	10.7879	12.9732	12.128	13.3479	13.844	17.826	19.072	17.2081	13.5061	9.6344	10.3988	13.912	12.5391	13.1253	0.0529958	0.835238	0.2038	0.290753	0.0772904	0.699305
MD00G1164400	2.859	2.4309	2.6212	1.0941	0.6509	0.4675	1.4743	2.6569	2.1486	1.5285	1.4578	1.6097	0.6756	0.4775	1.0689	0.1907	1.4333	0.4827	0.791432	0.302715	0.0904319	0.954832	1.61584	0.0146316
MD00G1164700	0	0	0	0	0.0226	0	0	0	0	0.0464	0	0	0	0	0	0	0	0	--	--	--	--	--	--
MD00G1164900	7.6756	7.4489	8.9039	8.7299	6.8161	6.8234	9.0811	8.414	8.7302	9.8924	10.2434	9.0948	10.5963	8.5399	6.5708	8.8377	7.7329	9.2349	-0.275996	0.244893	-0.108016	0.712492	0.112915	0.643139
MD00G1165000	6.1557	6.2904	8.1245	12.7371	10.9147	11.3959	8.5424	6.8647	7.9167	5.7413	7.1133	5.1986	11.5458	7.0274	11.1067	5.8901	8.0505	8.3502	0.194323	0.619662	0.334027	0.284291	0.151183	0.649495
MD00G1165100	7.5677	12.6288	9.3462	19.151	10.9769	13.9292	10.9058	7.0327	10.69	18.3943	15.3664	17.3207	31.4678	23.0208	25.9892	11.7909	49.0581	45.588	-0.780364	0.172351	-0.778292	0.156825	-1.8108	6.12179e-05
MD00G1165200	12.8718	12.7031	15.5496	0.1722	0.161	0.3238	4.7028	3.2205	3.4229	5.8725	7.4152	10.9749	0.0836	0.2481	0.7404	0.1651	1.679	0.7522	0.767853	0.265163	-0.579963	0.678988	2.17864	0.000318974
MD00G1165400	11.7048	18.4323	15.7402	4.5809	3.7949	4.0962	14.4988	11.8723	11.0062	18.1361	19.8558	16.1231	8.4199	23.1028	9.2856	30.3786	18.532	21.9419	-0.227684	0.702543	-1.61756	2.06786e-05	-0.835614	0.034033
MD00G1165500	1.0375	1.7328	1.0569	2.3461	2.3619	2.2054	0.9856	2.0891	0.6238	1.2134	1.9838	2.1905	3.5022	3.6392	3.1031	3.4596	3.6716	1.9268	-0.470382	0.617723	-0.473869	0.535627	-1.23038	0.0482391
MD00G1165600	13.5616	8.9555	13.6337	10.6924	3.8133	3.7184	7.9561	4.8981	7.744	16.4438	16.5889	15.1288	9.5353	4.3919	3.5203	8.353	12.8362	5.7589	-0.407949	0.587052	0.155621	0.86055	-0.318429	0.633005
MD00G1165700	0.2728	0.9942	0.4169	0.8542	0	0.2677	0.2221	0	0	3.5554	3.7822	3.4562	0.967	0.6836	0.153	0.9553	0.6034	0.1382	-2.654	0.0160973	-0.626484	0.729045	-2.77934	0.0992283
MD00G1165800	1.9698	1.1093	1.8607	0.1869	0.2795	0.1757	2.0121	2.6294	2.9715	2.1182	1.9517	2.1551	0.8704	0.5025	0.8034	1.8989	2.3764	1.0884	-0.331082	0.583111	-1.65839	0.00682418	0.575652	0.200417
MD00G1165900	0	0	0	0	0	0	0	0	0.4486	0.9972	0.4755	0.5251	0	0	0	0	1.3201	2.5192	--	--	--	--	--	--
MD00G1166100	1.8019	1.0943	2.2027	24.4477	7.1493	9.7821	6.26	3.7957	5.0918	0.4817	1.0336	2.4094	10.8269	3.4913	8.7578	3.0043	14.0287	7.3012	0.383999	0.774287	0.9301	0.303393	-0.616092	0.489965
MD00G1166400	0.0659	0.03	0.0503	0.0859	0.1767	0.0969	0.0268	0.0459	0.0149	0.1321	0.0787	0.0348	0.1167	0.033	0.1662	0	0.0583	0.0334	-0.754921	0.640179	0.297896	0.853715	-0.0258159	0.996419
MD00G1166500	0.3531	1.3268	0.4945	0.1382	0.8612	0.5629	1.114	1.3125	1.5523	0.7521	0.5063	0.8386	1.162	1.5481	1.6335	1.3687	1.3666	1.5201	0.0783204	0.951845	-1.36589	0.0458906	-0.00880383	0.998444
MD00G1166600	0.38	0	0.7741	0	1.1122	0	0.9282	0.3531	1.3707	0.3809	0.3633	0	0.3848	0.7616	0	1.1403	0.3362	0	0.594044	0.881491	0.0676707	1	--	--
MD00G1166700	1.6979	1.8506	1.9149	1.9303	2.2482	1.3386	1.8516	1.6343	2.0781	2.1579	1.5363	1.6324	2.8862	1.6712	1.6663	2.1535	2.0386	2.0271	0.0441283	0.946303	-0.0761327	0.894498	-0.0745448	0.873335
MD00G1166800	0	0	0	0	0	0.2895	0.1201	0	0	0	0	0.1558	0	0.2958	0	0	0	0	--	--	--	--	--	--
MD00G1167000	5.0882	52.2076	15.3859	0.0559	0.0523	0.2627	0.0872	0.2489	0.2415	54.656	14.0304	46.5327	1.4102	16.6934	8.5903	33.5938	5.7809	3.8521	-0.655997	0.739546	-6.0829	6.09821e-06	-6.14665	8.43179e-07
MD00G1167100	1.0722	0.1395	0.3121	0.6394	0.2989	1.2022	0.6236	1.7082	0.967	0	0	0	0	0	0.1718	0	0	0	4.16653	0.0589901	3.72342	0.0882954	5.42594	0.00428562
MD00G1167500	0	0	0	0	0	0	0	0.2182	0	0	0.1684	0	0	0	0	0	0	0	--	--	--	--	--	--
MD00G1167700	4.2951	4.2283	3.3168	3.8319	2.5008	2.7866	2.9895	2.4464	2.9363	4.3055	3.1129	3.2909	3.9286	2.4994	2.6418	2.772	3.1257	2.1052	0.1552	0.774254	0.0971268	0.867525	0.142692	0.759712
MD00G1167800	0	0	0	0	0	0	0	0	0	0	0	0.1341	0	0	0.2849	0	0	0.386	--	--	--	--	--	--
MD00G1168000	4.5907	5.4855	4.5853	5.04	8.0561	7.3115	5.0243	4.4601	6.1831	0	0.0285	0	0	0.0299	0	0	0	0	8.8425	2.09499e-11	9.35055	1.07358e-12	10.0352	1.03199e-14
MD00G1168100	0.5615	0	0.1907	0	0	0	0.3048	0.5218	0.1688	0.5629	0.7158	0.1976	0.7582	0.3752	1.2596	0.5617	0.3312	0.948	-0.998262	0.645996	-4.43375	0.0202513	-0.783752	0.649604
MD00G1168200	12.4099	7.5891	10.1249	3.6576	3.6995	3.382	14.3613	11.6928	12.8495	5.356	7.8546	9.7039	2.0363	2.6486	1.9976	4.5978	5.4895	4.4231	0.401949	0.261901	0.776998	0.0304031	1.50277	2.11372e-08
MD00G1168300	4.2801	2.816	2.5837	0.8479	0.3287	0.3888	4.7918	4.5116	3.6097	2.2644	4.6603	4.6229	1.0635	1.4497	0.5334	2.2795	2.6471	3.1714	-0.2428	0.727247	-0.877047	0.118239	0.76182	0.103955
MD00G1168400	4.4656	4.1034	2.9667	5.0253	6.7435	6.3241	4.3632	3.8612	3.3618	0.0389	0.0371	0.041	0	0.0389	0.0436	0.1165	0	0.0393	6.63705	2.82365e-12	7.90015	5.63876e-12	6.35838	1.05863e-14
MD00G1168500	0	0	0	0	0	0.1565	0	0.1482	0	0	0	0	0	0	0	0	0	0	--	--	--	--	--	--
MD00G1168600	0.2627	0.2393	0	0	0	0.2577	0	0.2441	0.2369	0.2633	0.2512	0	0.266	0	0.5893	0.5256	0.2324	0	--	--	--	--	--	--
MD00G1168700	0.079	0.036	0.1207	0.0824	0.1926	0.1162	0.2251	0	0.0712	0	0	0	0	0	0	0	0	0	3.42612	0.278603	4.20757	0.139907	--	--
MD00G1168800	0.83	0.9662	0.8925	2.7431	8.9077	7.5551	0.4505	0.5142	0.7069	0.5085	1.2344	1.363	2.0079	5.1758	5.2236	1.8451	1.0607	3.5033	-0.1954	0.86818	0.727243	0.340736	-1.83016	0.00565713
MD00G1169400	14.2207	18.0888	17.5569	3.4197	2.1738	2.186	12.5926	9.196	10.0469	19.6417	13.0317	17.6407	5.0436	3.5465	5.8066	11.0789	10.9577	5.9745	-0.00669247	0.999909	-0.797158	0.0552792	0.258781	0.536948
MD00G1169500	1.0359	1.9503	1.6884	1.8739	1.2802	1.4228	1.5745	3.4015	1.7438	2.6998	1.3205	1.3851	1.8882	2.2839	1.4717	1.3817	1.5885	3.148	-0.200278	0.829542	-0.21346	0.807974	0.234621	0.737925
MD00G1169600	2.9432	1.751	2.631	4.5134	3.9263	2.4161	2.1519	1.7862	2.0042	1.2644	1.493	1.5852	1.9464	1.6855	3.9073	1.8626	1.8067	1.0343	0.759162	0.184144	0.623372	0.251573	0.41317	0.465967
MD00G1169800	0	0	0	0	0	0.0652	0	0	0	0	0	0	0	0	0	0	0	0	--	--	--	--	--	--
MD00G1169900	0.1425	0.584	0.2177	0.2973	0	0.0699	0	0.331	0.3212	0	0	0	0	0	0	0	0	0	4.59809	0.184591	3.23479	0.390669	4.19736	0.184285
MD00G1170100	0	0	0	0	0	0.13	0	0	0	0	0	0	0.6711	0	0	0	0	0	--	--	--	--	--	--
MD00G1170400	0	0.0329	0.0735	0	0.176	0.2478	0	0	0	0.1808	0.069	0.2285	0.475	5.6765	2.9944	0.3609	0.7022	0.6578	-2.16947	0.243514	-4.33083	9.87029e-05	-6.53386	9.56713e-05
MD00G1170500	0	0.6236	0.2324	0.2381	0	0.2239	1.1148	0.6362	0.6173	0	0	0	0	0	0	0	0	0	--	--	--	--	--	--
MD00G1170600	0	0	0.139	0	0	0	0	0	0	0.547	0.2608	0.144	0.967	0.1367	0	0.5459	0.1207	0	-2.72991	0.49104	-3.76981	0.28409	--	--
MD00G1170700	0.21	0.2232	0.214	0	8.9486	4.6023	0.5131	1.0736	0.2526	0.2106	0.2678	0.2217	0.2482	1.8595	1.3743	0.5603	0.3717	0.461	-0.103242	0.972842	2.0664	0.131874	0.491236	0.767954
MD00G1170800	9.3392	8.8859	8.2873	9.6169	8.0182	7.045	15.0731	11.9191	13.4008	16.643	9.3254	9.2453	11.8112	9.9418	8.8453	17.1899	11.2368	12.9921	-0.403337	0.265306	-0.21521	0.600454	0.0516917	0.903906
MD00G1170900	3.4388	4.0314	4.6802	3.2653	2.6125	1.6869	3.5344	3.3267	3.2283	2.9385	3.5571	4.1657	3.8534	3.5875	3.7937	1.7764	3.1421	4.34	0.19646	0.709789	-0.47639	0.255099	0.216576	0.615368
MD00G1171000	2.3401	2.8424	4.7676	0.8141	0.3805	0.7653	1.5878	1.8123	2.4621	1.5639	2.2373	3.7055	2.3698	0.7817	0.8749	1.5606	0	3.1607	0.413633	0.788206	-0.95617	0.572644	0.447911	0.738877
MD00G1171100	71.9508	72.3634	61.2515	175.391	165.37	185.82	81.1589	92.8676	75.6247	102.389	63.3401	65.8089	194.556	191.945	156.628	119.619	101.878	137.411	-0.164538	0.607531	0.0499106	0.895981	-0.431757	0.0556808
MD00G1171200	11.9246	13.9962	13.819	8.6004	7.3585	7.1256	15.9783	14.6674	14.6744	6.0729	12.4853	10.6528	7.1605	9.4134	7.304	11.1951	12.2024	12.9281	0.455937	0.113821	0.0445695	0.924936	0.405752	0.123509
MD00G1171400	0.5374	0.4896	0	0	0.1311	0.2636	0.3282	0.1249	0.2423	0.2693	0	0.1418	0.136	0	0	0.1344	0	0.1361	1.34795	0.622843	1.49548	0.647421	--	--
MD00G1171600	2.0744	0.6803	0.9298	0	0	0	0.2702	0	0.2245	0.8318	1.0313	1.3139	0	0	0	0.249	0	0	0.220555	0.921217	0	1	1.12259	0.581089
MD00G1171700	20.4059	18.1395	15.0872	17.003	19.4269	19.3741	10.5853	16.8224	12.1694	44.2095	18.8795	13.8976	24.4971	23.7486	14.5812	29.1377	19.8002	38.8406	-0.515809	0.383261	-0.0737441	0.932475	-1.04965	0.0219235
MD00G1171800	3.1135	4.9636	2.788	3.8522	8.77	8.4249	0.8587	3.4535	1.4945	1.334	2.0645	1.4844	2.8478	3.5481	5.4353	1.909	4.154	3.5609	1.1692	0.0713908	0.925358	0.156233	-0.643654	0.323884
MD00G1171900	13.4395	15.0572	11.9385	22.2691	32.8421	25.902	14.8842	16.3962	15.624	10.088	12.8792	10.6236	14.6417	27.4162	23.0032	17.7768	11.9181	18.969	0.27923	0.476007	0.412361	0.22044	0.0418979	0.924308
MD00G1172000	30.3734	27.6694	25.5916	117.692	119.951	142.417	61.6294	67.8633	69.717	41.9452	24.7906	34.451	80.2488	62.8217	48.019	90.3432	67.6071	53.3518	-0.269024	0.501045	1.08818	7.84891e-05	-0.00249901	1
MD00G1172100	107.145	86.3419	187.996	16.1958	14.1148	13.5871	22.7538	18.271	20.7414	58.8767	96.3466	80.7342	12.5844	14.065	23.5767	24.306	23.5747	16.0954	0.6989	0.0914008	-0.104248	0.86709	0.0273425	0.967486
MD00G1172200	1.7247	1.5712	2.3425	0.3	0.2804	1.4101	1.4043	0.8014	1.0369	0.5763	1.3741	1.8207	0.2911	2.5927	0.3224	1.1502	0.5086	0.5824	0.588848	0.719853	-0.608136	0.742051	0.632825	0.670408
MD00G1172300	3.4114	3.5517	2.8132	0.1695	0.9509	0.3188	1.9841	0.6039	1.9045	1.1399	2.019	0.8574	1.3161	3.0933	1.0932	1.7876	1.4372	0.6582	1.29092	0.146697	-1.82601	0.0683739	0.290046	0.784492
MD00G1172400	3.8446	1.9513	2.5736	1.3184	0.9645	1.0777	1.2074	1.5312	2.1793	0.991	1.6803	1.5654	0.6118	1.321	1.2936	1.4285	1.1662	1.224	0.98866	0.0494556	0.150986	0.855079	0.451474	0.411964
MD00G1172500	0	0	0	0	0	0	0	0	0	0.2339	0.3346	0.0616	0	0	0	0	0	0	--	--	--	--	--	--
MD00G1172700	0	0	0	0	0	0	0	0	0	0.0255	0	0	0	0	0	0	0	0	--	--	--	--	--	--
MD00G1172900	2.7628	7.8937	6.6948	0.7864	14.2942	6.6121	2.1814	2.4897	1.5478	7.8468	6.6834	7.689	3.0097	16.9065	12.8643	14.07	6.5921	13.5267	-0.348716	0.802019	-0.489473	0.68967	-2.36185	0.00404455
MD00G1173000	0.4203	0.0638	0.1427	0	0	0	0	0	0.1263	0.4915	0.5357	0.4436	0.2128	0.1404	0.1571	0.1401	0.062	0.1419	-1.23468	0.438605	-3.62906	0.0738886	-1.36249	0.519688
MD00G1173100	0	0.2415	0.405	0	0.1293	0	0	0	0	0.1329	0	0.1399	0.1342	0	0	0	0	0	--	--	--	--	--	--
MD00G1173300	11.4537	10.5329	11.0039	14.8996	13.187	16.9354	10.9612	15.1841	11.9446	27.5878	24.4432	27.7919	17.4805	19.6387	22.4657	26.8249	28.9584	20.84	-1.26763	5.74567e-10	-0.312991	0.239132	-0.929203	6.73609e-06
MD00G1173600	11.6462	9.4984	11.8635	2.8636	2.7365	3.2902	7.0002	5.3831	10.9427	9.3516	12.5915	15.7056	5.1867	3.2387	4.0349	8.2344	10.0336	10.7472	-0.182552	0.716069	-0.392339	0.392975	-0.22675	0.574924
MD00G1173700	9.5806	10.4608	10.2208	16.3573	21.5005	16.6655	12.0975	11.9553	12.2348	3.5645	11.1732	10.1136	17.3166	19.2254	21.0589	10.1276	12.4634	16.1059	0.297261	0.564716	0.0171338	0.998119	-0.00107387	1
MD00G1173900	0	0	0	0	0	0	0	0	0	0	0	0	0	0	0.2789	0	0	0.3779	--	--	--	--	--	--
MD00G1174200	4.1309	7.0178	5.914	6.4086	8.6051	10.7344	3.1817	2.8014	5.437	5.26	6.8312	6.8357	10.2884	10.8532	10.5185	7.4828	6.519	7.6904	-0.136138	0.814194	-0.202636	0.669501	-0.836655	0.0173378
MD00G1174300	7.0788	8.0607	8.0865	5.9102	7.8929	9.9213	3.6641	5.9675	3.7391	3.7	8.0728	6.2984	9.1653	12.7188	10.4347	6.3225	8.2308	10.7559	0.373815	0.439072	-0.352327	0.448265	-0.82935	0.0232116
MD00G1174400	0	0	0.2895	0	0	0	0	0	0	0	0	0	0	0	0	0	0	0	--	--	--	--	--	--
MD00G1174500	5.7082	4.7755	9.6121	10.2126	14.0932	17.715	9.3903	7.7946	10.0854	7.0065	13.0306	11.3137	15.9258	14.8268	20.2519	10.7211	13.8103	17.4647	-0.638311	0.154092	-0.185462	0.738359	-0.531896	0.182665
MD00G1174600	2.18	2.3062	2.7221	7.1924	13.996	10.9007	5.6685	4.5092	2.8538	2.5377	3.5632	3.0436	7.6197	10.2893	12.7772	2.9545	5.2882	11.9673	-0.335007	0.67722	0.161642	0.841277	-0.529064	0.365564
MD00G1174900	0	0	0	0	0	0	0.9539	0.4666	0.9056	0	0	0.1767	0.1695	0.8386	0.1877	4.0181	0.8884	1.3563	-0.995006	0.798512	-3.6117	0.104623	-1.33572	0.383453
MD00G1175200	0	0	0	0	0	0	0.0469	0	0.3119	0	0	0	0.1167	0.0578	0	0.2306	0.153	0.1168	0	1	-2.36233	0.592016	--	--
MD00G1175400	3.9175	4.3717	4.3897	7.1549	5.1597	5.9573	5.582	4.8237	4.946	4.6142	4.2134	2.9982	6.2482	5.3001	3.9544	5.8782	6.7583	7.0437	0.106502	0.839345	0.324275	0.370555	-0.271515	0.405148
MD00G1175500	25.5203	23.112	20.4314	13.2	14.8952	13.4366	30.8336	27.4719	29.629	19.5803	21.8226	23.7011	18.4163	14.1004	15.109	25.6039	22.644	22.1366	0.0952763	0.724475	-0.10117	0.713692	0.40682	0.0164075
MD00G1175600	4.4586	8.0073	8.6944	7.1793	8.0785	7.9987	9.1276	8.8788	9.4203	2.937	6.8202	6.3204	6.4501	7.9153	4.7149	8.538	6.6493	8.0005	0.407389	0.418135	0.378704	0.435065	0.332406	0.43733
MD00G1176100	0.1282	0.0389	0.0871	0.0892	0	0.0419	0.1044	0.0397	0.0771	0.1713	0.2043	0.2255	0	0.0856	0.0479	0	0.0378	0.0433	-1.24655	0.467267	0.0365843	1	1.52957	0.44961
MD00G1176300	42.2611	31.5302	36.2795	34.8136	31.0152	28.0513	25.7309	23.3661	29.1212	39.2833	32.6703	28.9915	26.7318	27.4603	24.4733	23.0822	22.1335	25.025	0.131279	0.620863	0.349245	0.0887442	0.243816	0.231326
MD00G1176400	3.1671	3.0163	2.713	0	0	0	0.2344	0	0.0649	7.5761	7.7073	3.5713	0	0	0	0.072	0	0.1458	-1.07284	0.110745	0	1	0.66743	0.714042
MD00G1177200	0.4282	0.3301	0.671	0.2406	0.1928	0.1616	0.4559	0.3061	0.4456	0.3962	0.7872	0.9736	0.2668	0.5611	0.3325	0.3954	0.3205	0.5005	-0.591668	0.43301	-0.877575	0.290334	0.088829	0.923414
MD00G1177300	10.2189	9.6221	10.9345	9.9928	8.7551	9.0568	10.3831	9.8557	9.8352	10.1575	12.3147	10.1076	12.9571	11.8332	10.9798	11.0814	12.4974	10.6994	-0.0754568	0.766372	-0.270784	0.133691	-0.106986	0.577299
MD00G1177400	18.1624	18.5233	18.6093	21.7184	20.9228	21.4035	22.9369	19.5358	22.6827	18.8963	20.6546	23.1417	20.5373	26.6395	26.7848	26.8027	24.079	26.551	-0.172073	0.407167	-0.11436	0.598957	-0.160942	0.363352
MD00G1178200	1.7707	2.8229	1.5461	0.264	0.6787	0.8066	0.6179	0.9991	1.1976	1.9018	1.7533	3.2711	1.1527	1.014	0.5674	1.202	1.0071	1.089	-0.156957	0.858749	-0.545606	0.509469	-0.144824	0.855731
MD00G1178300	2.4313	2.647	1.2685	1.4234	1.7357	2.4435	4.7318	2.9207	3.7435	1.9616	2.6079	2.191	2.4621	5.7052	2.7269	4.7456	3.0953	6.7278	-0.0750538	0.936937	-0.866858	0.115663	-0.253386	0.669781
MD00G1178400	3.522	2.2127	2.1031	0.3802	0.3555	0.1192	0.5933	1.4672	1.0952	3.4087	4.5282	3.3333	0.9839	1.3388	1.2259	1.3364	1.3968	1.4763	-0.517053	0.417975	-1.96551	0.0258689	-0.343326	0.643761
MD00G1178700	12.2684	10.1393	13.1417	7.128	9.2547	9.0583	7.7236	9.6381	10.6077	5.3249	11.0036	7.8774	6.5321	6.9714	8.0858	10.1218	8.5041	11.6589	0.560819	0.11369	0.335047	0.413124	-0.0228713	0.966931
MD00G1178900	0.1094	0.1495	0.0557	0.0857	0.2669	0.1342	0.1114	0.1271	0.0987	0.0274	0.1308	0.0289	0	0.0274	0.1227	0.0547	0.0242	0.1386	0.759296	0.68372	1.8407	0.215128	0.755086	0.612024
MD00G1179000	21.8656	18.8021	20.6084	23.7265	24.0741	22.5046	26.622	25.7323	26.4454	11.164	15.9225	17.2038	22.2976	22.1179	19.0807	17.1714	17.4914	19.5099	0.477297	0.00692093	0.241844	0.221244	0.628543	6.16312e-05
MD00G1179100	16.683	14.569	20.1003	21.0737	29.6905	26.696	14.0521	11.013	15.5121	10.034	14.4097	14.9999	19.3993	18.7948	15.8725	8.9198	10.637	11.072	0.387674	0.189374	0.61648	0.0147197	0.492197	0.0554333
MD00G1179200	19.7881	15.596	19.2062	28.263	35.6617	38.1733	17.6688	14.2156	15.1586	13.0605	14.0293	16.3827	21.1644	18.3159	20.5482	11.2542	12.3136	12.3422	0.33541	0.124175	0.861773	4.90553e-07	0.474888	0.0117821
MD00G1179300	54.2202	54.8443	45.0317	57.2242	55.7582	57.8672	80.7378	102.023	75.7683	70.0198	48.4509	46.0216	42.1693	46.6278	40.2677	63.1563	59.8527	62.3455	-0.0858785	0.807273	0.498518	0.0263707	0.567025	0.00530097
MD00G1179400	0.5159	0.47	0.2102	0	0	0	0	0	0	1.0344	0.5919	0	0.3135	0	0	0	0	0	-0.430362	0.939828	-2.36014	0.618682	0	1
MD00G1179500	20.8318	17.6546	24.7896	11.2	10.3468	11.2098	13.4923	14.9007	13.8622	14.2378	19.3427	17.8592	18.0591	17.3027	15.7888	15.4713	12.0632	12.1177	0.305761	0.156658	-0.549169	0.00373224	0.17808	0.412569
MD00G1179700	1.02	0.5575	0.4156	0	0	0.2001	0	1.327	0	0.2045	0	0	0	0.2044	0	0.4081	0	0	3.18858	0.403953	0.0313071	1	--	--
MD00G1179800	2.7536	3.5991	3.1099	5.1854	3.7962	6.1078	2.2421	2.559	3.563	0.6601	0.8584	1.0111	1.5761	1.0798	1.2085	0.5988	0.7944	1.6979	1.91706	1.12302e-05	2.0555	1.95773e-07	1.53867	0.000251822
MD00G1180100	0.8798	0.51	0.6518	0.6678	0.9363	1.177	0	0.0743	0.3606	2.7258	0.5352	0.4221	8.342	4.8091	7.3555	6.3204	3.9623	7.7774	-0.854314	0.415536	-2.78547	0.000102703	-5.30346	2.77407e-09
MD00G1180200	2.601	1.8119	1.9222	2.3419	2.1893	1.8513	3.0728	2.7489	2.4836	2.4028	3.1205	2.315	1.9625	2.0444	1.7732	2.2447	3.3839	3.8229	-0.302155	0.491514	0.235256	0.617926	-0.0992971	0.810827
MD00G1180300	9.5621	9.0998	9.7406	1.8712	1.0828	0.9214	9.315	11.4251	13.474	11.6392	8.1623	9.5534	2.8531	4.0214	4.309	7.4303	7.1756	6.3998	-0.0409271	0.940376	-1.4427	0.000145986	0.787428	0.0046034
MD00G1181300	15.0338	18.0146	15.7028	18.8977	21.5712	19.8218	20.0006	19.4621	19.4021	9.6009	20.9558	16.4739	19.3016	20.0807	19.8011	21.0212	17.0734	23.6035	0.0653248	0.884223	0.122197	0.754392	0.0242542	0.954744
MD00G1181400	12.7075	8.424	12.2762	27.0226	19.2662	11.7648	9.8124	5.766	6.4563	20.6323	9.2971	12.5958	79.6876	65.7086	22.2153	27.2739	24.1209	25.5634	-0.346793	0.639598	-1.42723	0.00475034	-1.71985	0.000338959
MD00G1181500	0	0	0	0	0	0	0	0	0	0	0	0	0	0	0	0	0	0.296	--	--	--	--	--	--
MD00G1181600	0	0	0	0	0.2889	0	0	0	0	0	0.1415	0.1563	0	0	0.1661	0	0	0.15	--	--	--	--	--	--
MD00G1181800	13.8879	11.7144	15.6535	10.1325	5.5201	6.1818	19.0558	13.6829	14.4379	13.5347	14.9985	15.9502	19.4027	12.1139	14.4947	12.7349	14.9032	6.5781	-0.102306	0.873265	-0.984277	0.0100464	0.532896	0.176347
MD00G1182100	22.3899	13.1978	20.2736	10.5382	5.7109	5.8864	30.1456	15.3674	22.6992	42.9809	30.6394	22.8632	18.0794	8.0661	7.2218	18.5914	18.5137	21.9391	-0.784287	0.129502	-0.499221	0.403937	0.295348	0.593072
MD00G1182200	5.0546	2.9566	4.2276	4.5534	3.6856	6.003	5.1986	4.1534	6.0938	1.8134	2.8994	2.1905	5.2802	3.306	3.2225	2.6612	3.0126	4.9046	0.831421	0.0515628	0.362097	0.457247	0.64298	0.097737
MD00G1182300	6.1511	5.0523	5.5469	5.0515	5.5093	4.8476	4.762	5.4351	6.4566	2.3249	1.8317	2.5547	3.4719	2.8296	4.2977	4.2366	3.9253	4.903	1.33062	4.05722e-05	0.641102	0.0631949	0.439159	0.170899
MD00G1182800	0	0	0	0	0	0	0	0	0	0.3136	0.5982	0	0.6336	0	1.0526	0.9389	0.2768	0.3169	--	--	--	--	--	--
MD00G1183000	0.2589	0.4422	0.5604	0.2026	0.8524	0.6349	0.3425	0.3007	0.9047	0.9407	1.2065	1.7421	0.3277	1.4269	0.9799	1.5538	2.1758	3.409	-1.61749	0.0452631	-0.592397	0.55322	-2.10792	0.00235646
MD00G1183200	0	0	0	0	0	0	0	0	0	0	0.2821	2.4923	0.8966	0	1.324	0.5904	0	0.8968	-4.12337	0.391769	-3.67823	0.443827	--	--
MD00G1183300	0	0	0	0	0	0	0	0	0	0	0	1.0308	2.6369	2.9358	1.8254	1.3024	1.1519	0.6594	-2.53002	0.458096	-5.26914	0.0372528	-4.22303	0.0919071
MD00G1183400	22.7052	23.7842	20.0762	14.4723	14.3715	17.6911	24.939	23.1772	24.1865	24.6949	23.0183	22.0382	12.0365	12.9808	13.0462	24.6439	21.7051	23.6686	-0.057456	0.80291	0.383985	0.0129114	0.13422	0.398173
MD00G1183900	4.9378	3.9751	4.4451	5.1533	4.1452	4.8444	5.4229	5.1223	5.4886	13.2375	9.5512	7.152	12.21	7.7104	7.0836	11.2573	8.5337	11.9811	-1.15998	0.000603151	-0.840784	0.0192903	-0.893319	0.00589854
MD00G1184000	0	0	0	0	0	0	0.1057	0	0	0	0	0	0	0	0	0	0	0	--	--	--	--	--	--
MD00G1184100	0	0.2949	0	0	1.2633	0.1588	0	2.1058	0	0	0	0	0	0	0	0.1619	0	0	1.7562	0.821335	4.05576	0.497332	3.74557	0.483252
MD00G1184200	12.6479	15.8799	17.1564	4.1036	4.028	4.0505	5.5493	7.0036	5.8508	14.9119	21.8656	18.54	5.0436	7.2243	4.3365	10.03	5.7977	8.8289	-0.26628	0.47547	-0.354797	0.362333	-0.328024	0.321008
MD00G1184300	21.4939	24.3762	21.8951	66.477	68.3586	60.7796	28.3708	26.7859	24.3936	14.7235	25.443	22.0757	66.5941	59.1128	59.8929	28.3677	45.5964	46.9336	0.134591	0.726183	0.171744	0.61612	-0.517759	0.0373422
MD00G1184400	0	0	0	0	0	0	0	0	0	0.2958	0	0	1.1954	0	0.662	0.8857	0.5222	1.1958	--	--	--	--	--	--
MD00G1184900	6.7807	5.7251	7.6935	10.1836	7.7449	6.7606	7.4511	8.2482	5.6676	8.7865	8.5381	6.2851	10.9418	10.8285	8.2234	7.6654	6.4378	8.5439	-0.220407	0.551824	-0.188161	0.602336	0.0073826	0.992649
MD00G1185200	20.0131	22.5468	19.0775	3.7175	2.8303	4.8636	15.5477	16.2779	11.2264	13.5461	18.677	12.4046	5.9126	8.7955	5.1894	19.3588	12.6376	18.3012	0.478095	0.17394	-0.712415	0.0339221	-0.132581	0.735146
MD00G1185300	1.4178	0.7176	0.4814	0	0	0	0	0	0.5683	0	0	0	0	0	0	0	0	0	4.91672	0.453062	0	1	--	--
MD00G1185400	2.2732	2.2089	2.4083	0.9806	1.1533	0.6245	0.4442	0.0845	0.1913	2.6737	3.4773	2.8477	0.399	0.243	0.4759	0.758	0.4827	0.4298	-0.376246	0.486039	1.40869	0.0060835	-1.09965	0.0487238
MD00G1185500	19.7581	20.2276	27.411	52.828	63.8882	63.3224	13.0998	13.8148	15.6122	11.5062	25.1861	19.6656	41.7316	29.2301	34.5069	16.7531	17.48	16.8693	0.267227	0.498788	0.867991	0.00190176	-0.179748	0.623328
MD00G1185600	0	0	0.2627	0.0897	0	0	0	0	0	0	0.1644	0.1815	0	0.3446	0	0	0.076	0	--	--	--	--	--	--
MD00G1185700	13.1488	8.7042	10.8047	14.7291	11.1179	13.0721	10.3492	9.0423	13.0437	17.2226	15.3363	11.1043	11.8062	10.8933	14.0593	10.3473	9.6939	10.0339	-0.414039	0.189578	0.174392	0.64614	0.196021	0.547968
MD00G1185800	0.1263	0	0.386	0.1318	0	0	0	0.1174	0.5695	0	0	0	0	0	0	0	0	0	--	--	--	--	--	--
MD00G1185900	0.3527	0	1.0779	0	0	0	0.2872	0	0	0	0.6744	0.3724	0	0	0	0	0	0	--	--	--	--	--	--
MD00G1186000	0.124	0	0	0	0	0	0	0	0	0	0	0	0	0	0	0	0	0	--	--	--	--	--	--
MD00G1186100	0.1272	0	0	0	0	0	0	0	0	0	0	0.1343	0	0	0	0.2545	0	0	--	--	--	--	--	--
MD00G1186200	4.8877	5.298	5.4831	0.5166	0.5433	0.6677	4.836	2.5298	2.6224	7.1942	5.2643	5.6168	2.0675	2.6662	3.0532	4.7656	2.9557	4.1363	-0.199088	0.702543	-2.07506	4.08096e-06	-0.151302	0.747825
MD00G1186400	1.2708	0.3859	2.1576	1.7684	0	1.2468	0	0.7873	1.1461	0	0	0	0	0	0	0	0	0	4.01947	0.28008	3.70206	0.315713	--	--
MD00G1186500	1.2383	0	0.6307	0	0	0	0	0	0	0	0	0	0	0	0	0	0	0	--	--	--	--	--	--
MD00G1186600	0.3425	0.468	1.57	0.3574	0.1671	0.336	2.0915	1.9097	2.1621	0.3433	0.9823	0.5423	0.1734	1.373	0.7683	2.5696	1.212	2.2551	0.335575	0.841329	-1.34537	0.343992	0.129438	0.913587
MD00G1186700	0.787	0.5377	2.0042	0.1369	0.128	0.0643	0.6408	0.1828	0.2366	0.7231	1.1913	1.5231	0.7305	0.0657	0.0736	0.1312	0.116	0	-0.0479154	0.987658	-1.3117	0.43515	2.16239	0.124759
MD00G1186900	191.454	185.141	190.228	148.565	142.39	96.593	149.122	126.181	161.699	157.362	151.978	162.183	146.664	146.015	95.6837	137.438	117.162	127.114	0.273296	0.338357	0.0958892	0.787238	0.282511	0.255083
MD00G1187000	176.405	122.951	150.709	117.931	98.2301	77.7174	120.462	102.227	113.761	113.939	139.852	119.11	126.564	119.415	79.141	103.049	86.7193	100.81	0.279797	0.357087	-0.0488744	0.908706	0.299776	0.254096
MD00G1187100	0	0	0	0	0	0	0	0	0	10.0325	7.7809	4.9923	19.8246	31.5231	9.2515	14.7426	7.7841	9.6925	-8.58197	1.25506e-09	-9.86639	1.31121e-12	-9.14648	4.79905e-11
MD00G1187200	0	0	1.3175	10.6757	0.3441	1.0382	6.6056	42.2857	12.0878	18.8577	0.6744	0.8688	10.7159	9.5444	5.5386	113.147	52.3221	37.0406	-3.98404	0.0483831	-1.01347	0.697915	-1.64367	0.425968
MD00G1187300	4.9797	7.1211	5.7215	12.7511	11.92	13.2933	5.469	7.8564	7.1018	1.5672	3.1554	3.1174	8.9715	4.4683	5.1955	4.8077	3.7908	4.6337	1.19812	0.000905097	1.12208	0.000760038	0.717143	0.042257
MD00G1187400	2.9512	4.7795	3.897	0.6844	0.7465	0.2145	2.2249	1.6252	2.3657	2.4105	1.7765	1.2692	0.6641	0.6572	0.2452	1.0934	0.6769	0.775	1.10057	0.0534281	0.14636	0.91714	1.38265	0.019548
MD00G1187500	1.6004	3.2218	1.6101	1.8765	1.8698	1.9772	1.7696	2.0932	1.9065	1.6439	1.3223	1.2306	2.0208	2.0197	1.7507	2.1741	1.9752	2.5018	0.631953	0.0762729	0.0769882	0.886756	-0.114709	0.781781
MD00G1187600	0	0	0	0	0	0	0	0	0	0	0	0	0	0	0.162	0	0	0	--	--	--	--	--	--
MD00G1188100	0	0.4506	0	0	0	0	0	0.2298	0	0	0	0	0	0	0	0	0	0	--	--	--	--	--	--
MD00G1188200	0	0	0	0	0	0	0.1342	0	0.1487	0	0	0	0	0	0	0	0	0	--	--	--	--	--	--
MD00G1188300	6.5679	3.8292	6.4229	0.8226	1.0253	0.5155	4.4921	4.6387	4.0277	5.5303	4.7722	4.4373	0.7981	1.843	0.884	2.8909	2.0918	4.5241	0.190724	0.824214	-0.492218	0.695933	0.573087	0.355846
MD00G1188400	0.6657	0.3638	2.0343	0.1389	0.2598	0.3919	0.8672	0.8661	0.9605	0.5338	0.891	1.4054	0.1348	0.1334	0.8959	1.0654	0.2356	0.1349	0.108781	0.961283	-0.433826	0.838975	1.00002	0.453236
MD00G1188500	0.6771	0.1542	0.1724	0.7067	0.3303	1.8269	0.1378	1.4159	0.3053	0	0	0	0	0	0	0	0	0	3.42431	0.238459	4.95827	0.0461003	4.45371	0.0622981
MD00G1188600	3.0914	2.0339	1.3996	7.8867	4.4404	5.5604	3.0765	3.4315	3.1751	6.2839	3.366	3.8073	9.3917	9.6387	8.1867	4.8105	5.6979	5.7411	-1.0363	0.0133995	-0.516809	0.214915	-0.662529	0.0890854
MD00G1188700	2.7183	2.3899	3.5096	2.5071	3.053	3.2251	1.1324	1.8506	1.6533	0.507	0.5137	0.6006	0.2241	0.1267	0.2836	0.5059	0.4474	0.4162	2.4171	4.16825e-12	3.9025	1.18396e-18	1.84125	8.75901e-07
MD00G1188800	0.2716	0.4948	0.2766	0.1417	0	0.2664	1.2162	0.3155	0.4898	0.6125	0.3895	0.1433	0	0.2722	0	0.2038	0.1201	0.2751	-0.122155	0.959033	0.632173	0.787864	1.85986	0.131663
MD00G1188900	0.1908	0	0	0	0	0	0.233	0.1773	0.1721	0.0956	0	0	0	0	0	0.0954	0.3376	0.0966	--	--	--	--	--	--
MD00G1189000	31.7414	44.437	38.505	1.5806	1.7239	1.2382	27.0777	19.7042	28.9097	74.0101	55.564	58.1551	0.8946	0.3162	2.2649	10.4158	7.4252	3.4518	-0.703405	0.252196	0.492419	0.53699	1.90404	6.90783e-05
MD00G1189100	0.2326	0.2118	0.4061	0.0347	0.0324	0	0.2164	0.0309	0.1798	0.0666	0.0318	0	0	0.0666	0.0373	0.1662	0	0.101	3.09917	0.0696887	-0.546283	0.864512	0.804043	0.632253
MD00G1189200	12.5668	12.4082	14.9487	20.3077	14.159	13.3632	11.4864	7.9866	7.8235	15.6855	14.0297	10.784	12.7259	11.7003	10.0936	7.5427	6.8142	9.034	-0.0146637	0.983915	0.562334	0.0456186	0.315463	0.301272
MD00G1189300	2.8296	2.2803	2.3281	1.363	1.3273	0.8542	3.0129	1.2642	1.8157	2.5092	1.8729	2.1254	2.0389	1.7451	1.6479	1.3609	1.2998	0.3307	0.199838	0.806341	-0.520765	0.438311	1.09296	0.0377881
MD00G1189400	2.5539	3.8776	3.3242	7.4038	6.3676	4.4544	3.9278	6.0653	5.502	10.2403	6.3754	7.1893	9.6265	10.6644	4.6149	7.8063	4.8954	5.7489	-1.27645	0.00625763	-0.35729	0.541042	-0.163251	0.780796
MD00G1189600	20.0714	18.9818	20.0995	39.8536	33.7711	38.4657	14.0574	14.5427	13.9591	29.583	20.7339	19.7516	52.5363	49.3499	36.82	21.4395	25.9585	30.3252	-0.238064	0.421104	-0.213391	0.445445	-0.780168	0.000271954
MD00G1189700	0	0	0.8052	0	0	0	0	0	0	0	0	0	0	0	0	0	0	0	--	--	--	--	--	--
MD00G1189900	1.2229	1.671	0.872	0.1276	0.3579	0.2399	1.7922	1.7046	1.985	1.2258	0.1169	1.42	1.9814	1.7157	3.0174	1.101	2.0555	0.4955	0.46856	0.714768	-3.10208	0.00215188	0.641388	0.493085
MD00G1190000	0	0	0	0	0	0	0	0.1541	0.299	5.4845	5.7063	4.0255	6.2121	7.1447	9.2977	5.1414	5.2805	6.382	-7.40666	7.36923e-08	-7.8577	8.04383e-09	-5.17117	2.2892e-07
MD00G1190100	0.6304	0.2552	0.9276	0.1462	0.1367	0.1374	0.3422	0.2604	0.4422	1.1234	1.875	1.4049	0.6384	0.8423	0.3142	0.6306	0.8675	0.5676	-1.28854	0.0841594	-2.01063	0.0499405	-0.908632	0.270181
MD00G1190700	0.052	0	0.053	0.1085	0.2029	0.051	0.2963	0.3382	3.6101	1.0944	0.0994	0.6586	2.9482	4.2723	1.6326	24.9627	6.4851	8.4259	-4.17975	0.015843	-4.50346	0.000194833	-3.13637	0.0023694
MD00G1190800	4.5585	2.7901	2.5395	13.1575	12.8559	10.9013	2.6098	6.553	4.6249	2.499	1.3619	2.9324	10.5308	7.1382	18.1344	5.4151	12.0988	5.6278	0.548941	0.478016	0.135419	0.881341	-0.676344	0.261931
MD00G1190900	0	0	0	0	0	0.1382	0	0	0	0	0	0	0	0	0.079	0.0705	0	0	--	--	--	--	--	--
MD00G1191100	0.1341	0.1222	0.1366	0	0	0	0	0	0	19.4979	20.2631	19.9667	11.4108	13.7124	7.0713	11.4062	10.9183	12.2296	-7.24203	1.65103e-14	-8.67244	5.99459e-11	-8.96225	7.89345e-12
MD00G1191200	97.9392	76.4744	82.0102	219.031	84.8111	117.352	59.4814	162.529	127.728	326.141	77.955	74.5752	139.594	64.1321	86.9515	112.542	98.4161	129.53	-0.899774	0.231567	0.626078	0.431838	0.135379	0.879678
MD00G1191600	40.3289	54.5229	49.5422	0.3574	0.7518	1.5121	16.3138	22.4391	12.5865	26.1784	32.2528	33.082	1.5607	2.3169	2.881	9.5932	7.9539	11.6224	0.667773	0.0549864	-1.25782	0.0117441	0.909216	0.00456751
MD00G1191800	24.922	22.118	29.9691	17.0047	14.5978	12.1128	44.5454	31.6055	34.52	22.3598	26.4153	35.805	16.6391	13.569	26.099	10.5599	24.363	10.5537	-0.129725	0.853889	-0.274075	0.640778	1.34898	0.000571013
MD00G1192400	5.9821	5.2514	4.5426	3.8027	1.7509	2.561	7.129	6.2162	6.2285	12.8108	9.2546	9.0131	6.2231	4.7961	5.9165	7.3442	8.4678	7.0513	-0.970101	0.000620913	-0.974916	0.00169375	-0.14256	0.699408
MD00G1192500	1.3726	1.6673	0.6991	0	0	0.4489	0.5588	0	0	7.3384	4.593	3.864	5.5601	3.2098	2.8225	7.5521	6.8814	7.6474	-2.05908	0.00314351	-4.5745	0.000586637	-5.12096	1.18987e-06
MD00G1192700	1.7165	1.9752	2.6688	0.2829	0.4407	0.4432	0.5149	0.1679	0.8147	2.264	1.5547	2.4796	0	0.9959	0.1013	1.0845	0.2398	0.0915	0.0177234	1	0.17126	0.940932	0.171735	0.918277
MD00G1192800	0	0	0	0	0	0	0	0	0	0.1489	0	0	0	0	0	0	0	0	--	--	--	--	--	--
MD00G1192900	0.0308	0	0	0	0	0	0	0	0	0	0	0	0	0	0	0	0	0	--	--	--	--	--	--
MD00G1193000	10.488	10.4229	14.2913	0.5686	8.9035	1.7372	8.096	2.405	6.3874	5.598	6.511	7.4769	2.3449	3.5491	0.9166	8.1753	2.5306	4.6911	0.851992	0.453343	0.838625	0.470927	0.225473	0.851943
MD00G1193100	7.1256	9.5745	12.521	2.0451	7.6471	2.9711	4.9315	2.4832	7.2293	4.9999	4.5983	8.8384	2.3451	5.3558	2.1978	11.0484	2.8368	3.0676	0.669301	0.511621	0.462529	0.68282	-0.121808	0.914394
MD00G1199400	0.8221	0.3745	0.4187	1.1262	0.5013	1.1595	0.9623	0.6685	0.4634	1.5453	2.4071	1.0849	2.966	2.2658	2.3053	2.0047	2.0457	2.8628	-1.63907	0.0028198	-1.34859	0.00781007	-1.62451	0.000779253
MD00G1199600	64.162	52.7568	69.816	6.3049	4.3697	3.781	43.8461	29.8132	40.5791	53.9802	40.6287	53.2179	8.7547	5.5324	11.0982	7.1894	29.7643	5.6975	0.341264	0.69192	-0.721261	0.324467	1.47248	0.00917984
MD00G1199800	0	0	0	0	0	0	0	0.2052	0	0	0.6332	0	0	0	0	0	0.1953	0	--	--	--	--	--	--
MD00G1200000	0.0865	0	0.0881	0	0	0	0	0	0	0	0	0	0	0	0	0	0	0	--	--	--	--	--	--
MD00G1200100	6.922	5.7973	5.914	6.1755	4.5749	2.4098	12.9994	14.5255	18.9287	4.5885	0.8539	1.7679	3.731	2.4615	2.6296	5.4725	5.1362	6.2202	1.37376	0.0166891	0.671555	0.313489	1.55616	0.00140028
MD00G1200200	1.1932	0.4348	0	0.4981	0.2328	0	0	0.4435	0	0.9569	3.4222	0.2519	1.2083	0	0	0.9549	0.2111	0.4835	-1.48439	0.587048	-0.640473	0.857154	-1.82783	0.492239
MD00G1200300	9.2854	9.2456	7.479	0	0	0.4237	0	1.0034	0.1947	14.9358	17.1351	10.7138	0.2187	0	0.7266	0.648	2.1015	1.3124	-0.706469	0.329287	-0.983866	0.67152	-1.75294	0.0814896
MD00G1200900	2.3692	2.5567	2.7847	0.8749	0.8535	0.6437	2.1368	1.4904	1.282	2.1557	2.2999	2.5395	0.8859	1.0959	0.5315	2.4065	1.9348	1.8092	0.149153	0.766974	0.000859072	1	-0.236271	0.550092
MD00G1201000	5.7775	7.6225	7.1436	12.9743	13.6447	12.7437	7.332	8.3314	7.1147	3.2752	6.552	5.6783	11.0961	10.6217	12.6024	10.4031	8.9184	10.6151	0.417597	0.154718	0.292624	0.310949	-0.305031	0.249322
MD00G1201200	0.868	0.3954	0	0.2265	0	0.2129	1.0601	1.4116	0.9785	0.2175	0	0	0	1.3048	1.2169	0	2.6877	8.5727	2.44724	0.405342	-2.45	0.339785	-1.5891	0.409068
MD00G1201300	2.0332	0.5613	2.0084	0.4501	1.082	1.1485	0.8528	2.8055	3.1115	1.544	0.7068	1.0406	0.5615	3.8899	3.4551	2.1571	8.0126	21.2195	0.480618	0.750764	-1.46758	0.184748	-2.09662	0.0228027
MD00G1201500	0	0	0	0	0	0	0	0	0	0	0	0	0	0.4703	0	0	0	0	--	--	--	--	--	--
MD00G1201600	2.8726	1.2055	3.0907	18.9988	17.1307	17.5748	4.7568	7.5288	6.4329	1.9089	2.3143	2.9643	20.3303	8.7013	18.9332	4.94	12.4786	3.9561	-0.00178964	1	0.256572	0.750962	-0.126796	0.867444
MD00G1201700	0	0	0	0	0	0	0	0	0	0.3324	0.5284	0.1167	0.2239	0.3323	0.4959	0.4423	0.0978	0.4479	-4.03042	0.101542	-4.01442	0.0939191	-4.08991	0.0654652
MD00G1201800	1.9056	1.0683	1.6425	1.6828	0.8581	0.5752	3.2224	2.9968	1.3219	1.0285	1.1211	1.8568	3.1172	2.2035	1.8084	1.1731	1.0374	1.6333	0.211161	0.854302	-1.11211	0.145863	1.06936	0.109135
MD00G1202200	283.029	227.86	226.776	667.292	244.377	326.877	193.793	514.538	378.158	1102.14	278.621	259.562	486.705	231.17	333.611	432.21	396.017	444.027	-1.15146	0.0941838	0.326418	0.719751	-0.134361	0.878184
MD00G1202300	1.7817	1.2485	1.8847	0.5721	0.7354	0.6723	0.558	0.4458	0.7416	0.893	1.5068	1.1574	0.6245	0.7554	0.538	1.1653	0.6062	0.833	0.468174	0.47844	0.139014	0.893372	-0.479926	0.476025
MD00G1202400	1.7147	0.6477	1.4911	0.6547	0.6528	0.5744	0.5448	0.2721	0.8297	0.2096	1.6393	1.4569	0.3388	0.5449	0.0938	0.6275	0.333	0.466	0.229292	0.866575	1.03173	0.334272	0.302399	0.788091
MD00G1202600	0.6468	0.2619	0.1464	0.075	0	0	0	0	0	0.2881	0.4809	0.3034	0	0.144	0.1612	0	0	0	-0.0118163	1	-1.88328	0.520006	0	1
MD00G1202900	5.3487	4.3596	3.2978	0.5876	0.824	2.3476	2.1775	2.0929	4.1889	0	0.1346	0	0	0	0.7893	0.4224	0.3736	0.1426	6.43051	4.34846e-05	2.40521	0.053482	3.24418	0.00130055
MD00G1203000	147.167	85.31	120.467	181.919	80.5177	95.5618	79.038	151.704	116.192	255.896	117.191	115.828	95.4797	76.3047	104.66	113.698	111.928	157.179	-0.46756	0.416796	0.460976	0.408893	-0.0454161	0.95035
MD00G1203200	0	0	0	0.0429	0	0	0	0	0	0	0	0	0.0417	0.0412	0.0923	0.2881	0.1092	0	--	--	--	--	--	--
MD00G1203400	0.7049	0.7706	0.7181	0.4414	1.3754	0.8299	0.5739	0.393	0.2543	0.1413	0	0.2976	0.2855	0.4239	0.3162	0.2821	0.1247	0.9997	2.36555	0.130702	1.4716	0.268683	-0.0668467	0.974923
MD00G1203500	13.5054	13.3283	14.1396	16.2483	17.7513	16.5624	13.5927	10.9819	13.871	14.2901	9.8631	10.2966	16.3357	10.527	13.0436	15.0111	7.4676	8.7403	0.256936	0.580466	0.438032	0.253063	0.392989	0.281394
MD00G1203600	1.6135	2.2048	1.9176	1.0291	3.7315	2.8729	0.9488	1.5272	1.4551	1.1681	1.914	1.1355	0.5749	2.0662	2.1784	1.7336	1.0838	1.3015	0.456073	0.591008	0.762143	0.28435	0.0233376	0.986987
MD00G1203700	1.0592	1.2487	1.1424	0.9103	2.4922	1.1003	0.6088	1.2738	0.1686	0.1874	0.7744	0.0658	0.3155	1.1864	0.7687	0.8102	0.8819	0.6311	1.75036	0.101012	1.09154	0.308385	-0.104054	0.942093
MD00G1203800	3.618	3.7806	4.336	2.9986	2.1802	2.7144	3.5524	2.67	0.8637	4.1601	3.9676	4.044	2.5862	3.9458	1.7903	2.5548	3.8599	3.4494	-0.0456786	0.964181	0.0100324	1	-0.392978	0.504745
MD00G1203900	0	0	0	0	0	0	0	0	0	0	0	1.684	0	0	0	0	0	0	--	--	--	--	--	--
MD00G1204100	12.2945	16.7832	11.3581	21.6936	36.8131	42.4886	16.5338	23.9145	22.6411	8.6232	12.5306	10.2114	17.4975	42.4027	35.4464	17.3955	24.6609	35.1927	0.379983	0.507709	0.174879	0.788265	-0.19568	0.718282
MD00G1204300	0	0	0	0	0	0	0	0.1333	0	0	0	0	0	0	0	0	0	0	--	--	--	--	--	--
MD00G1204700	33.1014	30.0433	40.1895	46.763	52.196	46.0967	53.042	48.7531	52.9105	14.5908	25.1068	28.2597	35.4584	31.3168	45.5513	19.8554	31.7523	22.3332	0.612508	0.0640335	0.462559	0.178088	1.14343	4.03791e-05
MD00G1205700	12.0992	11.372	14.477	15.0325	12.9285	9.4209	8.7568	6.0681	8.1402	14.6311	11.7509	12.3669	13.4193	11.1631	12.0624	9.2216	12.4032	10.6998	-0.0249898	0.969437	0.122329	0.792773	-0.409735	0.222821
MD00G1205800	1.0061	1.2831	1.0249	0.63	1.7668	1.9741	0.6553	0.374	0.9073	1.8153	1.3466	2.5489	0.6113	0.605	1.8054	1.2077	1.0681	0.8153	-0.768321	0.479546	0.654784	0.571103	-0.589734	0.600724
MD00G1206400	0	0	0	0	0.0228	0	0	0	0	0	0	0	0.0237	0.0469	0.0524	0	0.0207	0.071	--	--	--	--	--	--
MD00G1206500	0	0	0	0	0	0	0	0.1119	0	0	0	0	0	0	0	0	0	0	--	--	--	--	--	--
MD00G1206800	0.5374	0.2448	0	0.2804	0.3932	0.4613	0.1094	0.6243	0.3029	0.8754	0.5138	0.6382	0.4081	0.1346	0.6027	0.8064	0.2971	0.6124	-1.36036	0.276795	0.0925617	0.972568	-0.63716	0.598169
MD00G1206900	0	0	0.1923	0	0	0	0	0	0	0	0	0	0	0	0	0	0	0	--	--	--	--	--	--
MD00G1207000	4.3593	2.742	2.0089	0.5416	0.7088	0.4073	2.4508	1.6397	1.5912	1.7687	2.1831	1.5339	0.3153	0.208	0.4656	0.8306	1.561	1.1565	0.740154	0.260513	0.859298	0.431994	0.755248	0.228065
MD00G1207300	14.4419	15.2155	12.7926	31.1932	27.9349	27.2287	24.387	18.1476	20.612	21.1487	16.8086	16.77	28.105	28.1914	28.2405	23.8687	19.7206	26.5234	-0.356996	0.0881631	0.12439	0.614406	-0.0588006	0.808488
MD00G1207400	0.1483	0	0	0.1548	0	0.1455	0.0604	0.0689	0.0669	0	0.2127	0.1566	0.6007	0.2229	0.0832	0.0742	0.656	0.5258	-1.32847	0.640181	-1.51846	0.478628	-2.60543	0.144782
MD00G1208200	4.5306	3.8406	3.2691	1.3791	0.9209	1.1112	1.6395	2.6899	2.3834	3.0277	2.5267	2.9227	0.5735	0.8198	0.5646	2.2031	2.5051	2.4222	0.46766	0.252314	0.88475	0.0975875	-0.00834969	0.995106
MD00G1208300	0.744	1.3912	1.077	0.1635	0.0764	0.0768	0.1275	0.0728	0.3884	1.4131	1.0856	0.62	0.119	0	0.0439	0.0783	0	0	0.0529016	0.976726	1.04136	0.549709	3.04125	0.0436966
MD00G1208400	7.487	7.2177	8.145	4.7034	4.8224	5.7764	7.1614	5.1339	5.4409	5.9749	7.9223	6.8293	3.5332	4.5165	4.2394	4.6537	3.4726	3.4607	0.148003	0.689439	0.411193	0.191336	0.704567	0.00628714
MD00G1208500	8.5842	5.6733	10.802	5.4456	4.598	5.7797	7.1265	5.6311	6.9825	8.2675	10.7815	7.1073	3.0681	4.0484	3.7757	8.9239	3.5739	4.092	-0.05992	0.941155	0.631124	0.259344	0.343952	0.510421
MD00G1208600	5.4741	5.6874	6.9588	11.5677	10.3724	9.9865	8.6932	7.1892	6.2422	5.3059	6.185	6.9248	10.4454	11.5613	8.9811	6.8789	7.2844	9.532	-0.0158372	0.976348	0.13622	0.650724	-0.00717405	0.989933
MD00G1214100	48.3713	46.5308	43.404	80.6449	64.7406	68.3578	58.0111	49.3336	56.1421	91.3746	52.2551	55.7633	92.6624	70.6145	64.8287	84.6351	62.8007	66.157	-0.521801	0.0728784	0.00104905	1	-0.299362	0.303088
MD00G1214200	8.5732	7.2951	9.2371	3.3676	4.5498	6.2621	7.8051	6.2599	7.243	6.776	11.0336	7.6828	3.0291	4.6028	3.3021	6.0787	6.0011	7.5154	-0.0123934	0.990169	0.467982	0.170675	0.210883	0.545424
MD00G1214300	0.3144	0.0818	0.0458	0.1875	0.2191	0.0881	0.512	0.3339	0.2836	0	0.1718	0	0	0	0.1008	0.1797	0.1192	0	1.34791	0.548967	2.45712	0.254263	1.98049	0.19988
MD00G1214400	0.5188	0.1575	0	0	0	0	0.1408	0	0	0	0	0.3651	0	0	0	0.173	0	0	--	--	--	--	--	--
MD00G1214500	4.3943	3.2156	3.8893	3.1577	2.6707	3.4631	2.1702	3.0795	3.1184	1.5887	2.4105	3.0419	4.0852	3.4654	3.3935	3.3149	3.8877	5.254	0.716816	0.0653404	-0.144004	0.7893	-0.485693	0.178924
MD00G1214800	2.7137	3.7082	4.4921	3.8943	5.6923	4.8589	4.4744	9.7093	4.4051	4.1484	4.9943	3.5093	4.9465	5.9152	3.8046	7.2617	6.2422	11.0644	-0.205754	0.763136	0.0758325	0.922057	-0.304419	0.536162
MD00G1215200	0	0.2734	0	0	0	0	0	0	0	0	0	0	0	0	0	0	0	0	--	--	--	--	--	--
MD00G1215600	0	0	0	0	0	0	0	0	0	0	0	0	0	0	0	0.0701	0	0.142	--	--	--	--	--	--
MD00G1215700	1.3776	1.255	1.4033	0.671	1.6129	2.3427	0.9721	1.7923	0.5798	0.6444	1.0536	0.9695	1.4881	1.6567	0.8241	1.3781	1.625	0.7443	0.605356	0.52282	0.316223	0.755262	-0.0989335	0.922696
MD00G1215800	3.4198	2.6827	4.2578	3.47	4.5413	5.3123	2.011	1.589	2.1417	2.5711	2.997	2.8078	4.9061	1.6184	4.2618	3.611	3.4457	2.0208	0.310379	0.6569	0.403899	0.509918	-0.583584	0.281428
MD00G1215900	0	0	0	0	0	0	0	0	0	0	0.1084	0	0	0	0	0	0.1003	0	--	--	--	--	--	--
MD00G1220000	0.1623	0.1109	0	0	0	0	0.1652	0.1131	0	1.3422	2.7154	1.4563	2.0955	2.7244	2.0934	2.7601	2.9435	3.2881	-4.30755	3.0076e-09	-8.17744	2.04186e-09	-4.89935	3.30786e-13
MD00G1220100	0.7297	0.2216	0.4955	0	0	0	0	0.6781	0.2193	1.7067	3.7206	1.2838	0.4926	0.7313	0	1.9465	0	0.7391	-2.21052	0.253439	-3.11028	0.213612	-1.4948	0.455673
MD00G1220200	0	0	0	0.1647	0	0	0.1285	0	0	0	0	0.1666	0	0	0	0	0	0	--	--	--	--	--	--
MD00G1220300	20.8606	20.6987	15.2641	12.4699	11.1794	10.4732	55.6604	53.6983	65.3583	0	0.0936	0.3102	7.6366	5.0056	7.1399	1.1756	1.5596	1.0913	7.18638	2.4391e-19	0.882403	0.00145125	5.58621	3.90619e-75
MD00G1220400	20.482	17.8561	16.6017	1.609	0.6446	0.4321	6.8142	7.3681	7.746	16.9992	20.2133	14.8794	0.6691	1.9864	0.494	9.914	4.6762	4.2388	0.0864424	0.907409	-0.176859	0.897166	0.307904	0.57925
MD00G1220600	40.8681	30.2282	31.9196	6.6331	3.9656	7.3955	34.3588	26.6472	34.1899	40.0037	32.0768	36.5107	3.9664	4.74	11.9358	10.6456	21.7721	6.5129	-0.0694532	0.945022	-0.115356	0.901984	1.35192	0.0076444
MD00G1220800	1.5539	3.7529	1.6565	1.7726	3.4551	3.2617	0.8827	2.2836	1.2384	1.7025	1.5201	1.7548	1.9761	3.2232	3.3235	2.0605	1.4706	2.7088	0.500645	0.480252	0.0908059	0.924019	-0.404759	0.523738
MD00G1220900	5.8944	6.3427	6.0045	4.0874	4.207	3.3766	7.8594	9.3012	8.0628	8.2087	7.7533	9.438	6.2896	6.8191	5.28	9.6164	8.5397	8.4153	-0.467539	0.0220412	-0.562634	0.00764065	0.00994231	0.978983
MD00G1221000	8.1557	7.7599	8.9542	4.3505	2.2987	3.0228	12.6909	11.3688	12.1767	4.7236	6.5843	6.0267	6.3319	3.9051	12.5014	2.8102	8.6585	2.9374	0.529497	0.469442	-1.14815	0.0569239	1.39055	0.00908698
MD00G1221400	179.896	221.323	199.868	71.6022	89.2794	90.2651	148.736	184.685	164.157	105.694	215.589	140.506	77.8091	83.2131	134.549	66.0026	59.9514	120.365	0.394572	0.388297	-0.144074	0.795927	1.11615	0.000955975
MD00G1221700	0	0	0	0	0	0	0	0	0	0	0	0	0	0.4108	0.2299	0	0	0	--	--	--	--	--	--
MD00G1221800	0	0	0	0	0	0	0	0	0	0	0.091	0	0	0	0	0	0	0	--	--	--	--	--	--
MD01G1000200	0.7136	0.7314	0.8633	1.9085	8.1373	8.7079	1.7795	2.4041	0.8045	0.8048	0.3411	0.7063	2.5745	7.1518	15.7579	4.7294	5.2481	7.1837	0.322838	0.808677	-0.353973	0.750076	-1.69117	0.0213506
MD01G1000300	7.7896	4.3269	9.6768	0.7931	0.9268	0.2796	4.7955	1.9422	1.9704	5.0469	5.4491	7.521	0.7696	0.6664	2.8767	0.9503	3.4457	0.866	0.276763	0.826013	-1.0088	0.346484	0.776391	0.391587
MD01G1001200	10.8199	9.0853	9.2967	13.5507	11.5201	10.7076	11.108	11.0606	9.3334	11.742	14.527	14.1533	16.1972	14.5208	17.6228	13.9295	12.9435	14.153	-0.46053	0.0123281	-0.340574	0.0709177	-0.293508	0.105105
MD01G1001300	0	0	0	0	0	0	0	0	0	0	0	0	0	0.2202	0	0	0	0	--	--	--	--	--	--
MD01G1001400	0	0	0	0	0	0	0	0	0	0	0	0	0	0	0.9027	0	0	0.8153	--	--	--	--	--	--
MD01G1001500	0	0	0	0	0	0	0	0	0	0	0	0	0	0	0	0	0.6752	0	--	--	--	--	--	--
MD01G1001600	246.135	240.78	214.51	224.132	226.563	209.63	335.228	327.36	334.067	295.732	262.598	274.738	242.524	303.156	217.766	390.917	303.217	388.911	-0.239812	0.202432	-0.113568	0.603575	-0.0294744	0.898445
MD01G1001900	9.9873	6.8965	8.3997	21.4401	18.0661	13.0064	9.6367	7.762	9.6158	5.4154	8.257	7.1662	14.9727	9.6172	12.9556	6.0798	6.3517	6.9846	0.28748	0.444695	0.580093	0.0499036	0.563984	0.0494654
MD01G1002000	0	0	0	0	0	0	0	0	0	0.5314	0	0.1399	0	0.1328	0	0	0	0	--	--	--	--	--	--
MD01G1002400	2.7969	3.2507	3.8315	3.3719	2.8698	2.6967	3.1803	2.0166	2.9137	3.1903	3.9648	3.2579	3.3694	5.5576	4.7054	3.0872	3.9249	4.5428	-0.0688388	0.901505	-0.517239	0.136557	-0.42018	0.208517
MD01G1003000	0.2847	0	0.58	0	0	0	0.1159	0.2646	0.3851	0.1427	1.3608	0.601	0.1441	0.2853	0	0.2848	1.0074	0	-1.29206	0.618317	-2.37672	0.433869	-0.725086	0.764553
MD01G1003600	8.8714	8.7347	11.1366	4.115	3.4096	3.165	6.7126	3.7474	4.2023	7.3658	7.3677	10.1218	3.902	2.4247	4.3217	5.1992	6.8179	4.5386	0.216186	0.670312	0.101768	0.875325	-0.0971524	0.847035
MD01G1003700	8.7459	7.906	7.9497	10.4617	8.9266	7.9864	9.2574	9.3155	6.7345	7.5531	7.2037	7.8121	10.6279	11.7315	9.2056	11.7773	10.7729	14.1749	0.13308	0.687946	-0.113701	0.721372	-0.445481	0.0343514
MD01G1003800	1.5315	2.0595	0.9658	1.2939	1.2807	1.5025	1.3064	1.8977	2.3677	4.5325	2.022	2.3096	3.7664	2.1195	3.19	4.5961	2.7098	2.955	-0.945143	0.106815	-1.05888	0.0613966	-0.793913	0.130706
MD01G1004000	1.2603	1.6265	1.6404	2.1191	1.5711	2.4386	1.2827	1.5941	1.326	0.6317	1.64	1.1087	0.6736	0.9473	1.0994	1.0506	1.4866	0.7447	0.431624	0.465323	1.26417	0.00484957	0.42527	0.402795
MD01G1004100	3.0402	2.9271	3.248	3.9209	3.3519	3.9526	2.254	2.3429	2.4519	2.0069	2.9538	2.7396	3.4541	4.211	4.38	2.7198	3.28	4.5317	0.267492	0.40522	-0.00937147	1	-0.487293	0.0489312
MD01G1004200	13.2736	10.5855	11.9279	6.9032	6.7149	6.577	8.5879	9.428	10.6807	13.2608	13.4592	13.1629	9.0969	7.6142	7.9199	10.0145	10.1616	9.7787	-0.149611	0.49168	-0.192173	0.386324	0.0219129	0.931334
MD01G1004300	518.83	415.262	529.315	4.9225	2.1091	5.013	163.537	109.672	151.799	458.815	278.449	406.52	7.8611	5.9086	35.3776	21.9202	105.711	11.2478	0.358634	0.81848	-1.95583	0.0576172	1.65939	0.0876664
MD01G1004400	0.2627	0.9573	0.5352	0	0.7689	0	1.9252	2.9297	2.3692	2.3701	1.2558	2.2187	0	1.3164	0.2947	1.8396	1.627	0.7984	-1.70836	0.20176	-0.955454	0.653178	0.833135	0.47055
MD01G1005300	0	0.0648	0.145	0	0	0.1396	0	0	0	0.1427	0.068	0	0	0.0713	0	0	0.063	0.0721	--	--	--	--	--	--
MD01G1005400	17.0841	14.1014	24.2296	1.7731	1.9338	1.5742	15.601	9.2101	10.4698	14.6653	13.8064	16.8389	2.3896	2.7432	6.0342	5.3819	7.0144	3.9201	0.293847	0.618684	-0.981884	0.0631374	1.18412	0.00396442
MD01G1005500	15.4714	16.0126	15.7602	13.1034	13.1186	13.7483	19.8521	11.8183	17.2397	22.3293	18.5859	17.4438	15.9134	20.2133	18.1701	17.3404	19.8505	15.7541	-0.29696	0.314268	-0.348404	0.210823	-0.033408	0.925653
MD01G1005600	10.3663	11.1153	9.5493	6.7812	6.8715	7.5425	12.1963	12.6296	12.5691	9.3472	10.7641	9.1629	9.493	9.842	6.3975	9.7248	12.2427	11.8071	0.094434	0.768428	-0.187322	0.496761	0.230879	0.287002
MD01G1005700	10.2466	14.526	15.3636	9.1919	8.4243	6.7772	13.2176	12.0901	12.1478	14.1375	10.8968	13.612	11.0759	6.9805	12.4609	8.0043	17.2136	6.7059	0.0606828	0.936915	-0.228672	0.70285	0.295952	0.543362
MD01G1005800	2.4159	2.7187	3.7639	3.1146	4.0208	3.3462	4.6284	4.6223	3.4603	3.9887	3.6683	3.7504	4.4612	3.8453	6.2162	5.5442	6.6635	3.167	-0.353785	0.577113	-0.369355	0.52404	-0.204258	0.70378
MD01G1005900	1.9078	1.223	2.0873	1.9911	2.206	2.7036	2.5314	2.4952	1.0195	1.0624	2.2292	0.9697	1.7888	1.8411	1.9812	3.0394	2.1254	2.362	0.290592	0.704896	0.393652	0.546425	-0.226876	0.710782
MD01G1006000	0	0	0	0	0	0.0655	0	0	0	0	0	0	0	0.0669	0	0	0	0	--	--	--	--	--	--
MD01G1006100	0	0.3934	0	0	0	0.4237	0	0.8027	0	0	0	0	0	0.4328	0.4844	0.432	0.3821	0	--	--	--	--	--	--
MD01G1006200	0.2823	0.3039	0.366	0.375	0.2504	0.3273	0.8149	0.7393	0.972	10.0325	10.9177	9.9421	10.0571	8.4613	8.0879	11.6034	13.0545	16.6369	-5.01359	7.6017e-67	-4.71432	1.5224e-57	-3.94024	1.82053e-76
MD01G1006300	5.5007	6.2439	6.0481	3.2805	3.7907	3.4693	4.6921	3.3268	3.504	7.6146	6.5527	6.1294	3.1388	4.2439	4.6516	4.4545	4.094	3.9358	-0.181448	0.579958	-0.0937746	0.81516	-0.0279914	0.943333
MD01G1006400	11.9763	11.7258	7.8672	5.023	3.276	4.1728	12.4854	8.9454	9.0845	26.03	17.3353	14.8876	11.7879	10.6563	7.1556	17.5787	14.6554	10.7711	-0.873893	0.0219433	-1.15686	0.00305355	-0.414754	0.303656
MD01G1007200	1.9317	6.159	3.6075	0	0	0	1.0485	0	0	1.6136	1.539	4.758	0.652	0.9679	0.7222	1.9323	0.5697	0.9784	0.581749	0.729193	-3.62919	0.0739904	-1.57102	0.32947
MD01G1007300	3.4052	5.7078	4.7175	1.1372	0.3987	0.2673	0.7763	0.1266	0.4913	2.7307	3.7764	2.3006	0.2759	1.092	0	0.6813	0.3615	0.9658	0.662779	0.506648	0.447882	0.775315	-0.398711	0.753886
MD01G1007600	1.3116	0.9957	1.1134	2.0533	0.2133	0.4289	0	0.8126	0.7886	1.9722	2.09	1.8461	2.4351	1.3145	0.4904	1.5308	1.7406	0.2214	-0.781801	0.620916	-0.582849	0.73613	-1.08752	0.439412
MD01G1007800	0.4611	0.7876	0.8807	0.3609	0.0562	0.0565	0.657	0.2678	0.104	0.3467	0.6062	1.3386	0.5253	0.5199	0	0.173	0.306	0.5255	-0.0968519	0.966705	-1.0756	0.51139	0.135326	0.939837
MD01G1007900	0.3371	0.6143	0.4121	0	0.1316	0.2646	0.2745	0	0.3649	0.2028	0	0	0	0.0676	0.2269	0.0675	0.0597	0	2.75366	0.209137	0.54705	0.857007	2.39044	0.281847
MD01G1008200	0.1298	0.1183	0.3967	0	0.1267	0	0	0.1206	0.1171	0.5205	0	0.6852	0.5258	0.5204	1.0192	0.3896	0.3445	0.526	-0.906105	0.667673	-3.79129	0.0537021	-2.35115	0.201477
MD01G1008700	0.6265	0.3261	0.2963	0.0467	0.0873	0.022	0.1457	0.2495	0.1614	0.2916	0.7915	0.8267	0.2039	0.0897	0.0753	0.1119	0.1386	0.136	-0.601806	0.503355	-1.1459	0.348544	0.604851	0.525389
MD01G1008900	19.1624	16.7052	18.9271	15.189	14.7197	17.8005	17.4985	17.5373	16.4061	27.3298	20.7782	23.6598	20.0928	23.9686	21.8187	21.1587	20.129	16.9539	-0.383382	0.050824	-0.37282	0.0570052	-0.0967486	0.673167
MD01G1009700	2.2722	1.9221	1.5706	0.1694	1.5043	0.7165	2.8412	1.9608	2.4151	0.0813	0	0	0	0.244	0.091	0	0.1436	0.5754	6.05073	0.000206608	2.93622	0.0274843	3.44624	0.000543434
MD01G1009800	1.4459	1.7225	2.0394	2.3216	1.8447	2.1824	0.9962	1.6538	2.0061	2.5644	3.6154	3.6398	3.9422	2.6752	3.2435	4.1167	1.5744	3.8307	-0.906617	0.108414	-0.542509	0.372411	-0.93398	0.0666389
MD01G1009900	4.0167	5.1838	4.2622	2.096	4.2454	2.1346	3.543	2.4885	2.113	5.033	6.5602	5.1236	4.2371	3.8577	4.3174	2.1765	3.2575	3.7297	-0.300446	0.624038	-0.445488	0.458478	-0.0785474	0.910585
MD01G1010000	5.0011	4.6059	5.2064	2.8678	3.1098	2.2645	2.6848	3.9325	2.7754	4.7928	5.9371	5.3373	4.2852	4.7365	3.2668	3.7383	4.862	4.8432	-0.109875	0.802737	-0.483262	0.140212	-0.436745	0.136077
MD01G1010100	4.9627	4.4607	5.4261	4.178	3.6475	3.538	3.4212	3.5358	3.103	3.615	6.3261	5.2738	4.456	6.0345	5.1579	4.6666	4.3027	4.2228	-0.0270672	0.956313	-0.369277	0.195431	-0.305775	0.261355
MD01G1010200	1.9864	0.7755	1.1563	0	0	0	0	0	0.7677	1.7067	5.4258	1.7973	0	0	0.3183	0	0.5021	4.0243	-1.17504	0.646504	-0.930487	0.823573	-2.4339	0.267072
MD01G1010300	0	0	0	0	0	0	0	0	0	0	0.0369	0.0408	0.0391	0	0.0433	0	0	0	--	--	--	--	--	--
MD01G1010900	7.6443	8.7364	4.743	11.0242	23.1877	22.0902	12.1654	17.7599	11.7822	5.7123	7.7069	6.1623	18.4379	40.2547	30.0861	21.6895	27.6666	29.3548	0.124144	0.866367	-0.560937	0.247634	-0.828273	0.0461598
MD01G1011600	0.2981	0.516	0.3948	0	0	0.0292	0.0243	0	0.0538	0.6873	0.684	0.8811	0	0.0896	0	0.1491	0.211	0.3322	-0.883957	0.291621	-1.43885	0.568409	-3.04571	0.0114275
MD01G1011700	18.532	22.3825	19.6087	12.7276	8.8069	10.4984	20.9788	14.8331	16.2813	22.9513	21.6609	23.1602	14.4079	10.6042	19.7795	8.3124	15.7077	9.2045	-0.154305	0.767824	-0.394255	0.33653	0.720729	0.0299435
MD01G1011800	5.0091	8.0996	4.7199	0.2614	4.3983	1.9657	2.2432	4.3059	4.6302	4.0169	2.3944	5.9487	3.1703	12.5499	10.253	4.2592	6.2041	8.6259	0.538363	0.640032	-1.86182	0.0271068	-0.676454	0.465809
MD01G1012000	0.876	2.2877	1.0113	1.0361	0.7407	1.547	1.2839	0.7055	0.948	2.9856	2.1217	1.9728	2.129	1.6973	2.9475	1.5189	2.0667	3.1945	-0.742432	0.257174	-0.93618	0.129705	-1.10777	0.045518
MD01G1012100	23.1436	17.8014	23.0196	21.0777	17.8933	17.672	16.7996	16.1307	15.6536	34.0332	25.0485	25.8142	29.2958	27.1325	19.5906	23.6975	25.4008	24.439	-0.404094	0.106354	-0.33133	0.201972	-0.51331	0.0207409
MD01G1012200	1.5867	1.1563	0	3.643	2.1672	3.4246	0.7751	1.1796	2.5756	0.3181	0.3034	0	0.6427	0.318	0.7118	0.3174	0	0.3214	2.13886	0.293072	2.56323	0.051892	2.96549	0.06766
MD01G1012300	17.8741	19.4025	18.7182	13.9472	11.5713	12.0458	16.0496	15.912	15.5167	29.5551	20.2026	24.5115	14.4634	13.4765	14.8949	21.4729	19.7296	22.3363	-0.39949	0.0439838	-0.096357	0.747842	-0.331992	0.0809931
MD01G1012600	0.9017	0.5371	0.8832	0.0362	0	0.1021	0.1412	0.2256	0.0313	1.2167	1.3593	1.9402	0.1054	0.1738	0.3112	0.2775	0.3682	0.3513	-0.95681	0.141757	-1.98442	0.104529	-1.24791	0.119923
MD01G1013000	0	0	0	0	0	0	0.2293	0.2617	0.3387	0	0	0	0	0	0.0527	0	0	0	0	1	-0.930482	0.914825	--	--
MD01G1013200	0	0	0	0	0.177	0.178	0	0	0	0	0	0.1915	0.9186	0.3636	0	2.7223	0.8025	0	-0.994985	0.862944	-1.73599	0.692277	-5.24943	0.095586
MD01G1013300	2.1546	3.0334	2.1948	3.6796	2.5799	2.4982	2.1531	2.0933	2.738	4.0251	2.4344	3.1016	4.5621	3.5334	4.2839	4.2127	3.9857	5.754	-0.357175	0.499507	-0.408176	0.384183	-0.905429	0.0137806
MD01G1013400	5.8598	4.7832	6.5306	11.8982	10.5	10.2457	4.3696	4.6099	4.5782	5.1761	7.3217	6.0327	15.775	9.9135	10.5416	6.123	7.5966	9.0506	-0.102814	0.805289	-0.054629	0.896852	-0.658772	0.00731146
MD01G1013500	0.1911	0.058	0	0.1329	0.0621	0.0625	0.1556	0	0.0574	0.5746	0.3654	0	0	0	0	0.1274	0	0	-1.90587	0.52426	2.89769	0.362925	0.861894	0.793867
MD01G1014200	25.5698	26.2577	24.9587	15.9153	18.4553	14.4847	21.5313	18.4818	22.8624	14.2641	36.0534	26.7874	19.746	16.4995	16.3411	20.0645	30.42	30.575	0.00795124	0.997538	-0.00815828	1	-0.280401	0.451858
MD01G1014300	5.1161	5.838	5.5956	15.962	14.9742	15.9562	2.4994	4.2039	2.2341	6.64	6.5902	6.1398	12.1069	12.5212	9.785	5.064	6.0508	9.0556	-0.217863	0.585245	0.540257	0.0568751	-1.08387	7.05255e-05
MD01G1014700	0.2147	0.1173	0.6561	0.5377	0.4608	0.2949	0.0699	0.2793	0.1936	0.5595	0.5747	0.6346	1.2609	0.8176	0.8668	0.5584	0.3419	0.5219	-0.854515	0.33927	-1.09376	0.145633	-1.31352	0.102527
MD01G1014800	0.134	0	0	0	0	0	0.0546	0.1246	0.0604	0	0	0	0	0	0	0	0	0	--	--	--	--	--	--
MD01G1015700	0	0	0.2599	0.2663	0	0	0.2077	2.134	1.8408	0	0	0	0	0	0.2862	4.8494	9.0291	0	0.928578	0.850472	0.0313071	1	-1.67707	0.504182
MD01G1015800	12.8502	14.0567	13.5024	12.8304	11.4512	12.4583	14.8706	12.6941	14.5543	6.1871	10.2055	9.0257	12.808	9.9882	9.8165	7.6925	9.9811	11.6332	0.679395	0.00333735	0.265729	0.343305	0.61171	0.00532207
MD01G1016100	0.2259	0	0	0.3536	0.8814	0.7755	0	0	0	0.1132	0	0	0	0.1132	0.1267	0.3389	0	0	0.885137	0.853845	3.17266	0.282308	-2.52562	0.424451
MD01G1016500	9.3817	12.4248	10.5206	6.5001	6.3072	6.9612	9.6288	7.5463	6.8965	8.5351	8.6678	8.7386	6.0676	4.8986	5.6591	9.3061	8.9278	9.4236	0.329397	0.194394	0.34517	0.214633	-0.111147	0.687081
MD01G1016600	22.5167	12.0003	20.1284	6.5543	4.1844	8.5658	12.3471	11.2454	8.4263	21.1892	14.4977	16.0081	10.2376	9.2105	9.7925	10.2662	16.5327	14.2749	0.0824134	0.897825	-0.509683	0.276903	-0.278327	0.529137
MD01G1016700	11.9642	10.5144	11.1839	7.1981	7.0036	6.0071	10.4292	9.3526	9.6472	7.6191	9.4197	10.2525	6.2717	8.3931	10.0247	9.9267	7.4093	8.341	0.311493	0.286725	-0.193385	0.566108	0.286195	0.273953
MD01G1017000	2.1357	1.9888	2.7315	4.4578	5.51	5.7504	2.164	2.3816	2.14	1.6175	3.2215	3.0561	7.161	7.9191	7.3191	2.991	3.7998	6.8026	-0.195615	0.720532	-0.415911	0.312392	-0.924861	0.0064564
MD01G1017100	0	0.0827	0.0925	0	0	0	0	0	0	0	0	0	0	0	0.2037	0	0	0	--	--	--	--	--	--
MD01G1017400	5.1771	5.3541	4.3565	9.9969	10.6142	9.9374	5.152	4.9738	6.7213	2.9082	4.1843	3.8018	10.1813	9.8001	9.5653	6.0044	5.2218	7.1696	0.462123	0.0451583	0.143432	0.59418	-0.033981	0.91003
MD01G1017500	2.945	3.9404	3.6563	8.1642	9.3381	6.5913	3.9715	4.2763	4.6478	2.3064	3.0795	2.0402	7.6422	9.4077	7.8449	5.3397	5.6995	7.831	0.512761	0.215685	0.0486522	0.925213	-0.458122	0.146003
MD01G1017700	12.5322	10.8088	11.0672	8.8024	7.1129	7.7137	9.9324	6.3324	8.1218	12.1803	12.3001	12.5755	9.5543	10.2194	10.0475	12.9655	10.8343	11.8741	-0.0988741	0.732786	-0.243746	0.30285	-0.458691	0.0142474
MD01G1017800	0	0.1656	0.1852	0.1897	0	0.1784	0.148	0	0.1639	0.3645	0	0	0.3682	0	0	0.1819	0.3217	0.3683	--	--	--	--	--	--
MD01G1017900	54.5681	97.4096	72.575	3.0395	2.3927	2.5866	35.6193	29.1444	29.7753	32.2975	45.3111	47.9927	5.3396	7.1277	10.7277	12.328	18.1443	10.7136	0.849581	0.0228265	-1.44388	4.54858e-05	1.27267	0.000129881
MD01G1018100	5.0063	4.7589	5.7649	3.6915	5.0436	2.8295	4.5636	3.3882	4.0731	2.1819	7.3354	5.2274	4.188	4.4173	5.2488	3.5383	4.7179	5.1263	0.0863531	0.909128	-0.161267	0.810118	-0.0673092	0.91528
MD01G1018200	11.2164	8.0381	10.2071	6.2432	6.8577	7.9231	5.4796	7.366	6.0692	7.4957	13.011	9.4724	5.755	6.8944	8.2191	5.6849	6.0862	6.9686	-0.0197255	0.979817	0.108342	0.839344	0.0985446	0.83043
MD01G1018400	0	0.3239	0	0	0	0	0	0	0	0.3564	0.17	0	0	0	0	0	0.3146	0	--	--	--	--	--	--
MD01G1018500	0.4794	0	0	0.1668	0.3118	0.3136	0.3904	0	0.5765	0.1602	0.6111	0.3374	0.1618	0.6406	0.1792	0.3197	0	0.1619	-1.21919	0.640371	-0.218056	0.950876	1.13915	0.606624
MD01G1018600	1.5367	0.6461	0.9633	0.2467	0.1153	0.3479	2.9836	3.0758	2.9848	0.8294	0.565	0.2496	0.3591	0	0	0.1182	1.3595	0.5987	0.933207	0.465323	1.04348	0.606321	2.17451	0.0122266
MD01G1018800	12.9114	8.3314	10.5689	6.8177	6.6733	7.0876	10.763	9.5704	12.6834	14.1752	11.3886	11.5204	8.094	6.4697	7.3268	8.6874	9.5869	8.8749	-0.216866	0.493524	0.0057102	1	0.36609	0.141988
MD01G1018900	0	0	0.3037	0	0	0	0	0	0	0	0	0	0	0	0	0	0	0	--	--	--	--	--	--
MD01G1019000	0.1632	0	0.0831	0	0.0796	0	0.2658	0.1517	0	0.2454	0.8581	0.0861	0.3305	0.0818	0.4576	0.3265	0.361	0.248	-2.29093	0.247296	-3.20971	0.144686	-1.07479	0.548994
MD01G1019500	11.8007	11.7766	12.2022	11.4494	11.3396	13.4974	26.0248	34.6631	26.5787	17.6547	16.1009	16.2759	13.1512	13.3121	12.9695	35.177	21.7721	37.6635	-0.475975	0.0584008	-0.0264966	0.959429	-0.0198579	0.957326
MD01G1019600	0.2374	0.4084	0.3224	0.7707	0.4889	0.2329	0.408	0.4412	0.2141	0.2908	0.2521	0.2506	0.3472	0.4758	0.355	0.3957	0.5366	0.4274	0.301528	0.762138	0.428963	0.589536	-0.276377	0.712367
MD01G1019700	25.4157	27.1162	27.8338	9.2002	9.9036	10.2585	27.157	26.7045	27.3256	22.4168	28.713	28.4815	15.1488	17.7838	16.9066	22.5231	24.7473	23.6192	0.022892	0.931012	-0.668652	2.91693e-06	0.280221	0.0497176
MD01G1019800	12.9889	9.6076	11.3654	21.9559	19.0626	20.8575	14.5079	12.0707	12.865	21.7004	18.2023	14.7663	24.5641	24.4766	21.4163	20.2673	15.8618	18.7801	-0.681452	0.000465135	-0.0942274	0.747798	-0.387565	0.0513491
MD01G1020100	40.4893	39.8643	34.5816	64.5034	51.0563	55.8785	28.3758	34.378	30.5133	83.6614	52.0798	57.6245	66.8138	62.1658	61.9832	62.842	41.3088	50.9539	-0.743459	0.00188734	-0.0628977	0.874495	-0.643753	0.00608232
MD01G1020200	0	0	0.1879	0	0	0	0	0	0	0	0	0	0.1868	0.1848	0	0.1845	0.4895	0.1868	--	--	--	--	--	--
MD01G1020300	81.2869	79.6407	75.3301	134.957	125.25	115.131	73.3546	70.5406	69.5369	61.6919	80.6895	74.9661	116.765	91.4014	83.4396	72.1513	77.3829	86.0799	0.130504	0.562214	0.460642	0.00399604	-0.0547895	0.799755
MD01G1020400	2.4904	2.0419	2.0295	2.0793	2.7942	2.4433	2.4333	1.6201	1.5722	0.1248	0.8333	1.446	0.6305	0.4992	0.6983	0.872	1.2118	0.883	1.46897	0.0364997	2.10434	0.00216405	1.00148	0.125841
MD01G1020500	6.0365	5.6657	5.8697	8.1136	6.3355	5.025	3.1278	6.0348	4.8665	1.2836	2.7981	2.8	3.7048	1.4666	1.6413	0.6405	2.1038	2.1309	1.36316	0.0158819	1.61026	0.0027866	1.60659	0.00260054
MD01G1021000	102.223	112.007	99.0535	115.355	97.1072	105.413	116.216	150.216	98.68	148.946	127.759	118.852	111.129	109.581	104.624	135.341	117.316	124.146	-0.327734	0.114906	0.0596359	0.838525	0.0417259	0.872393
MD01G1021600	5.6412	5.8051	6.5978	4.7427	3.5163	3.6384	8.2932	4.9997	6.9244	9.3723	5.6429	6.6167	4.5489	5.7058	4.0423	9.0394	6.3309	7.5133	-0.256451	0.541852	-0.174736	0.709909	-0.0889762	0.829128
MD01G1021700	0.3979	0.725	1.0133	0	0.1941	0.1952	0.486	0.3698	0.1794	1.7949	1.1413	2.7303	0	0.5982	0.6694	1.5922	0.8801	1.2092	-1.39974	0.233577	-1.56799	0.452467	-1.72542	0.14137
MD01G1021800	27.8678	29.0951	34.7674	15.8493	13.9762	14.1312	29.5106	29.4625	24.6377	39.6271	33.3783	34.7897	17.2019	21.2601	11.5893	26.9377	20.6379	21.3306	-0.226805	0.463254	-0.0944277	0.805081	0.365397	0.138228
MD01G1021900	7.9827	7.7128	9.8566	3.5344	3.5401	4.2718	7.2875	9.8912	6.3264	21.3385	15.0323	18.3858	11.7582	12.6061	8.4106	13.309	11.9845	11.7618	-1.09489	0.000654109	-1.43883	0.000134787	-0.574256	0.0984926
MD01G1022200	0	1.5577	0.3871	1.5863	0.9268	0.932	0	0	0	0	0	0	1.3468	0.1904	0.6393	0	0.1681	0.5774	4.2368	0.0902729	0.757458	0.781288	-2.89707	0.257767
MD01G1022300	15.6596	13.3713	18.7614	20.4412	15.0043	15.7762	51.9531	39.3139	62.4749	21.0392	20.2893	29.8543	15.5739	15.5531	22.5967	29.0854	43.175	25.2383	-0.570456	0.133058	0.0210827	0.989014	0.732219	0.0237451
MD01G1022400	18.6442	15.0771	15.4376	19.8743	13.5208	20.2479	25.8962	25.7578	30.5705	28.9833	23.1625	29.996	21.0005	26.1786	17.2209	32.115	31.1368	27.7736	-0.733849	0.00280305	-0.174279	0.610012	-0.062739	0.850628
MD01G1022500	4.7825	3.2405	4.3886	4.4962	4.8587	4.4594	3.7009	4.3342	2.6377	3.5658	4.4589	3.1293	6.6442	5.0305	6.5165	3.9934	4.4409	4.0037	0.158435	0.705451	-0.300848	0.363597	-0.138732	0.692898
MD01G1022700	22.1125	23.4755	21.8755	32.664	30.7839	27.4934	21.8824	22.5253	21.1688	21.1002	24.84	20.7841	34.3639	29.4906	26.8996	23.694	19.4501	25.8885	0.0256977	0.928423	0.0982775	0.642634	0.0176361	0.941747
MD01G1023000	0	0	0	0	0	0	0	0	0	3.7712	5.0354	6.3543	1.0159	0	3.3756	1.2545	0.6657	1.0162	-6.80268	0.000621964	-4.89459	0.0226006	-4.49594	0.0305612
MD01G1023100	0.1524	0	0.4657	0	0.1487	0.598	0.7444	1.2745	0.2748	1.9858	3.3508	2.2521	1.6974	3.207	1.7091	1.5244	1.7526	1.5436	-3.65678	0.000798469	-3.03699	0.00372448	-0.995011	0.271772
MD01G1023200	4.5237	1.7661	2.7649	9.9819	5.2961	5.4526	4.8409	1.4413	3.963	3.7573	4.2013	3.9567	3.7957	3.8859	3.3341	3.8788	2.63	2.7494	-0.393528	0.609042	1.00103	0.0769312	0.237774	0.734847
MD01G1023400	0	0	0	0.2856	0	0	0	0	0	0	0	0	0	0	0	0	0	0	--	--	--	--	--	--
MD01G1023800	5.9748	5.113	5.7174	3.5902	2.2963	6.5723	4.4225	6.0572	6.3679	5.0817	5.1928	2.4847	6.9671	4.5362	5.0767	5.7957	10.7319	8.6199	0.40112	0.564573	-0.322436	0.651038	-0.500343	0.346507
MD01G1023900	21.8213	21.1404	21.7813	20.1651	18.719	18.8237	23.2132	26.9652	23.761	20.418	22.9289	22.8572	22.816	24.3738	20.4206	25.6134	24.5052	29.6322	-0.0235597	0.916886	-0.13509	0.385487	-0.0196348	0.913039
MD01G1024000	17.7731	17.5449	18.2731	10.8854	12.0723	10.158	16.2091	12.6561	14.9398	6.8386	22.8217	17.394	9.5201	11.7005	12.2824	16.8896	18.4887	18.7757	0.201786	0.710166	0.0776885	0.900618	-0.220739	0.616287
MD01G1024100	2.4094	1.7559	2.3651	3.8405	4.1458	2.8796	2.7109	1.832	1.8963	2.8105	4.8164	3.0522	3.7708	4.5659	5.7978	2.0597	2.1316	1.9969	-0.703963	0.0650113	-0.283321	0.517734	0.143478	0.759831
MD01G1024200	1.8994	1.2497	1.3974	0.1101	0	0	0.2578	0	0	2.0098	1.7151	0.2228	0.1069	0	0	0.7389	0.1867	0.6414	0.210714	0.918468	0.0313072	1	-2.43087	0.132873
MD01G1024400	44.9844	46.5187	43.1048	33.1216	31.7827	40.1082	74.2608	122.06	72.7548	44.0028	53.7349	58.7589	38.045	51.8692	43.9668	47.9668	51.0372	66.7994	-0.208008	0.564777	-0.258725	0.434741	0.791818	0.00121594
MD01G1024500	0.3636	0.3312	0	0	0	0	0	0	0	0.1822	0	0	0	0	0	0	0	0	--	--	--	--	--	--
MD01G1024800	0	0	0	0	0	0	0	0	0	0.1413	1.3478	0.4465	0	0	0	0	0.1247	0.4284	--	--	--	--	--	--
MD01G1024900	22.7985	22.5184	25.08	22.3548	19.5527	24.3963	30.6311	23.3377	26.3775	41.6597	29.5168	29.9928	25.0319	26.0557	21.8702	35.1208	29.9281	38.4073	-0.517376	0.00918804	-0.0454276	0.892065	-0.274509	0.179857
MD01G1025300	4.4687	4.4101	6.3539	7.4814	5.268	5.9368	3.5627	3.5472	2.3508	7.2791	5.7853	3.538	7.6363	4.2918	3.0281	5.4946	2.8827	4.338	-0.120769	0.876942	0.41395	0.477277	-0.332047	0.55082
MD01G1025400	2.805	3.949	2.8054	3.7258	19.7036	9.4566	6.9347	7.1566	3.4954	1.6359	2.0966	0.9691	1.9625	21.313	16.3593	6.5812	3.79	14.6201	1.03725	0.332465	-0.167389	0.908706	-0.397107	0.711322
MD01G1025500	0.1743	0.1588	0.4438	0.1819	0.4251	0.2565	0.071	0	0	0.0874	0.4999	0.5059	0.7501	0.3057	0.4398	0.1743	0.5011	0.6179	-0.492906	0.744347	-0.686147	0.597747	-4.01256	0.00673051
MD01G1025600	0	0	0	0	0	0	0	0	0	0.0685	0	0	0	0	0	0.2736	0.0605	0	--	--	--	--	--	--
MD01G1025700	0.2266	0.2753	0.3078	0.1577	0.2948	0.2223	0.0615	0.2106	0.2725	2.4989	1.5889	1.0367	0.5355	1.2113	0.4236	1.6625	0.401	0.6122	-2.65619	0.00385712	-1.5889	0.152154	-2.21894	0.0232525
MD01G1025800	1.8606	2.1187	2.2113	0.2158	0.2017	0.5071	2.3145	2.5456	1.8644	2.435	2.8165	2.6734	1.5178	2.3308	2.4926	2.7402	2.5149	4.2407	-0.347376	0.469285	-2.67739	3.68973e-08	-0.401153	0.298392
MD01G1026000	1.5277	1.2652	1.2732	1.232	1.4227	1.7032	2.7139	1.9359	1.5656	0.348	0.3319	0.8063	1.3361	0.4871	0.7009	1.5282	1.0444	1.3365	1.47353	0.0191948	0.88279	0.153967	0.763463	0.141917
MD01G1026100	0.1532	0	0.156	0.1599	0	0	0.3742	0.1423	0.4144	0	0.1464	0	0.4653	0	0	0	0	0	--	--	--	--	--	--
MD01G1026200	4.6597	4.202	3.4522	3.2421	2.2961	1.7086	1.7629	2.0558	2.1648	2.4535	5.4899	4.3725	1.7159	1.2736	2.0061	1.2713	0.9994	1.5734	0.0127752	0.995071	0.631306	0.191019	0.734076	0.0970888
MD01G1026300	6.2718	3.5211	5.7203	3.5773	2.6326	1.7887	2.3158	1.3555	3.0254	3.5821	5.9264	5.543	2.7325	1.9003	3.4354	1.3861	1.1614	1.5514	0.0495544	0.955674	0.0821844	0.923712	0.802648	0.119164
MD01G1026400	0.5012	0.5544	1.0941	9.6024	6.6014	6.3574	3.702	5.1901	5.198	0.2512	0.7188	0.4535	9.281	6.8169	7.2276	3.832	6.1129	4.6419	0.590082	0.352829	0.0453576	0.952508	0.0301318	0.962919
MD01G1026600	0	0	0	0	0	0	0	0	0	0.7585	0	0	0.7663	1.5167	0.8487	0.757	0.6695	0.7665	--	--	--	--	--	--
MD01G1027000	2.9478	4.0054	2.8502	1.1993	1.4136	1.6666	1.9527	2.8323	2.1177	4.6578	6.7829	4.8524	3.3393	3.455	2.914	4.5482	2.9616	3.2897	-0.718476	0.0304954	-1.08618	0.00181269	-0.559221	0.0957359
MD01G1027200	0.4898	0.502	0.3742	0	0	0	1.9941	3.5847	3.1473	0.1841	0.2341	0.0646	0.992	1.2272	0.3434	15.1284	6.1752	1.3645	1.50168	0.267606	-6.15203	0.000139311	-1.30202	0.147228
MD01G1027400	57.8173	43.9035	40.6237	6.6689	5.408	5.0606	6.1431	1.3594	6.4569	42.9853	32.0908	27.9571	1.8711	0.3858	0.6908	7.1623	1.2941	4.2112	0.474192	0.619378	2.63543	0.000174616	0.239281	0.793635
MD01G1027600	5.113	4.2901	4.6602	9.6894	8.8609	9.5045	6.0255	3.3761	4.6717	6.1369	4.3737	4.1191	11.2411	8.8323	9.6583	5.182	5.1782	6.4741	-0.0514046	0.921321	0.0102476	1	-0.164307	0.631228
MD01G1027700	0.9711	0.7372	0.6595	0.5631	0.3685	0.3176	0.4832	2.2061	0.2919	0.1622	0.3611	0.2278	0.3278	0.5948	0.1815	1.0794	0.9546	1.9128	1.66363	0.112747	0.260513	0.863106	-0.305854	0.774769
MD01G1027800	0	0.0438	0	0	0	0	0	0	0	0.1927	0.1838	0.1015	0	0	0	0	0	0	--	--	--	--	--	--
MD01G1027900	0	0	0	0	0	0	0	0.5281	0	0.2658	0	0	0	0.0759	0	0.379	0.0335	0	-3.70987	0.57197	-1.77283	0.815035	0.445701	0.951938
MD01G1028100	47.448	38.5257	51.0481	12.5592	27.0035	20.661	38.9132	26.8398	36.1232	45.9254	70.262	75.2226	21.5001	52.8919	26.3192	83.8362	38.0989	57.0317	-0.47437	0.412134	-0.641765	0.221244	-0.722364	0.119923
MD01G1028200	53.5559	60.13	70.2579	18.5625	37.5974	19.0008	53.4219	31.5884	48.2979	61.213	85.9657	95.5473	24.2152	70.5067	29.9229	105.171	50.1783	62.2579	-0.392042	0.56888	-0.626647	0.297575	-0.619706	0.249334
MD01G1028300	7.101	5.481	7.0554	3.7603	3.3445	3.0887	3.4178	2.4706	3.2492	13.7805	16.1862	12.7397	5.4198	8.3434	4.0803	12.1423	5.5086	9.8152	-1.11307	0.000959768	-0.713722	0.0626854	-1.49196	3.87026e-06
MD01G1028500	33.9404	40.8552	34.5149	4.844	8.3774	5.0659	10.5344	8.8423	13.5513	34.8947	46.9254	37.6049	2.5264	6.454	4.8153	12.4781	4.2089	8.5217	-0.115969	0.879166	0.505468	0.377423	0.482668	0.336511
MD01G1028800	0.6208	0.4241	1.5018	0.5669	0.3785	1.0658	0.8845	0.2884	0.9097	0.0778	0.4451	0.6553	1.1787	1.2442	1.3925	2.0181	0.8924	1.0218	1.11403	0.306356	-0.834282	0.413924	-0.82227	0.358793
MD01G1028900	1.3242	1.034	2.6979	0.5923	1.6611	1.1136	1.0782	0.7032	0.5118	0.9482	2.3512	0.7988	2.1073	2.0855	0.6365	0.1892	2.0084	0.7665	0.299505	0.853318	-0.418832	0.782214	-0.316733	0.821741
MD01G1029000	42.6084	30.109	33.3303	27.152	18.8425	22.7244	33.5039	31.6402	31.5422	44.7736	41.4333	35.661	23.0525	24.011	20.1726	28.88	33.2332	26.421	-0.193193	0.490975	0.122517	0.694209	0.207843	0.385012
MD01G1029100	112.251	109.362	92.532	119.82	107.395	92.8813	31.3333	38.8513	15.8533	282.266	234.312	226.196	205.53	275.344	185.981	305.215	257.716	298.513	-1.23287	2.35445e-05	-0.963222	0.00148239	-3.23629	3.93052e-34
MD01G1029200	0	0	0	0	0	0	0	0	0	0	0	0	0	0	0.0691	0	0	0	--	--	--	--	--	--
MD01G1029300	7.1785	5.2316	6.3375	9.4897	4.2022	2.8171	9.5467	5.7816	8.6317	5.9965	3.889	6.5675	7.754	5.5155	6.1727	9.0959	5.7158	5.8173	0.19523	0.821761	-0.149933	0.860594	0.305241	0.622263
MD01G1029400	12.4439	12.2653	16.2089	11.071	12.7377	8.8062	18.9354	12.133	14.5336	8.9976	7.4112	8.1832	13.2212	8.1777	8.2368	10.8156	10.8286	8.8857	0.740191	0.0440985	0.234429	0.622193	0.661781	0.0443953
MD01G1029500	13.7301	14.2329	13.9863	12.3529	13.8574	10.2189	15.8052	14.9594	19.6405	9.0173	14.4844	14.9938	24.9311	13.7599	18.5855	9.9459	12.5658	13.4285	0.134894	0.840482	-0.555592	0.222691	0.572813	0.163391
MD01G1029700	12.6073	15.8796	15.1552	32.1961	28.0015	29.7888	21.3886	22.0761	19.1199	18.0424	17.944	17.8877	52.9562	53.8703	51.3775	35.4424	35.2544	38.6822	-0.293825	0.0295704	-0.721033	1.67473e-12	-0.718101	5.36492e-12
MD01G1029800	11.526	11.3653	9.4833	3.7674	5.3754	5.157	14.4897	13.8893	14.221	13.4583	14.9548	11.9668	9.0426	14.5975	5.8244	20.6526	15.6878	18.668	-0.308112	0.459849	-0.945902	0.00397954	-0.279636	0.435401
MD01G1029900	0.3926	0.7153	0.2	0.2049	0.5746	0.1926	0	0.1824	0.3541	0	0.1877	0	0	0	0	0.1964	0.521	0	2.64906	0.357175	3.21176	0.235049	--	--
MD01G1030100	25.2958	22.421	24.201	37.8162	29.1816	33.5369	38.9661	38.597	40.6922	36.8359	29.0859	33.5594	37.9048	39.739	30.8634	41.8891	29.6373	37.397	-0.461128	0.0357085	-0.0192611	0.96882	0.209929	0.337467
MD01G1030200	0.8876	1.415	3.3905	0	0.2165	0.4354	4.5168	5.7738	6.0032	0	0.8486	0.937	0.8988	0.6671	1.7421	0	3.9262	1.3486	1.67802	0.290046	-2.22692	0.217727	1.67886	0.165272
MD01G1030300	0.8218	1.089	1.0655	0.4678	1.2392	0.4398	3.8933	2.4301	4.7838	0.5991	0.9286	1.2619	0.7566	0.1498	1.9273	0.299	1.5864	0.0757	0.104031	0.9607	-0.292154	0.862873	2.53496	0.00956083
MD01G1030600	0.1746	2.2271	1.7789	1.3669	5.2815	3.8548	0.9953	2.0285	0.6299	2.9758	2.6712	1.6591	4.9514	12.0753	9.1074	14.4989	7.9563	27.0642	-0.791836	0.47469	-1.21409	0.179187	-3.65366	7.58379e-07
MD01G1030700	0	0	0	0	0	0	0.4216	0	0	0	0.495	0	0	0	0	0	0	0	--	--	--	--	--	--
MD01G1030800	2.5606	2.7568	3.0036	1.5386	2.3468	3.1973	1.2636	1.3701	1.0496	1.7112	2.3739	2.2116	1.1787	1.3997	1.3054	1.4748	0.7551	1.965	0.410661	0.47547	0.96433	0.0531656	-0.079632	0.911284
MD01G1030900	4.438	4.9413	4.9318	4.4913	3.4551	4.1341	3.0295	3.4577	3.315	6.4708	8.4429	5.1108	3.5862	3.8187	2.3128	3.0493	1.7847	3.5873	-0.474791	0.182976	0.403594	0.293766	0.319784	0.38593
MD01G1031000	0	0	0	0	0	0	0	0	0	0	0	0.8987	0	0	0	0	0	0	--	--	--	--	--	--
MD01G1031100	3.7739	4.7034	4.8349	4.1802	3.6141	3.3845	3.0162	3.8729	3.8627	3.6669	5.2902	4.8393	4.8767	6.1951	4.5703	5.9986	5.6328	6.8482	-0.0416456	0.921083	-0.392092	0.126648	-0.692117	0.00129902
MD01G1031200	9.243	10.3123	7.9873	12.0852	12.6147	11.8192	11.3733	11.1472	11.1453	13.6897	12.2621	12.224	16.1434	16.1843	15.0842	17.2975	12.955	16.0957	-0.45922	0.00938632	-0.281797	0.129564	-0.370307	0.0235572
MD01G1031300	13.6965	11.7433	16.6879	13.3602	8.9085	9.5731	15.3796	16.7216	16.7113	17.678	12.7521	12.8521	12.4195	12.2012	12.7513	5.4626	11.5629	5.3502	-0.0351453	0.960889	-0.140074	0.798487	1.19226	0.0003115
MD01G1031400	0	0	0	0	0	0	0	0	0	4.7183	4.0714	6.8617	7.9442	4.7172	4.525	4.7085	4.5608	5.2221	-7.00987	9.40923e-07	-7.02403	8.37712e-07	-6.96754	7.3113e-07
MD01G1031500	0	0	0	0	0	0	0	0	0	0	0	0	0	0	0	0	0	0.294	--	--	--	--	--	--
MD01G1031600	0	0	0	0	0	0	3.2767	0	1.8146	2.017	0	0	0	0	0	8.0514	1.7802	0	--	--	--	--	--	--
MD01G1031700	0	0	0	0.0929	0	0	0.2173	0.6615	0.2407	0.7136	0	0	0	0.2675	0	0.8011	0.551	0	-3.90189	0.285546	-1.40288	0.768794	-0.208329	0.963765
MD01G1032000	18.8302	23.6242	20.1913	10.3433	11.9253	10.8576	17.3494	12.2801	18.7691	14.9019	17.6866	11.6826	7.1926	9.6011	4.4463	10.4097	9.937	9.2026	0.510937	0.14323	0.731128	0.0394792	0.796855	0.00902914
MD01G1032200	16.104	37.8427	16.3673	55.9595	68.845	56.6264	23.8702	30.3053	28.8478	19.0412	17.0406	13.9477	62.4517	48.7836	48.1925	30.2053	20.4641	24.4322	0.505546	0.24078	0.28509	0.547614	0.235011	0.58742
MD01G1032300	0.3775	1.0318	0.6538	1.5761	1.6576	1.0742	0.8915	0.421	0.4767	0.3785	0.5414	0.7174	1.2235	1.1351	0.9316	0.7931	1.0689	1.8357	0.355529	0.681229	0.484959	0.477546	-0.943502	0.0946448
MD01G1032400	11.2254	12.6526	16.9264	3.3095	2.3513	4.9155	8.1589	16.2667	7.7784	12.7783	23.2829	15.867	4.3672	5.7203	6.7575	10.6583	10.9972	19.4657	-0.337755	0.576904	-0.584241	0.285684	-0.25301	0.639452
MD01G1032500	0.2865	0.3915	0.4378	0	0.0699	0.2108	0.2916	0.0666	0.0646	1.1489	1.5066	0.6049	0.0725	0	0	0.1433	0	0	-1.53716	0.227003	1.91398	0.436363	1.71298	0.373493
MD01G1032700	0.4052	1.1074	0	0.2114	0.593	1.3914	1.1547	21.84	3.106	2.437	0.5811	0.4277	1.231	1.6243	0.6817	9.728	2.5093	1.0261	-1.15652	0.582745	-0.593376	0.793965	1.06367	0.491629
MD01G1032800	0	0.0457	0	0.1571	0.3915	0.4429	0.7352	1.3052	0.0905	0	0.0959	0	0.1524	0.0503	0.1688	0.0502	0	0.1016	-0.898077	0.809009	1.52281	0.38891	3.95092	0.0105077
MD01G1032900	1.5498	0.7942	0.7894	0.2022	0.2835	1.2354	0.2366	0	0.0874	2.3304	3.1487	2.5564	0	0.4854	0.3259	0.8721	0.7713	1.7662	-1.35038	0.163671	1.17952	0.369182	-3.24244	0.00516205
MD01G1033000	5.3818	3.1723	4.246	0.4405	0	0	6.7018	4.7562	5.9002	2.1685	2.3204	2.1165	0.3206	0.3701	1.2427	2.9029	6.1149	1.8172	0.961364	0.258821	-2.07874	0.0413451	0.740556	0.338071
MD01G1033300	3.4544	1.8648	2.2156	0	0.1248	0.6276	0	0	0	1.7955	2.0794	0.4052	0.3887	0	0.4305	0	0.2264	0.2592	0.82431	0.616537	-0.00730466	1	-2.89003	0.176803
MD01G1033400	24.3522	19.3884	22.7678	26.7382	18.291	21.077	26.0753	24.6148	26.7146	29.6276	32.2754	22.9603	22.9714	24.4051	21.3266	24.5607	22.6659	29.3313	-0.344225	0.125384	0.035214	0.922912	0.107122	0.662779
MD01G1033500	3.5146	3.7773	4.0629	4.7395	3.1207	3.2156	3.2153	2.7156	2.4216	5.5023	4.0396	4.7523	4.8387	3.7992	4.2962	2.4097	3.3888	3.8401	-0.325018	0.352908	-0.132844	0.756416	-0.118588	0.753266
MD01G1033600	7.5949	11.6631	11.7156	2.0382	2.7522	2.7676	2.1202	1.4116	1.7612	1.0876	0.6224	1.1454	0	1.3048	0.7301	1.9537	0.9599	2.1981	3.45637	3.02358e-08	1.98915	0.0158405	0.162565	0.863601
MD01G1033700	0	0.1996	0.6697	1.601	0.6414	0.215	0.1784	0.2037	0.1976	0	0.8381	0	1.3315	0	0.2458	0.6577	0.3878	0	0.0364984	1	0.732608	0.802439	-0.786151	0.777432
MD01G1033800	0.1237	0.4506	0.126	1.9358	0.1206	1.0918	0.5034	0.5746	0.5576	0	0.3547	0	1.127	0.4957	0.5547	0.3711	0.2188	0.501	0.97882	0.67829	0.60908	0.711807	0.688556	0.653014
MD01G1033900	0	0	0	2.1488	4.0176	2.02	1.2573	0	0	1.032	2.9527	1.0868	4.1701	0	1.1546	0	0.9108	0.5214	-4.18345	0.081365	0.729382	0.777181	-0.093505	0.98398
MD01G1034000	14.9475	16.0926	15.4395	15.7091	17.1327	14.152	10.2131	13.0166	12.8201	14.0406	15.4896	13.3516	16.8304	10.7898	16.7649	17.3576	14.7037	14.6119	0.125334	0.731595	0.180198	0.576331	-0.287687	0.269904
MD01G1034100	16.1446	12.0189	16.2692	22.2847	15.7512	15.3284	14.9829	12.9062	17.5342	16.7057	10.6219	15.9434	18.8102	13.2221	18.3023	15.1082	18.7371	16.7057	0.04272	0.942489	0.177009	0.68746	-0.0714703	0.868152
MD01G1034200	47.8768	51.2639	42.5428	73.5664	49.0814	48.561	77.365	62.7001	78.1824	76.2709	54.8561	63.2146	54.2263	54.0337	49.402	83.4814	63.3394	67.8968	-0.448103	0.0817469	0.211301	0.483743	0.110222	0.709884
MD01G1034300	28.7516	27.1465	26.6514	26.2116	22.2483	24.1263	27.2492	27.922	25.4008	25.0523	26.6922	26.7729	28.6163	29.2464	25.7149	27.4975	32.8521	31.7466	0.0810644	0.64775	-0.110633	0.490974	-0.108341	0.440502
MD01G1034400	46.1535	36.9844	45.6178	4.7238	3.1447	5.3825	13.5129	10.898	15.4615	35.0596	27.4058	32.4327	4.9307	2.8178	3.9997	6.3114	11.5883	8.1973	0.445504	0.223776	0.264847	0.582039	0.688362	0.0307709
MD01G1034500	1.8694	4.019	1.9043	0	0	0.0734	0	0	0	0.5997	1.6443	0.5526	0.3029	0	0	0	0.1985	1.6664	1.5001	0.467044	-1.82661	0.549236	-5.54789	0.00694713
MD01G1034900	0	0	0	0	0	0	0.0703	0	0	0	0.2475	0	0	0	0	0	0	0	--	--	--	--	--	--
MD01G1035000	27.146	28.2688	26.7555	31.7912	31.0333	31.3593	29.2314	18.8721	21.5843	24.0957	24.9621	23.7344	18.4663	16.2503	21.2079	18.7599	14.6663	18.7343	0.183918	0.466783	0.846262	1.82542e-06	0.508093	0.00632652
MD01G1035100	8.9662	32.9521	12.5261	5.9354	5.4486	4.7251	2.6699	6.1898	2.5875	13.4048	12.6867	10.655	26.928	19.1524	21.4919	22.0389	18.0859	14.3763	0.583154	0.368695	-1.97257	5.20675e-05	-2.16871	4.94773e-06
MD01G1035300	370.045	276.089	276.414	378.914	302.494	409.944	257.63	282.385	313.794	423.284	333.673	273.481	316.212	251.572	280.16	326.331	328.708	270.93	-0.151651	0.656243	0.45575	0.0710624	-0.0337277	0.924217
MD01G1035400	9.2505	9.3703	10.3022	6.196	6.4657	6.5696	7.7568	8.6928	8.5913	9.688	12.5397	11.4777	9.1928	8.8209	7.4717	9.8751	10.0772	10.9438	-0.21255	0.252594	-0.312361	0.0782897	-0.21679	0.187996
MD01G1035500	5.4888	4.7156	6.455	7.731	8.5768	9.3253	5.2685	5.0179	5.0707	2.9971	3.2424	2.638	8.812	8.5865	6.2062	4.0176	6.3167	7.6846	0.912509	0.001216	0.2138	0.545609	-0.141411	0.680968
MD01G1035600	6.1919	6.9877	5.6485	2.6042	3.0956	2.9014	6.8977	8.159	7.112	6.1451	6.3615	5.4633	3.3691	4.4148	3.7661	8.4744	5.3145	6.8651	0.0779951	0.837628	-0.329767	0.259315	0.193456	0.455411
MD01G1035900	5.4353	4.4013	3.199	3.0254	3.2996	2.844	3.9338	2.1327	4.1392	1.4529	1.1547	0.3825	0.9785	1.3315	0.6774	1.2083	0.9617	1.4682	2.12481	9.02732e-05	1.70443	0.0033115	1.58682	0.00254059
MD01G1036100	0	0	0	0	0	0	0	0	0	0	0	0	0	0.307	0	0.3065	0	0.3103	--	--	--	--	--	--
MD01G1036200	253.722	175.041	206.93	122.841	68.1856	129.3	221.31	228.061	254.524	233.337	196.094	175.023	127.469	117.346	63.1619	147.108	251.436	239.029	0.0797332	0.898442	0.148703	0.785902	0.228661	0.593436
MD01G1036500	18.9638	20.3604	20.5826	14.1761	18.7586	17.793	21.8744	20.5255	19.2736	17.5008	16.5833	20.853	16.0413	17.4966	21.7759	12.9103	15.3126	16.3511	0.132767	0.64541	-0.0294588	0.939605	0.554987	0.00376187
MD01G1036600	4.155	3.598	4.4096	2.4567	2.235	1.8135	3.9491	4.1843	3.6331	2.3913	4.8333	4.9032	3.6477	3.4674	3.5616	4.7728	4.277	4.417	0.0133918	0.987284	-0.620249	0.0351433	-0.108333	0.760765
MD01G1036700	0.8568	0	0	0	0	0	0	0	0	0.2863	0.4096	0.3015	0	0	0	0.2857	0.1263	0.1447	--	--	--	--	--	--
MD01G1036900	3.947	3.7196	3.3968	3.8352	3.5852	5.2076	6.5937	9.5494	6.0143	1.91	2.9277	2.227	3.997	4.8422	5.1138	6.0587	9.392	11.9946	0.656017	0.132374	-0.0514058	0.94177	-0.218367	0.592528
MD01G1037000	4.7923	3.8847	5.7919	3.8571	4.0019	5.6181	4.7617	4.1516	3.8823	7.0836	7.0277	7.0739	8.8422	7.9366	6.1493	11.1722	7.2938	9.462	-0.546113	0.0541813	-0.672776	0.0115522	-1.03448	1.27858e-05
MD01G1037200	1.2623	0.8886	0.9936	0.2395	0.3359	0.6192	0.1869	0.1066	0.207	1.0928	1.4811	1.5143	0.2905	0.115	0.5148	0.4592	0.4569	0.5231	-0.371309	0.641555	0.498577	0.634197	-1.42802	0.080679
MD01G1037300	1.24	1.0166	1.1368	1.8118	1.6937	1.8248	1.8173	1.2676	1.0064	1.1187	1.0669	1.0472	3.0137	1.864	1.1126	0.3721	0.7679	1.8841	0.0760953	0.957117	-0.0778469	0.952638	0.546453	0.49424
MD01G1037400	3.0414	3.1882	3.3953	2.6524	1.7072	1.8394	6.3776	6.0401	5.2227	3.1741	4.501	3.0787	1.8564	3.7579	2.0561	3.5843	2.9856	4.8113	-0.151235	0.781417	-0.220745	0.665896	0.727887	0.0250262
MD01G1037500	2.7376	3.1423	3.0676	0.6857	0.8013	0.4297	4.5027	3.6126	2.7158	3.5126	3.1931	3.6413	1.5525	2.9082	1.5967	5.8058	3.5361	6.2673	-0.200479	0.727874	-1.56857	0.000636573	-0.42961	0.278473
MD01G1037600	10.3328	8.8035	7.5724	12.801	10.8788	9.6998	10.229	8.9807	12.6703	15.2013	10.1629	10.8293	16.9376	16.5386	11.5057	17.1777	14.9288	17.2439	-0.430574	0.179245	-0.336361	0.298328	-0.54112	0.0431981
MD01G1037700	134.625	116.391	111.588	207.62	164.18	179.75	184.844	142.507	193.389	204.216	113.472	123.559	197.041	155.04	128.953	208.94	164.493	176.761	-0.277724	0.447026	0.292645	0.398901	0.00716264	0.99374
MD01G1037900	0	0	0	0.0789	0.0369	0.1113	0	0	0	0	0	0.0399	0.0383	0	0	0	0	0.0383	--	--	--	--	--	--
MD01G1038000	1.6412	2.2427	1.2075	26.835	39.586	31.7565	0.3712	5.084	0.9867	3.1076	2.7023	1.925	21.9755	35.089	72.5061	14.2289	63.5651	137.157	-0.589591	0.662973	-0.310941	0.82186	-4.95074	5.48182e-10
MD01G1038200	4.3606	4.3312	5.1872	2.1727	2.2233	2.9257	3.8941	3.2419	3.0699	5.5838	8.0689	6.8604	3.2478	4.3701	3.0607	5.4879	6.0232	10.1453	-0.555062	0.0843407	-0.451865	0.199833	-0.988228	0.000284051
MD01G1038300	3.3928	5.004	5.5956	0.1686	0.1576	0.317	0.2631	0.3003	0.1457	3.401	5.2516	2.0466	0.3272	0	0.1812	0.3232	0.4288	0.1637	0.395354	0.68372	0.44582	0.85084	-0.307781	0.856604
MD01G1038600	0	0.0592	0.0662	0	0	0.0638	0	0.1208	0	0	0.0621	0.2059	0.1317	0	0	0	0.0575	0.0658	--	--	--	--	--	--
MD01G1038700	0	0	0	0.1633	0.2544	0.2558	0.3821	0.7268	0.5172	0	0	0.2202	0.3168	0.1045	0.7018	0.2608	0.8765	0	-2.93862	0.272569	-0.641658	0.788177	0.554746	0.77597
MD01G1038800	56.8641	43.3867	49.5544	50.3317	38.5071	43.9011	69.0593	55.6316	79.3021	59.0457	51.325	66.3599	46.2252	51.0965	48.7752	76.0247	84.5359	63.4347	-0.232437	0.417951	-0.0467251	0.903921	-0.0545959	0.859038
MD01G1038900	1.9321	1.2424	2.7786	2.135	1.3306	1.115	3.0538	0.9506	2.2549	1.0253	0.5433	1.4397	0.8056	0.9112	0.8923	1.8191	1.3071	1.9571	0.990502	0.21299	0.901513	0.280091	0.399829	0.598819
MD01G1039000	1.3075	1.2762	1.2368	1.0722	0.7289	1.0995	2.0531	1.5622	1.3476	0.2809	0.2679	0.0986	0.4729	0.5616	0.419	1.6816	0.5784	0.473	2.55662	0.00386183	1.08309	0.212817	0.95453	0.155946
MD01G1039100	14.9901	16.7281	14.2201	33.9289	29.7066	36.7664	19.4521	19.6768	20.7001	29.1134	18.2722	23.0439	31.4034	29.6697	33.0999	29.3344	28.2641	30.369	-0.607374	0.00334612	0.184862	0.46443	-0.46893	0.0166292
MD01G1039200	67.2172	66.7157	68.3424	24.5928	21.0879	19.1268	20.0492	15.006	22.0151	44.1833	67.7469	63.0829	21.6308	25.0595	31.2777	18.0183	22.272	19.8772	0.219124	0.504872	-0.174846	0.609432	0.00700913	0.992447
MD01G1039300	5.5889	9.9402	6.1451	13.1471	11.165	10.3571	7.6566	6.5129	5.5202	13.7836	7.0395	7.6792	7.3665	8.3571	7.5619	11.0041	7.7699	8.9863	-0.383632	0.409136	0.667454	0.0866453	-0.406577	0.307055
MD01G1039400	0.1616	0.0245	0.0823	0	0	0	0	0.025	0	0.054	0.3348	0.1422	0	0	0	0	0.0477	0	-0.97361	0.760712	0	1	-0.904202	0.803284
MD01G1039500	4.6212	6.0855	4.4278	11.1739	10.9813	9.9205	7.3391	5.315	5.2403	5.8707	5.2054	4.3953	10.7958	6.8322	6.1581	7.7809	5.91	6.0716	-0.020272	0.97713	0.528017	0.0898744	-0.0565187	0.893106
MD01G1039600	0	0	0	0	0	0.3878	0	1.1019	0	0.3962	0	0	0	0	0	0	0	0	--	--	--	--	--	--
MD01G1039700	0.7949	0.3017	0.1687	2.1086	1.4219	0.9424	2.0496	1.8468	1.9117	0.332	0.4433	0.8042	0.7044	1.2946	1.4488	2.4187	3.8387	1.6776	-0.308218	0.777245	0.466786	0.573113	-0.381219	0.596311
MD01G1039800	26.5144	24.259	26.8332	42.2297	32.2229	32.4596	41.0654	36.1568	32.9561	52.2324	38.7397	35.2913	46.5792	33.9082	39.5647	31.4246	37.1238	34.7407	-0.695936	0.00125499	-0.073736	0.831059	0.176618	0.491562
MD01G1039900	7.0209	10.064	9.0451	18.7494	16.4193	18.1825	8.9111	10.7463	10.6613	12.9372	11.5983	8.8284	18.82	19.1424	15.4016	13.5301	16.8529	19.4009	-0.342942	0.225083	0.0930049	0.79174	-0.626969	0.0046041
MD01G1040300	11.8587	13.3528	9.9042	1.0762	0.7186	1.7343	5.0377	3.7647	3.6534	7.0881	6.6898	2.8769	0.4475	0.5167	0.0826	1.1789	0.8471	1.343	1.0868	0.0178058	1.81792	0.0082011	1.98334	2.08326e-05
MD01G1040400	28.7954	29.5599	34.5866	2.9155	3.9834	2.9516	8.3985	7.3889	7.3642	17.2328	15.8192	8.3934	0.6528	1.0768	0.9641	3.6544	1.1407	1.5237	1.17104	0.00253296	1.97118	0.00331644	1.97638	2.44001e-05
MD01G1040700	0.8531	0.8785	0.7179	0.1548	0	0.0728	0	0.4826	0	0.2231	1.3829	0.3915	0.0376	0.2974	0.0832	0	0	1.0896	0.317111	0.931187	-0.807869	0.809917	-1.02588	0.691097
MD01G1040800	0.0456	0.2078	0.0929	0.0952	0	0	0.0371	0	0	0.5487	0.1744	0.1926	0	0	0	0	0	0	-1.38822	0.625981	1.9137	0.597758	0.917261	0.803284
MD01G1040900	7.2034	6.7529	7.2099	4.9391	5.5161	4.9306	6.1721	5.0596	5.7031	4.2821	7.0069	6.2337	6.3192	4.6588	6.4822	3.3935	5.5948	5.4302	0.282081	0.430515	-0.0857364	0.848298	0.315631	0.304388
MD01G1041000	0.9475	0	0.5362	0	0	0	0.0857	0	0.1899	1.3719	0.8052	0.889	0.1066	0.211	0.2361	0.2106	0.0931	0.2133	-1.05733	0.544309	-3.15485	0.16368	-0.794346	0.720519
MD01G1041100	8.8974	6.7354	7.5954	5.9507	4.3403	5.2252	10.2545	9.2583	8.5889	4.0198	6.3497	5.9529	4.6954	3.3909	9.2061	3.134	7.7052	7.1087	0.518351	0.359383	-0.0671052	0.938761	0.729051	0.11188
MD01G1041200	4.7046	4.449	4.199	5.4243	5.2456	4.2639	6.0559	5.4546	5.0912	4.4015	6.768	6.5271	5.1725	5.8373	5.8293	5.3336	6.4216	4.9925	-0.395891	0.170546	-0.0786382	0.842106	0.0670543	0.841235
MD01G1041300	5.8217	8.1637	6.1302	10.3766	11.4553	6.1929	9.7466	6.2612	5.1026	5.8029	7.8171	4.1086	12.8506	6.6865	3.3014	8.7682	11.5451	11.198	0.19611	0.80962	0.401727	0.541688	-0.496124	0.374017
MD01G1041500	0	0	0.2332	0	0	0	0	0	0	0.306	0.073	0	0	0	0	0	0	0	--	--	--	--	--	--
MD01G1041700	0.5096	0.1741	0.3244	0.3324	0.435	0.3749	0.363	0.3552	0.0574	0.2554	0.4263	0.8069	0.3225	0.5107	0.5715	0.5097	0.5635	0.3871	-0.5586	0.648398	-0.197891	0.890027	-0.830889	0.398687
MD01G1041900	13.9502	27.0522	18.2908	41.5151	238.381	97.4303	10.3464	6.2895	8.4701	0.9692	3.5653	1.7497	11.1895	23.8083	19.674	7.1847	10.1422	13.8513	3.25179	3.55696e-07	2.89477	1.1558e-06	-0.220978	0.802466
MD01G1042000	0.7632	0.3476	0.3887	0	0	0	0	0.3546	0	0	0.3648	1.2085	0	0	0.428	0.3817	0.3376	0.3866	--	--	--	--	--	--
MD01G1042100	1.5134	3.1021	1.9271	0	0	0.7424	0.3081	0	0.3412	1.5171	3.2555	4.1938	0.9579	1.1375	0.8487	0.757	1.6737	0.3833	-0.436704	0.751911	-1.883	0.199921	-2.04242	0.122
MD01G1042400	6.0975	4.9992	6.2113	10.4364	9.3992	7.4777	7.4967	8.7263	6.3786	5.0731	4.0806	6.3724	11.2996	8.8605	7.7963	8.1734	6.3654	9.7589	0.16365	0.713642	0.0616109	0.89729	-0.0100059	0.988497
MD01G1042500	0.118	0.4836	0.0601	0.8618	4.2009	2.0833	0.9125	3.5081	0.6383	0.3548	0.4511	0.3113	0.7765	6.0886	3.4401	1.8881	1.4089	1.195	-0.717565	0.669352	-0.424132	0.774746	0.25659	0.849346
MD01G1042700	0	0	0	0	0	0	0	0	0	0	0	0.4429	0.2125	0	0	0	0.5568	0	--	--	--	--	--	--
MD01G1042800	0.073	0.1995	0.1487	0.0762	1.5666	1.4322	0.416	2.1705	0.1975	0.3658	0.1396	0.1541	0.887	3.5842	1.4735	0.7301	0.904	0.7394	-0.631234	0.779773	-0.848037	0.572477	0.311098	0.84276
MD01G1042900	0.167	0	0	0	0	0	0	0	0	0	0	0	0	0	0	0	0	0	--	--	--	--	--	--
MD01G1043100	85.7684	63.2625	89.2296	3.4072	2.9152	3.203	73.8895	38.053	78.346	81.8709	101.201	138.03	7.5087	13.9191	15.0191	73.5093	93.8946	52.1846	-0.424907	0.411204	-1.84668	2.95901e-06	-0.133304	0.803361
MD01G1043200	0.3517	0.2746	0.6654	0	0.1471	0	0.1636	0.0467	0.2719	0.2518	0.1441	0.5304	0	0	0	0	0.0445	0	0.480057	0.824631	2.47491	0.34185	3.30093	0.0998991
MD01G1043300	2.7062	1.9988	3.0547	2.6716	2.3191	1.7221	2.7989	6.1852	2.1437	3.8491	2.797	3.2042	1.5554	1.2461	1.2715	2.4876	1.7794	1.2595	-0.341103	0.605178	0.815937	0.132692	1.09109	0.0175149
MD01G1043900	0	0	0	0	0	0	0.1572	0.0897	0	0	0	0	0	0	0	0	0	0	--	--	--	--	--	--
MD01G1044100	273.852	247.756	331.755	13.8054	8.6582	9.528	274.75	153	203.402	177.246	206.545	299.65	12.7596	7.9288	55.1665	21.0212	97.5478	23.3219	0.325481	0.785932	-1.16745	0.169876	2.20623	0.00185184
MD01G1044200	38.5691	38.7723	41.6504	39.3456	35.3991	35.2812	51.8242	60.2864	48.893	53.3462	61.4355	63.3157	79.1908	86.0173	61.4574	83.5736	77.5296	82.6392	-0.573523	0.000128594	-0.947603	1.04128e-11	-0.510931	0.000452816
MD01G1044300	0	0	0	0	0	0	0	0	0	1.6496	1.5733	2.7795	0.6666	0	0.7383	0.6585	0.8735	1.0002	-5.07473	0.0248018	-2.84574	0.298326	-3.89743	0.0824805
MD01G1044400	25.6286	21.7831	23.1091	35.9618	24.8844	35.2495	25.3604	21.4239	25.6559	50.3976	32.4739	28.6079	24.0904	18.9253	21.5929	28.704	28.2064	26.5821	-0.65492	0.0169153	0.663584	0.0147818	-0.120195	0.725046
MD01G1044500	1.3821	1.3075	1.5162	0.6657	0.9854	1.356	1.45	1.4079	1.7498	2.5844	2.7952	2.7777	1.7226	1.9179	1.2222	1.6751	1.552	1.8577	-0.948878	0.000715328	-0.598173	0.079064	-0.0527322	0.90107
MD01G1044700	9.3931	9.71	12.2829	6.0488	4.6146	3.9215	7.2684	7.3052	6.6686	6.945	6.8148	8.7202	3.3056	3.4717	3.96	3.532	4.7739	1.687	0.487792	0.247519	0.534988	0.219783	1.15257	0.000884636
MD01G1044800	1.4342	0.9581	1.7531	3.9914	3.0783	3.0017	0.3892	0.7108	0.6036	0	0	0.1009	0	0	0	0	0	0	5.32929	0.000455308	7.60667	7.92053e-08	5.1437	0.000601713
MD01G1044900	46.3016	44.7274	51.5688	19.3999	19.734	20.565	59.2524	65.5799	55.5641	29.734	38.4324	39.9909	24.059	25.4518	26.8052	52.7323	45.0368	42.6097	0.407048	0.0162136	-0.260605	0.16864	0.446793	0.00397473
MD01G1045000	0.9714	1.7698	0.8482	1.8828	0.6769	2.3145	5.0845	3.095	8.8854	2.0866	1.7247	3.3693	1.1242	1.1126	0.7782	7.4961	1.9643	4.6388	-0.978958	0.300807	0.774286	0.452561	0.376189	0.657576
MD01G1045200	109.787	112.865	107.967	6.2292	4.7644	3.9039	65.3131	51.1813	57.1706	149.667	128.737	95.4659	7.6927	13.2321	6.7958	102.588	50.8046	57.4377	-0.16855	0.758692	-0.804553	0.0508488	-0.193492	0.65956
MD01G1045300	12.7704	14.8801	13.1433	6.6123	6.7608	5.5684	7.1738	6.0105	6.1006	4.9287	9.6537	8.9176	4.4778	4.5968	6.847	4.3903	4.4083	6.2508	0.807823	0.0077257	0.345337	0.358955	0.450501	0.161387
MD01G1045500	29.2756	34.896	26.6355	1.4784	1.7851	1.7372	4.2772	4.7721	3.5131	18.6964	20.9351	12.3992	5.6185	5.0279	5.627	9.447	18.1719	31.5686	0.815693	0.0608166	-1.60588	0.000182735	-2.13712	6.39326e-09
MD01G1045600	2.5731	2.6479	2.1843	2.1384	1.7666	2.4777	2.5995	2.2584	2.2775	1.6718	2.5511	2.1127	2.7505	1.3849	1.2827	1.0963	1.6863	1.7377	0.236314	0.664756	0.326948	0.518626	0.742638	0.0533639
MD01G1045700	4.0302	5.2111	2.7811	2.985	3.171	4.5918	1.5878	0.6041	1.8759	3.5187	2.983	3.7055	3.028	2.2149	2.0414	1.3005	1.8403	6.7164	0.250107	0.813637	0.654365	0.437973	-1.15673	0.102772
MD01G1045800	72.302	67.6493	64.4124	81.3743	70.1881	62.8956	56.8559	60.2469	57.8142	81.3618	74.1983	66.859	65.1286	61.6651	74.5614	75.7807	90.9561	70.0032	-0.113615	0.673328	0.184221	0.426727	-0.355815	0.0532144
MD01G1045900	22.6303	36.7558	21.8548	160.036	151.543	153.006	16.6175	20.0349	17.5806	15.8742	27.6564	23.5584	202.52	96.9246	207.656	20.1547	78.8819	89.1276	0.29108	0.707026	-0.0334302	0.987866	-1.70394	0.000385162
MD01G1046000	9.6213	11.3985	9.994	9.052	6.0575	9.4394	10.844	10.7911	9.788	10.1672	12.8233	10.1066	8.3033	9.0722	6.3258	12.5642	11.573	14.019	-0.0829834	0.816126	0.13922	0.662265	-0.190447	0.442788
MD01G1046100	12.7089	9.7199	11.98	5.5925	3.7938	6.4669	12.3556	10.9732	13.9415	15.4491	14.5077	11.6138	6.2428	6.2732	6.3292	9.108	7.8453	8.8387	-0.266807	0.334982	-0.159535	0.638291	0.619928	0.00386495
MD01G1046200	0.5905	0.2017	0.6767	0	0	0	0.03	0.0343	0	0.037	0.7762	0.039	0.1495	0	0.0828	0	0	0	0.803006	0.776818	-3.41227	0.210756	1.80176	0.560496
MD01G1046300	0	0	0	0	0	0	0	0	0	0	0	0	0	0	0	0.0516	0	0	--	--	--	--	--	--
MD01G1046400	16.2321	16.6101	17.3278	16.9406	15.8726	18.652	12.6734	13.9826	15.9753	13.9309	16.1563	16.9005	20.6408	17.8272	19.1201	19.6112	16.6884	19.0329	0.103369	0.632466	-0.0685829	0.764299	-0.287624	0.0557215
MD01G1046500	10.7896	8.0482	10.0719	3.4135	2.5308	2.7294	10.0402	7.6861	8.6793	7.4994	9.2011	8.6913	3.8832	4.0314	4.4274	7.8976	6.9846	6.7405	0.193878	0.471143	-0.417124	0.110521	0.374051	0.0709404
MD01G1046600	0.0463	0.0422	0	0.1934	0.0452	0.0455	0.2263	0.4305	0.4178	0.418	0.1772	0.1956	0.6099	0	0.052	0.4171	0.123	0.1408	-3.13111	0.1168	-1.14036	0.55732	0.750967	0.640333
MD01G1046700	13.655	12.507	18.597	0.2324	0.2172	0.1456	12.8102	7.9311	15.5938	43.4446	21.4978	38.0739	1.503	2.4543	5.2438	21.6031	32.8278	18.493	-1.20215	0.0240028	-3.86037	2.39852e-07	-0.93076	0.0710402
MD01G1046800	0.7189	0.2757	0.5781	0.3554	0.406	0.4083	0.3389	0.7384	0.3412	0.2655	0.6149	0.6391	0.3065	0.9479	0.7214	0.492	0.3682	0.5366	0.0515539	0.973299	-0.662348	0.448354	0.111625	0.911238
MD01G1046900	3.5107	3.8432	3.8167	2.7711	2.2739	2.055	2.6904	2.4949	3.1661	4.1698	5.8948	3.6438	2.6589	2.4244	2.5478	4.8105	2.9754	3.7953	-0.285642	0.408042	-0.0111725	1	-0.379937	0.190558
MD01G1047000	8.51	6.4915	8.3556	6.7949	9.0029	10.8639	4.3411	3.9066	4.9468	8.325	12.449	9.3082	7.9429	7.3469	9.1422	6.0514	10.0233	14.0212	-0.356602	0.411248	0.220433	0.640833	-1.09586	0.00064411
MD01G1047200	0.3803	0.0577	0.7747	0	0	0.0622	0	0	0	0.1271	0.5453	0.1338	0	0.3176	0.3554	0.317	0.3364	0.0642	0.585982	0.824661	-3.21314	0.187833	-4.48041	0.0338394
MD01G1047400	0.5059	1.3058	0.9448	0.88	4.2777	2.4817	1.5104	0.9403	0.7604	0.5071	0.1612	0.267	0.3415	4.5631	4.5394	1.2652	0.1492	0.8541	1.57114	0.258363	-0.206373	0.905948	0.609403	0.644188
MD01G1047500	0.8854	1.2098	2.4802	0	0	0	0	0	0	0.4437	1.058	0.9346	0	0	0	0	0	0	0.914467	0.799808	0	1	0	1
MD01G1047600	11.2332	10.9064	15.6587	0.6684	0.9133	0.6284	1.2035	0	0.311	7.655	12.1053	9.8298	0.7484	0.4444	0.7736	0.1479	0.8282	0.0499	0.361834	0.795854	0.268645	0.860594	0.595417	0.622574
MD01G1047900	0	0	0	0	0	0	0.2427	0	0	0	0	0	0.6037	0	0	0	0	0	--	--	--	--	--	--
MD01G1048500	6.8199	9.403	7.6982	9.1053	9.3511	9.765	8.2043	7.0229	6.7598	17.4911	12.8051	10.3125	14.6835	12.4379	12.7484	14.9351	15.3828	12.9453	-0.753597	0.00261081	-0.40359	0.151782	-0.893948	0.000122191
MD01G1048600	25.6394	34.2291	28.6142	54.5591	72.6085	65.446	34.6581	36.8158	32.8621	29.6133	30.7596	30.0839	69.804	74.5839	73.953	49.662	61.9872	61.8269	-0.0215817	0.953003	-0.0845886	0.756237	-0.64776	0.000109745
MD01G1048700	1.4514	1.0074	1.0561	2.9574	3.0343	2.9835	1.3506	0.8992	0.9349	2.4248	1.9823	2.8454	4.6193	2.5628	2.9457	2.4198	2.1401	1.6102	-1.03746	0.0229271	-0.0788921	0.905035	-0.866579	0.0486576
MD01G1048800	89.5275	79.8499	64.2434	82.1589	60.2384	69.7698	79.0896	79.2029	73.1812	225.906	138.507	121.86	75.8114	84.3077	61.7067	134.778	96.0799	110.122	-1.04995	9.00928e-05	0.0285745	0.966015	-0.470828	0.1051
MD01G1048900	0	0.2427	0	0	0	0	0.0723	0.165	0.2402	0.267	0.3396	0.2812	0	0.178	0.2988	0.7995	0.1571	0.5397	-1.79856	0.419442	-3.17702	0.17728	-1.5496	0.360651
MD01G1049100	13.0626	15.0477	11.8983	11.3967	8.9682	11.595	17.3888	15.1579	13.8993	18.2209	9.7132	12.7679	13.088	8.658	9.9997	16.1091	10.7616	10.7116	-0.0173042	0.983708	0.102396	0.838153	0.391034	0.242878
MD01G1049200	14.9011	12.7391	17.0474	4.5458	3.7128	4.3183	11.3115	10.3538	11.1226	9.9733	11.1338	13.6005	6.0359	4.2273	7.0965	3.3023	11.5604	4.0406	0.37065	0.551079	-0.373481	0.547614	0.855773	0.0629817
MD01G1049300	0.1643	2.2445	1.1713	0.8571	9.7756	3.3842	0	0.4579	0	0.9879	0.157	0.3468	1.9961	7.4077	2.395	0.4929	0.1453	3.3278	1.27597	0.543058	0.362478	0.874689	-3.0152	0.0887095
MD01G1049400	0	0.6893	0	0	0	0	0	0	0	0	0	0	0	0	0	0	0	0	--	--	--	--	--	--
MD01G1049500	0	0	0	0.6906	0.5165	0.5193	0.2155	0	0	0	0	0	0	0.3979	0.2969	1.721	0.3512	0.9384	0	1	1.40434	0.531579	-3.64529	0.0631136
MD01G1049600	0	0.6019	0.3365	0.5172	3.223	2.7549	0	0.7675	0.149	0.1656	0.1579	0	2.6763	8.7734	4.0757	4.2961	1.6075	6.1908	1.54369	0.519023	-1.15456	0.373827	-3.64399	0.00202229
MD01G1049700	3.1568	4.5752	3.5812	1.5724	1.33	1.5486	1.8694	1.4668	3.4292	3.5241	4.9387	4.8473	2.1796	1.3661	0.8047	3.0862	2.2216	1.6716	-0.221602	0.755645	0.121243	0.891974	0.0380691	0.96404
MD01G1050000	0	0	0	0	0	0	0	0	0	0	0	0	0	0	0.1059	0	0	0.0956	--	--	--	--	--	--
MD01G1050100	8.9479	9.3853	9.6585	11.8231	15.6977	13.3694	7.7201	9.269	9.1059	8.3524	8.3191	5.7195	9.3522	16.0014	16.2967	11.7841	8.352	14.5938	0.330518	0.399822	0.0679609	0.894473	-0.314925	0.352617
MD01G1050200	17.1494	14.4246	14.7634	7.0823	8.7763	8.9286	14.199	19.7014	19.9963	12.8931	17.7786	17.2706	10.3081	6.0364	20.031	20.8126	37.3485	26.191	-0.039375	0.965374	-0.463812	0.380872	-0.565536	0.212783
MD01G1050300	13.7144	17.8423	14.3121	11.8181	12.3981	13.6196	15.879	18.0845	16.4906	12.6544	19.2061	22.0482	14.5675	18.1994	12.8887	22.3616	19.3684	31.0557	-0.221487	0.546798	-0.176713	0.639811	-0.432779	0.114193
MD01G1050400	0.6758	2.2259	1.218	1.5735	1.3187	2.0402	1.7778	0.9179	1.0783	2.5014	2.7336	3.2379	3.3167	1.7714	2.7405	4.1084	2.9436	3.3704	-1.01957	0.0509658	-0.573219	0.323327	-1.37284	0.00257668
MD01G1050500	7.8881	6.7367	8.5794	3.1729	2.6054	2.2572	3.5458	1.8708	2.1119	4.8184	6.9914	5.985	2.6626	1.6057	3.0412	1.6439	1.3448	0.9988	0.391035	0.369089	0.232126	0.661388	0.999725	0.00797016
MD01G1050600	0.044	0.1203	0	0.0918	0	0	0.0717	0	0.0794	0.2647	0.1683	0.2323	0	0.0882	0.0494	0.2641	0	0.4012	-1.97664	0.385682	-0.534665	0.884293	-2.0014	0.310593
MD01G1050800	77.3731	101.144	67.447	30.1822	26.4	23.9759	32.9798	42.435	42.5525	87.3079	65.6449	85.1594	28.4296	22.3726	18.9684	48.7237	24.2388	30.2371	0.0557149	0.922567	0.303447	0.459791	0.283845	0.43674
MD01G1050900	47.0023	54.6512	40.7412	18.373	17.1755	19.6191	18.161	26.5255	28.6695	46.1734	37.9097	54.8498	15.3177	13.3605	12.5562	27.6126	14.6674	12.5522	0.0438508	0.946241	0.513846	0.196402	0.505952	0.158679
MD01G1051000	0	0	0	0	0	0	0	0	0	1.1639	2.4977	1.8386	0.5879	0.8727	0.3256	1.1615	2.0545	2.9404	-5.12702	0.00681657	-3.39453	0.118428	-5.3547	0.00253019
MD01G1051100	29.1586	28.9065	27.2876	46.0157	32.9761	36.0311	35.0373	35.4423	36.5322	33.9319	29.9989	35.6803	48.021	39.94	35.7592	38.9587	33.1161	35.0558	-0.214752	0.33028	-0.0121535	0.98521	0.0855995	0.700879
MD01G1051200	82.6128	77.1705	80.7185	69.0848	52.3678	63.9136	87.8965	72.7324	79.3698	94.4601	75.8993	100.029	80.4704	71.0722	71.3007	84.9659	69.2409	76.4702	-0.162609	0.461456	-0.173613	0.412593	0.144351	0.45697
MD01G1051300	3.3081	2.2683	2.6814	2.3016	1.1452	2.0939	5.3291	3.3056	4.8118	4.8849	4.965	8.674	1.1166	1.5329	1.915	3.8429	4.1225	4.3959	-1.16012	0.00199726	0.367782	0.494502	0.207903	0.657307
MD01G1051400	31.2316	26.3511	30.4726	31.3919	25.9186	29.3485	23.5524	23.3109	30.2938	26.9603	26.6576	27.2909	31.5714	29.7042	27.8876	26.63	25.9795	33.2491	0.129097	0.567952	0.0515554	0.841918	-0.0627498	0.768291
MD01G1051700	11.5253	9.0145	9.4872	6.8039	6.3037	6.9671	12.0383	10.2237	13.5434	12.37	10.2952	12.5967	16.5637	11.667	8.0301	16.0128	14.4707	14.2102	-0.22495	0.55083	-0.757705	0.00686578	-0.234067	0.452747
MD01G1051900	1.6273	7.7414	2.2102	6.2271	4.6452	11.4119	0.1963	1.6803	0.0544	5.3769	1.4405	1.7178	28.9902	32.2536	5.4077	5.5466	20.5815	17.5826	0.451005	0.82203	-1.48586	0.303582	-4.41762	0.000118222
MD01G1052000	0	0	0	0	0	0	0	0	0	0	0	0	0.1397	0	0.3093	0.069	0	0	--	--	--	--	--	--
MD01G1052100	0	0.4464	0	0	0	0.2404	0.266	0.0759	0	0.4094	0.5466	0.0862	0.2481	0.0819	0.2748	0.4085	0.2168	0.4964	-1.17	0.640018	-1.23068	0.651137	-1.59598	0.431601
MD01G1052200	0.3513	0.3201	0.3579	0	0	0.3447	0.1907	0.1088	0.5281	0.4696	0.6718	0.4945	0.2372	0.7042	0	0.7029	1.4505	2.9657	-0.661833	0.723556	-1.36523	0.499558	-2.52679	0.0309113
MD01G1052300	30.8035	30.2337	22.9771	26.0296	24.0422	27.8812	23.9482	27.6103	23.7468	51.1975	41.4191	35.3495	29.181	29.5758	23.8497	30.7146	28.5705	33.5181	-0.597143	0.00357945	0.00943651	0.998753	-0.212553	0.361869
MD01G1052400	24.6858	27.0141	25.2652	17.8643	20.6382	24.4093	19.7521	21.3537	21.0021	28.4806	30.2058	29.747	18.7881	31.0799	24.727	30.7125	27.2651	33.4593	-0.191195	0.485019	-0.153053	0.585343	-0.467757	0.0203392
MD01G1052500	0	0.3184	0	0.1216	0	0.4572	0.2846	0.433	0	0.1168	0	0.123	1.5336	0.2335	0.5226	2.2141	1.0306	0.708	0.498775	0.891977	-1.89364	0.324144	-2.38283	0.12659
MD01G1052600	0.199	0	0	0	0	0	0	1.1093	0	0	0	0	0	0	0	0	0	0	--	--	--	--	--	--
MD01G1052700	1.1433	0.651	0.6551	1.7898	3.2766	6.5899	0.5818	7.1054	0.7733	0.4298	0.2049	0.3772	1.9538	1.7903	2.4043	0.9293	2.1494	3.1125	1.28363	0.33839	1.01248	0.387451	0.550334	0.638345
MD01G1052800	6.6715	6.8641	7.0359	8.3553	6.2792	11.7046	9.7778	12.6187	9.131	15.3422	9.4548	9.1141	12.1608	10.619	13.5569	10.9137	6.8745	8.7457	-0.715051	0.0478876	-0.374753	0.355807	0.339661	0.361643
MD01G1053000	3.3519	4.0011	3.1789	2.5332	2.3681	4.7626	3.3879	4.7261	4.6905	9.2688	9.503	9.761	8.7783	7.2974	6.0928	10.8683	8.3849	8.1956	-1.42478	1.02687e-05	-1.10449	0.00157789	-1.01739	0.00123776
MD01G1053100	9.4455	9.3924	11.4513	6.0397	3.6342	4.8945	13.2151	10.7559	10.4378	8.2681	5.4055	7.0219	3.5701	4.1331	3.1334	5.1902	5.2375	3.7059	0.555122	0.0775358	0.51386	0.144758	1.36201	1.80633e-07
MD01G1053200	13.3825	11.0501	16.1841	5.6417	5.5313	6.791	14.0095	14.642	11.7119	27.7547	18.5295	19.8335	8.545	11.1653	9.9078	19.0584	15.3971	14.4909	-0.700072	0.00722237	-0.628494	0.0290808	-0.193567	0.527519
MD01G1053300	0.1003	0.0913	0	0	0	0	0	0.0932	0	0	0	0	0	0	0	0	0.1774	0	--	--	--	--	--	--
MD01G1053400	43.8329	43.0327	51.6624	19.584	16.8231	22.6748	33.566	29.9617	30.7742	51.6371	49.6638	57.4381	19.2225	27.3008	33.9666	26.4537	32.8179	25.173	-0.190184	0.574044	-0.356775	0.218548	0.239054	0.393905
MD01G1053500	0.3196	0.5823	1.9535	1.6679	1.871	3.1358	0.5205	0.8911	0.8647	2.5631	2.4446	0.6748	2.2657	1.2813	1.0754	0.3197	0.2828	0.3238	-1.00976	0.465055	0.621224	0.649459	1.37761	0.393175
MD01G1053600	2.1181	1.6883	2.1576	2.1	1.6532	1.9741	1.3797	1.4763	1.6236	1.4862	1.5693	1.5651	2.413	2.1227	2.435	1.1653	1.3585	1.5019	0.372575	0.37813	-0.190347	0.674738	0.237896	0.568603
MD01G1053700	22.1136	26.5957	25.1644	23.9024	24.6737	22.8664	34.6764	36.6823	34.1924	14.8861	25.0873	27.4873	20.9184	24.9394	28.3421	17.5471	25.2379	24.1014	0.141359	0.722128	0.0383855	0.939387	0.743343	0.00272513
MD01G1054200	15.82	18.7416	20.126	31.6514	31.2496	32.3291	16.8955	20.8988	17.7216	20.4805	24.6876	24.2265	44.3611	38.3562	51.5196	27.2154	31.5693	33.5235	-0.334917	0.105159	-0.402221	0.0320848	-0.646314	0.000133385
MD01G1054400	7.5538	7.2187	7.5062	26.4331	24.5296	21.1067	17.8786	14.5559	17.1641	6.6812	8.7086	6.6842	29.0604	27.7575	22.1773	21.0764	19.8193	27.0813	0.0216904	0.958929	-0.0365963	0.912191	-0.362567	0.0568663
MD01G1054500	0.1348	0	0.1373	0	0.1315	0	0	0	0	0.2702	0	0	0.2729	0	0.1511	0	0	0	--	--	--	--	--	--
MD01G1054800	8.1212	5.1745	6.1687	4.5563	3.1144	4.0529	6.6125	7.2854	10.7107	9.129	6.1485	10.4066	1.6638	2.3993	2.0007	7.0439	6.4788	5.8489	-0.395541	0.342262	1.04051	0.00439246	0.430494	0.227631
MD01G1054900	83.476	58.8665	67.4652	174.72	113.076	123.635	70.2149	52.1442	79.0135	116.872	83.5439	81.8089	163.477	110.852	99.5575	57.05	103.961	83.394	-0.42197	0.320808	0.232423	0.620035	-0.198711	0.639452
MD01G1055000	104.006	72.7183	81.5796	195.79	133.562	165.813	78.2269	60.892	93.2089	120.026	82.6545	79.5998	183.394	126.642	119.276	70.3582	106.737	75.1972	-0.122125	0.813853	0.299585	0.45697	-0.0402452	0.933845
MD01G1055100	1.4032	0.8788	1.9208	2.1052	2.5669	2.1511	1.3568	0.6928	0.7514	1.9341	2.18	1.0647	2.5756	1.7139	2.4591	1.6669	1.0475	1.5991	-0.303591	0.645216	0.114016	0.874876	-0.521394	0.320681
MD01G1055400	26.1131	21.6947	26.7749	31.0807	29.0311	20.054	21.0031	16.4054	18.7646	8.1126	14.8903	13.6798	26.5675	22.7148	22.3225	11.2266	9.9288	9.7089	1.03341	4.29541e-05	0.260267	0.440403	0.948408	0.00014287
MD01G1055600	0.8766	0	0.6697	0.4574	0.4276	0.43	0	1.0183	0	0.2197	0.6285	0.2313	0.6658	0.4392	0	0.8769	0.3878	1.7759	0.501887	0.863601	0.332015	0.914209	-1.48756	0.42983
MD01G1055700	1.9247	1.5342	1.7972	2.5946	2.7384	3.0684	2.416	1.565	2.3866	3.1352	2.8368	3.8096	2.5987	1.7681	2.4285	2.8078	3.4055	4.2242	-0.88882	0.025544	0.403974	0.380875	-0.619513	0.0909179
MD01G1055800	0.2093	0	0.8528	1.7475	1.4294	0.616	0.5113	0.389	0.755	1.049	0.4002	1.5466	3.1793	0.4195	2.5823	0.4187	0.3703	0.6361	-1.52441	0.350521	-0.606578	0.69213	0.315059	0.860421
MD01G1055900	1.5642	1.71	0.6374	0	0.1526	0	0	0	0	1.2544	0.4486	0.8256	0	0	0	0	0	0	0.640295	0.812551	0.993102	0.803351	0	1
MD01G1056000	0.1564	0.1425	0.3187	0	0	0	0	0	0	0	0	0	0	0	0	0	0	0	--	--	--	--	--	--
MD01G1056200	9.3715	7.2502	8.2992	4.4726	5.7891	6.2835	1.9556	1.9694	2.166	3.2573	3.5118	4.2256	2.766	5.4275	5.7573	0.5653	3.583	1.3834	1.18799	0.0398647	0.33793	0.658045	0.197196	0.79173
MD01G1056300	13.5925	12.3825	10.946	22.2373	20.6984	18.111	9.1231	12.461	13.6661	15.8349	11.6779	13.1854	21.856	19.8809	21.0136	14.6078	15.6004	19.909	-0.131854	0.721114	0.0549517	0.888664	-0.417914	0.0865541
MD01G1056400	1.6878	2.5859	1.563	0.8007	0.9731	0.828	1.6242	1.4972	2.4216	6.0755	3.9608	4.2924	4.273	5.0745	5.335	6.1397	4.0725	5.0515	-1.27914	0.000795895	-2.39966	4.56917e-09	-1.37108	0.000137638
MD01G1056500	2.3039	1.799	2.3469	2.061	1.9266	0.9687	3.2158	0.9176	0.8904	8.578	3.4612	10.7706	10.9987	7.5864	7.752	8.231	6.1148	8.3349	-1.81863	0.0105178	-2.31711	0.00103151	-2.05812	0.00223477
MD01G1056600	2.2831	1.9258	2.0243	8.9135	8.91	9.3332	3.5803	2.9076	3.0122	1.3986	1.7381	2.4994	11.4746	7.3728	8.0142	3.0875	9.0147	8.4373	0.154757	0.833097	0.111804	0.863656	-1.02907	0.00985293
MD01G1056700	0.1807	0.4938	0	0	0	0	0	0.1679	0.6518	0.1811	0	1.3352	0	0	0	0	0.4796	0.183	-1.14385	0.812551	0	1	--	--
MD01G1056800	0.5295	0.0965	0.5394	0.3316	0.31	0.3117	0.6898	0.2953	0.2865	1.2739	1.5187	1.3415	1.1797	0.7429	1.1878	0.5297	1.218	0.9655	-1.84517	0.0336072	-1.60926	0.0913311	-1.00196	0.25102
MD01G1056900	1.84	1.3804	2.8666	2.598	0.9504	0.6371	1.9388	2.3134	1.8545	5.2078	3.9321	4.7987	3.1785	2.7117	2.4279	3.8977	2.3939	4.8241	-1.19719	0.0292546	-0.911386	0.147735	-0.764666	0.161171
MD01G1057000	0.1652	0.9028	0.3365	0	0.3223	0	0.538	0.307	0.4469	0.3312	0.9475	0	0.1673	0.9932	0.3705	0.4957	0.1461	0.3346	0.154929	0.958929	-2.12502	0.338376	0.513048	0.798033
MD01G1057100	3.0694	3.1068	3.4046	1.6373	1.2644	1.1376	2.0549	1.4579	1.3533	1.2307	0.7173	1.7281	1.3815	1.0254	0.9945	0.887	1.8707	1.2437	1.39602	0.00242759	0.337851	0.630021	0.355232	0.528796
MD01G1057200	1.7026	1.2925	0.8672	0.8885	0	0	0.231	0.5274	0.2559	1.9912	0	0.5991	0.2874	0	0	0	1.0042	0	0.578491	0.86025	1.54075	0.664298	0.0160724	1
MD01G1057300	0.848	0.8755	0.4607	0.118	0.3861	0.4992	0.2762	0.3152	0.051	0.5667	0.2703	0.4178	0.6298	0.5666	1.5852	0.3393	0.4502	1.2027	0.813724	0.484643	-1.36736	0.173377	-1.52289	0.114124
MD01G1057400	0.2661	0.4848	0.0678	0.0694	0.3245	0.0653	0	0	0	0.3334	0.1908	0.0702	0.0674	0.7333	0.373	0.1331	0.0588	0.2021	0.482557	0.840587	-1.24389	0.511145	-3.49494	0.0907789
MD01G1057500	4.7903	5.1431	5.4026	3.8388	4.3397	3.6926	2.9253	3.3388	2.7772	4.8876	6.7878	5.8695	4.0713	4.9722	4.3174	4.2785	3.6326	3.8993	-0.18589	0.625615	-0.0755631	0.873065	-0.299202	0.36728
MD01G1057600	12.9256	11.2484	15.3078	6.1417	4.6136	4.4332	16.2143	14.9905	16.5846	11.6401	16.4263	15.3088	11.1738	14.0068	14.3204	10.0392	12.6904	11.7094	-0.128778	0.70705	-1.28822	4.00462e-09	0.556078	0.0116913
MD01G1057900	2.6568	1.9932	4.2188	2.365	1.4485	1.38	3.3721	1.8881	1.5504	1.9583	3.063	2.9696	4.4314	2.9759	2.454	2.3451	3.8714	4.1953	0.152479	0.856158	-0.835285	0.145968	-0.523878	0.342148
MD01G1058200	2.8954	2.1687	3.4738	4.7677	3.9548	2.8406	3.8244	2.5711	2.9013	4.6438	4.7981	5.5017	3.7791	3.4176	5.4846	4.4411	3.8708	4.5624	-0.804934	0.0238634	-0.0375297	0.960068	-0.377586	0.308069
MD01G1058300	3.6486	9.9036	4.3994	3.0308	2.7606	2.9952	3.2739	2.9063	2.2831	5.3742	6.5493	6.2884	5.0521	8.9548	5.7626	7.0763	4.8749	7.0148	-0.00240452	1	-1.07791	0.0181126	-1.07074	0.012796
MD01G1058400	1.3084	1.7879	1.1107	0.2276	0	0.4279	0.3551	0.4053	0.3933	0.4372	1.6678	0.4604	1.5458	0.4371	0.7337	0.8726	0.1929	1.3254	0.722366	0.641376	-1.96444	0.240478	-0.931113	0.528326
MD01G1058500	3.2791	6.1166	3.1812	2.1185	1.9804	3.5234	1.6528	2.612	2.9572	4.0696	2.6871	3.1319	3.1625	3.2862	2.4518	4.3736	4.5587	3.4798	0.365667	0.597334	-0.132602	0.879023	-0.707075	0.183127
MD01G1058600	17.1868	21.7894	22.3911	10.0597	7.9611	8.8562	21.676	20.8062	18.397	18.0974	20.3319	19.2198	12.4465	14.7198	9.0376	20.7639	16.8295	19.6312	0.0990507	0.757511	-0.338615	0.169227	0.178	0.451946
MD01G1058800	1.6665	1.1386	3.8197	0.6522	1.2194	1.4306	2.3746	1.7423	1.3151	5.0117	8.5639	6.8172	2.5315	2.714	1.8692	5.4181	1.4744	3.5873	-1.62745	0.018683	-1.00832	0.274241	-0.840682	0.264406
MD01G1058900	1.2128	0.3157	2.1179	0.5425	0.6761	0.6799	1.4107	1.7711	0.7812	1.7368	3.4785	2.7435	2.6318	1.0418	1.5546	2.9464	0.4598	0.351	-1.13365	0.34386	-1.36236	0.270124	0.16871	0.90609
MD01G1059000	0.3527	1.1246	0.539	0.3681	0.3441	0.3461	0.2872	0.1639	0.3181	1.9447	2.6978	1.1171	1.6074	1.414	0.5934	1.4114	0.7802	0.7146	-1.48781	0.145054	-1.68603	0.156367	-1.82126	0.114469
MD01G1059100	3.6809	2.0296	3.947	3.5383	2.2681	3.0411	2.6816	1.3503	2.0092	6.6028	5.3712	7.0556	5.6893	7.3778	4.1284	5.8139	4.8847	2.5512	-0.978497	0.0493758	-0.869978	0.0873886	-1.05304	0.026954
MD01G1059200	7.6554	8.8569	10.5278	13.1429	9.4481	11.0407	9.9732	13.7661	13.1864	11.6644	8.8193	7.3541	11.2022	8.938	9.0585	7.3517	8.9739	8.6465	-0.0362262	0.941666	0.296131	0.349087	0.649953	0.00948386
MD01G1059300	2.1062	1.7841	2.0326	0.3856	0.3605	0.5075	1.2335	2.1634	1.7995	1.3705	1.8723	2.0674	0.6735	1.222	0.9118	2.8093	1.1442	1.3849	0.165926	0.824126	-1.07078	0.0683739	0.0516122	0.942077
MD01G1059400	0	0	0	0	0	0	0	0	0.2187	0	1.1595	0	0	0.4862	0.2721	0	0.2146	0	--	--	--	--	--	--
MD01G1059600	7.5369	12.6021	7.1431	1.9416	39.3725	19.9836	2.2527	5.4526	6.2808	12.3847	5.6094	3.5249	1.5458	32.4601	24.9319	7.6827	1.4349	5.3153	0.351122	0.866685	0.159609	0.948567	0.0614775	0.980525
MD01G1059700	3.6182	5.1459	3.1592	0.7321	5.7273	4.6002	1.473	3.2252	5.3606	9.6965	4.3769	3.1569	2.318	12.0252	10.5594	4.0626	2.3844	4.1513	-0.522954	0.661804	-1.07349	0.26739	0.0260115	0.990461
MD01G1059800	4.4805	4.6803	7.4852	5.9231	4.4879	5.861	3.5509	3.7197	4.6871	1.1977	0.9709	2.0811	0.9679	0.4191	1.0051	1.0159	1.3213	0.2421	1.97669	7.00219e-05	2.86341	1.57938e-08	2.27028	6.09814e-06
MD01G1059900	4.6756	3.9846	2.7656	4.2501	5.0031	5.3271	2.4561	2.8033	2.4483	0	0.5768	2.2291	0.1527	0	0.5075	0	0.8006	0	2.04561	0.077056	4.59987	0.000211776	3.26068	0.00529799
MD01G1060200	10.6586	8.2063	9.982	2.7989	1.5095	1.4505	5.851	5.4638	5.4262	9.9606	8.6122	10.3442	4.6308	4.3072	6.9799	5.6063	6.3878	3.2739	0.00230657	1	-1.37963	0.000102799	0.205911	0.641739
MD01G1060300	0.6416	0.3896	1.0892	0.1488	0.0695	0	0.4643	0.8612	0.3857	0	0.1363	0.1505	0	0	0	0	0	0	2.89102	0.0633019	2.48526	0.319577	5.58103	0.00127381
MD01G1060500	0.301	0.0457	0.1533	0	0	0.0984	0	0	0	0.352	0.0959	0.1059	0	0	0	0	0	0	-0.151518	0.980982	1.85702	0.670361	--	--
MD01G1060600	5.9968	6.1033	6.2715	8.0038	9.1449	8.3914	5.6112	5.6323	5.2447	2.7013	6.2831	5.5096	7.5504	6.9705	8.1714	5.871	5.7671	6.8083	0.353888	0.284995	0.265652	0.433702	-0.0728114	0.844983
MD01G1060700	7.2075	8.6953	7.1436	3.8627	4.2761	4.2045	6.0271	5.5213	6.6755	12.4971	6.7044	8.431	4.9316	3.3187	2.5125	5.4562	5.6871	4.2425	-0.25322	0.599515	0.290565	0.574188	0.323935	0.428816
MD01G1060800	0.8108	0.5004	0.5595	0.1365	0.4848	0.6415	0.1278	0.2188	0.1651	0.4719	1.5503	1.2701	0.4238	1.2844	0.4987	0.471	0.324	0.5829	-0.804086	0.362493	-0.7079	0.442099	-1.33592	0.0990209
MD01G1060900	0.1461	0	0.3721	0	0.2138	0	0	0.0679	0.0659	0.1465	0.7682	0.8482	0	0.5125	0.5735	0.2923	0.0646	1.1099	-1.77826	0.446312	-2.21936	0.356575	-3.3508	0.118198
MD01G1061000	0	0	0	0.0543	0.0507	0.051	0	0	0	0	0.0994	0	0.7897	1.4067	0.4082	0	0.4599	0.158	-1.84846	0.597043	-3.96565	0.0454848	-4.56199	0.0355045
MD01G1061100	2.2284	2.056	1.8916	5.7545	5.0171	5.5777	3.5823	3.9293	3.71	2.8065	3.7419	4.9158	14.176	14.9168	13.6501	9.7168	9.655	10.8812	-0.880414	4.6376e-05	-1.2937	4.67628e-14	-1.34335	1.90695e-14
MD01G1061200	0	0	0	0	0	0	0	0.6117	0.2968	0	0.3147	0.6949	0.3333	0	0	0	0	0	--	--	--	--	--	--
MD01G1061400	17.5434	20.6073	17.3561	15.5967	13.6645	13.8118	16.7531	12.9711	14.0414	16.8379	19.9012	25.912	16.4008	13.3369	23.4821	9.2441	24.8245	21.5006	-0.165656	0.783359	-0.214673	0.693397	-0.263129	0.560936
MD01G1061500	17.6395	18.6833	22.3965	25.0158	26.8026	29.5194	11.1327	14.7063	11.6454	13.1135	14.9275	15.5472	21.8371	17.8893	18.4589	11.6511	16.9497	14.705	0.437284	0.0589139	0.578152	0.00579104	-0.126316	0.634002
MD01G1061600	0.3126	0.4919	0.1158	0	0.0277	0	0.2777	0.1057	0.1282	0.5128	0.7608	0.6001	0.0288	0.057	0.0319	0.398	0.0503	0.3455	-1.00181	0.37273	-1.85894	0.43515	-0.513122	0.667817
MD01G1061700	0.5955	0	0	0	0	0.1948	0.3233	0.1845	0	1.3929	0.1898	0.8382	0	0.1989	0	1.1915	0.3512	0.2011	-2.03515	0.441575	0.0313071	1	-1.6832	0.483439
MD01G1061800	4.9402	4.5325	4.3854	0.847	1.9279	1.9387	2.0399	2.6234	1.6548	1.0258	2.429	3.1663	0.0715	0.3183	0.8707	0.6707	0.7492	0.3932	1.07637	0.141155	2.01019	0.00414113	1.87394	0.0037764
MD01G1062000	0.5141	0.6089	0.4714	0.0805	1.3794	0.5801	0.4396	0.2867	0.0695	0.1804	0.3441	0.1357	0.4686	3.3492	1.9895	1.543	0.2957	1.302	1.28446	0.342849	-1.40036	0.242094	-1.87729	0.080236
MD01G1062100	0.8463	0.4151	0.8621	2.7856	1.2703	3.1934	1.0601	1.7544	1.3503	0	0	0	0	0	0	0	0	0	5.87916	0.000136233	7.67999	1.23048e-07	6.99587	1.43233e-06
MD01G1062200	0	0	0	0	0	0	0	0	0	0	0	0	0	0.6056	0	0	0	0	--	--	--	--	--	--
MD01G1062500	0.7406	1.4532	1.3348	0	2.7514	1.4533	0.7654	0.7677	0.4624	0.1999	0.1906	0.2105	0.4039	3.6542	2.3962	1.1113	0.5544	1.6448	2.56263	0.0405363	-0.512169	0.762345	-0.625955	0.653819
MD01G1062600	0	0	0	0	0.5618	0.9887	0	0	0	0.2886	0	0.3039	0.4373	0.5771	0.3229	0.288	0	0.1458	-2.92494	0.357564	0.310515	0.93591	-2.51313	0.390449
MD01G1062700	0.7766	0.5896	1.0548	2.9719	2.7782	3.9367	1.2647	1.8043	2.5681	0	0.1237	0.1366	0.3932	0.2594	0.1452	0	0.229	0.2622	3.2208	0.0333143	3.67915	2.07996e-05	3.58651	0.00031963
MD01G1062800	1204.3	1011.38	1480.89	388.809	301.195	213.265	392.848	281.967	390.606	979.991	849.832	766.263	293.989	206.781	154.653	398.95	106.644	244.086	0.515286	0.359462	0.562268	0.291601	0.601952	0.206847
MD01G1063000	16.1756	13.6893	13.845	16.2824	13.2601	16.0575	18.7817	14.7653	14.9328	28.1118	18.9418	21.4203	31.21	20.0476	14.2777	20.6812	18.3751	17.9367	-0.6414	0.0510424	-0.428182	0.22622	-0.148508	0.700853
MD01G1063100	0.38	1.5577	1.1612	1.1897	0	0.3728	0	1.2359	2.3987	1.3331	1.2715	1.4039	0.1924	0.7616	0.4262	1.5204	1.0085	0.5774	-0.356477	0.868374	0.242918	0.927012	0.305752	0.861978
MD01G1063200	2.505	5.0205	4.812	0.8217	3.6311	2.5981	2.2145	1.9289	2.0009	5.9549	9.8534	8.7643	3.334	4.6623	4.2546	6.0141	1.8363	4.205	-0.982331	0.123588	-0.69248	0.326219	-0.873217	0.153294
MD01G1063300	0.7027	1.6003	1.4316	0.1833	1.1997	0.8617	0.143	0.3265	0.1584	2.4652	3.8627	3.1525	1.7789	2.4647	1.5762	2.2844	1.7095	2.4912	-1.32832	0.0710986	-1.26471	0.140137	-3.29433	0.000937205
MD01G1063400	2.6012	4.7393	3.6908	0.7757	3.3989	1.7317	1.5507	1.813	1.8851	4.7029	10.6137	8.6792	3.1516	4.5621	3.7511	4.1355	2.2602	2.9644	-1.10617	0.050649	-0.849372	0.165392	-0.743397	0.199159
MD01G1063500	0	0	0.4532	0	0.4341	0.4365	0	0	0	1.3379	0.8507	0.4697	1.8021	0.8917	1.996	0.4451	0	0.9013	-2.50677	0.347033	-2.31043	0.325247	--	--
MD01G1063600	0.8554	1.013	0.9585	1.5177	1.4188	0.9232	0.6268	0.9539	2.3143	1.8007	1.1449	0.7224	1.9057	1.1145	1.1513	1.797	2.7244	2.1663	-0.369341	0.713919	-0.0176124	1	-0.703119	0.296351
MD01G1063800	1.1776	2.9258	1.7449	2.5698	2.9245	1.7855	1.4818	1.6913	2.0275	4.2926	2.5587	3.1643	5.8542	7.4029	4.923	3.9624	5.1145	7.1573	-0.756316	0.181573	-1.22481	0.0080526	-1.55185	0.00044905
MD01G1064000	0.8205	1.9435	1.7553	0.1713	0.8005	0.4025	1.2026	1.22	1.9239	1.316	0.7845	0.5197	0.7478	2.138	0.8283	4.1861	1.597	2.2442	0.794075	0.415326	-1.3278	0.149389	-0.792375	0.309588
MD01G1064100	0.3472	0.6326	0.2829	0.9421	1.1517	0.3406	0.6219	1.3551	0.8767	1.0441	1.1286	1.0995	2.0392	2.0877	1.324	1.2503	1.4744	1.7585	-1.3469	0.0608971	-1.06736	0.0890428	-0.570174	0.368672
MD01G1064500	5.0293	4.8409	4.5432	1.8817	1.759	2.1413	6.0266	5.9084	7.274	6.9439	2.1773	2.905	2.2102	2.4726	1.1707	9.7773	3.442	6.0558	0.265363	0.751396	0.0721661	0.953887	0.0908147	0.905303
MD01G1064600	2.5296	4.0199	3.0349	0.0293	5.3746	2.4817	1.3044	1.4105	0.6337	0.9579	1.2629	1.3352	0.2277	5.9152	4.3503	3.2615	1.5665	1.3666	1.44157	0.322796	-0.306549	0.873713	-0.80571	0.56888
MD01G1064700	0	0	0	0	0	0	0	0.0411	0	0	0	0	0	0	0	0	0	0	--	--	--	--	--	--
MD01G1064800	12.3828	9.3133	17.0477	4.9299	4.8061	3.6744	12.4999	7.8389	9.3718	4.4307	6.3547	8.5483	3.6218	1.6569	7.1901	0.7763	3.1343	1.538	1.00724	0.139329	0.195815	0.837454	2.51136	5.76534e-06
MD01G1064900	2.0788	2.4279	2.552	0.7788	1.1441	0.5229	0.434	0.2972	0.4807	2.2441	2.446	3.8825	0.4858	0.6944	0.4783	0.3199	0.0943	0.324	-0.271046	0.683807	0.656383	0.351934	0.837838	0.282027
MD01G1065000	24.939	32.6159	29.534	32.3908	32.3362	36.5897	22.9201	24.1405	22.5198	25.0968	35.4385	31.1195	41.0185	40.8537	40.12	40.2924	43.9837	56.3396	-0.0626617	0.834868	-0.174372	0.444748	-0.923828	8.9117e-09
MD01G1065100	32.9782	46.1528	30.0248	36.0429	30.4383	28.4807	42.2019	40.9316	41.4763	37.9636	32.7514	29.6469	41.9559	46.0915	33.9939	56.4104	43.0996	67.0936	0.132379	0.715924	-0.267211	0.363996	-0.324595	0.19956
MD01G1065200	18.4483	19.4318	17.7859	8.3375	7.9548	11.1505	22.2633	24.0325	20.2022	38.3891	27.9519	29.4729	22.4349	19.6439	24.5709	33.037	33.371	35.206	-0.775392	4.57506e-05	-1.1864	1.02182e-09	-0.525191	0.0058688
MD01G1065300	40.6327	38.198	35.3081	49.5871	44.582	51.9636	40.166	42.3448	36.4094	63.6337	46.0449	52.0751	56.5281	43.323	49.5042	75.1897	58.2285	53.6523	-0.495526	0.0284041	0.0620574	0.856731	-0.569245	0.00516205
MD01G1065400	0	0	0	0	0	0	0	0	0	0	0	0	0	0	0	0	0.3897	0	--	--	--	--	--	--
MD01G1065600	20.5299	21.2132	15.1523	547.456	500.415	695.072	32.3484	97.3365	44.4858	2.0961	2.2263	1.7558	88.453	237.607	105.856	40.5985	129.62	108.41	3.23757	3.54157e-10	2.1042	5.38416e-05	-0.590944	0.339366
MD01G1065700	0	0	0	2.0087	0	0	0	0	0	0	0	0	0	0	0	0	0	0	--	--	--	--	--	--
MD01G1065800	9.6563	9.0404	11.9342	12.579	14.6195	12.738	9.0559	8.9629	9.6735	3.6269	10.1661	8.7689	12.8417	11.6593	15.058	8.135	10.5088	10.1586	0.45206	0.270359	0.108485	0.838525	0.0288579	0.960186
MD01G1065900	37.6901	42.4191	39.1381	28.3302	33.1046	40.255	33.0684	36.0931	32.6716	43.0139	27.549	32.9539	28.0175	43.736	29.8601	38.4341	57.1751	66.9453	0.210724	0.612354	0.0944037	0.839602	-0.585123	0.0443953
MD01G1066000	1.7598	1.0493	1.1408	0.5343	1.2487	1.3812	0.9118	1.0407	0.6925	1.2188	1.866	1.6551	1.1017	1.4751	1.4714	1.5684	1.3021	2.0095	-0.255387	0.685536	-0.254691	0.68588	-0.789205	0.073149
MD01G1066200	2.8644	3.321	3.2715	1.9024	1.1856	1.3625	2.8976	2.7426	3.4442	1.7402	4.3151	3.0237	1.9338	1.0439	1.3629	2.9522	2.2269	3.2532	0.0689293	0.929715	0.125016	0.879667	0.2022	0.707825
MD01G1066300	4.9938	3.6449	5.3628	1.5384	1.7023	2.1545	3.1843	3.2709	2.93	2.2617	4.1416	3.525	1.2795	1.4773	2.1932	2.1667	2.901	3.5959	0.50328	0.196177	0.220952	0.667688	0.205174	0.61932
MD01G1066500	16.5469	17.4994	14.9667	36.0767	29.875	25.797	17.7315	17.1889	17.1092	23.498	13.7738	15.7609	23.1122	10.674	14.559	14.0792	23.3467	26.828	-0.107122	0.86073	1.02143	0.00378787	-0.2154	0.622575
MD01G1066700	0.0489	0.1781	0.1992	0.102	0.4293	0.048	0.2388	0.1363	0.2645	0.147	0.187	0.1548	0.297	0.343	0.329	0.3912	0.3028	0.5447	-0.186144	0.924227	-0.627572	0.635227	-0.850082	0.406718
MD01G1066800	0.227	0.2068	0.4625	0	0	0	0	0.211	0	0	0.217	0	0.6897	0.455	0.2546	0	0	0	--	--	--	--	--	--
MD01G1066900	2.9096	2.4883	2.9639	1.9211	3.1284	4.3692	2.5625	3.642	2.6775	3.4523	1.8734	2.0059	2.9464	2.0828	3.2634	4.0392	5.8837	5.3533	0.193953	0.773831	0.281682	0.630007	-0.700577	0.0903896
MD01G1067000	3.3857	2.2361	3.7938	3.0034	2.6425	2.076	2.9634	2.989	3.2823	2.206	2.1849	3.1273	2.8285	2.0358	2.3733	2.7941	3.819	3.0009	0.329029	0.524198	0.187	0.753486	0.0192706	0.978983
MD01G1067100	0	0	0	0	4.4296	0	0.6161	0	0	0	0.7234	0	1.5326	0.7584	0	1.5139	0	0	--	--	--	--	--	--
MD01G1067200	2.7829	2.5782	2.4985	3.7413	2.7151	2.5452	2.6116	2.3232	2.212	2.1277	3.788	2.2905	3.1048	2.5999	2.6452	2.9254	2.1282	3.1057	-0.0545983	0.926025	0.199538	0.655305	-0.0954465	0.825403
MD01G1067400	0.1954	0.178	0.2986	1.0199	0.1907	1.1505	0.2387	0.6357	0.0881	0	0.0934	0	0.3958	0.1959	0.548	0.782	0.1729	0.198	2.67329	0.238003	1.13781	0.457675	-0.172759	0.926914
MD01G1067600	0	0	0	0	0	0	0	0	0	0.1358	0.1295	0	0	0	0	0	0	0	--	--	--	--	--	--
MD01G1067700	0	0	0	0	0	0	0	0	0	0	0	0.08	0	0	0	0.0758	0	0.0768	--	--	--	--	--	--
MD01G1067800	12.4697	14.6052	15.243	7.9944	5.5615	3.4954	14.6495	16.8858	17.5109	27.6782	18.0527	21.8139	7.2158	13.3895	6.9929	28.8684	64.1431	32.12	-0.668676	0.210195	-0.604932	0.298656	-1.28012	0.0023978
MD01G1067900	0	0	0	0	0	0	0	0	0	0.0516	0	0.0543	0.0521	0.1031	0	0.1029	0.1821	0.3127	--	--	--	--	--	--
MD01G1068000	0.1524	0	0	0	0	0	0	0	0	0.7638	0	0.3217	0	0	0	0.3049	0.2696	0	--	--	--	--	--	--
MD01G1068300	9.8942	12.6682	12.0763	6.202	11.154	9.056	9.014	8.0735	9.2765	9.6157	12.3144	12.3872	7.0259	9.039	12.6197	14.6654	11.6356	11.7032	0.0232185	0.972842	-0.0226613	0.982378	-0.44164	0.165475
MD01G1068400	0	0	0	0	0	0	0	0	0	0	0	0	0	0	0.1516	0	0	0	--	--	--	--	--	--
MD01G1068500	0.2321	0.4228	0.2364	7.9927	11.5472	12.4656	2.1258	3.0732	2.0929	0.3489	0.1109	1.8374	6.2278	6.047	6.0517	3.3081	2.7717	4.7016	-1.33447	0.139825	0.900023	0.189702	-0.467346	0.524939
MD01G1068600	3.5257	1.4275	3.1925	0	1.1466	0	0.9569	1.8203	1.0599	5.105	5.2434	2.4813	1.9835	0.7852	0	1.5675	2.4261	0	-0.654949	0.700612	-1.15618	0.596469	-0.0189677	0.99842
MD01G1068700	6.8393	5.2719	7.1967	2.2747	2.4197	2.5807	10.1583	11.0354	8.879	7.5339	8.5505	11.8215	2.8921	4.7452	5.142	9.849	9.5748	10.3539	-0.52562	0.10471	-0.715937	0.0454848	0.101214	0.782463
MD01G1068800	2.4533	1.3409	3.5542	0.3983	0.1064	0.0535	6.969	4.8636	4.5723	1.4209	1.8242	3.9709	0.4417	0.601	1.7121	0.1091	3.5691	0.5522	0.0259472	0.997538	-2.23007	0.0825777	1.99489	0.0557215
MD01G1068900	45.5415	19.0512	35.1451	1.6619	0.725	1.2498	4.754	3.6502	4.4995	34.7972	45.1633	27.0074	2.6875	0.8511	2.9766	3.9292	4.4141	3.4411	-0.0929123	0.905934	-0.749698	0.274271	0.211433	0.738191
MD01G1069000	61.3328	27.3795	43.3815	1.0633	1.491	0.7996	6.6363	5.6808	7.8097	40.8511	55.9093	36.0293	2.7856	0.8168	4.7993	4.892	6.039	4.7473	0.00172922	1	-1.22041	0.0595661	0.441017	0.462024
MD01G1069100	25.4422	34.5536	26.8665	26.261	31.2778	32.687	28.3797	33.2138	32.8197	25.9707	30.8725	25.9724	22.6028	27.1786	31.8804	37.7102	41.6783	45.8802	0.0804797	0.815544	0.237325	0.357243	-0.319372	0.141999
MD01G1069200	83.2863	89.2948	77.3038	124.212	121.546	125.452	105.144	91.0921	99.9749	123.234	84.4013	83.581	115.913	127.324	124.408	127.155	112.679	129.849	-0.213261	0.339413	0.107424	0.66994	-0.231505	0.224605
MD01G1069300	13.4116	8.9008	11.831	0.9139	1.304	0.8139	4.3905	2.3128	2.6601	14.9224	14.5405	14.4497	2.1002	3.7874	2.016	6.5006	3.9551	2.4277	-0.356691	0.543042	-1.28476	0.00967845	-0.381956	0.46176
MD01G1069400	25.8247	30.3978	25.0338	62.6465	63.6657	72.0585	34.3668	40.8588	29.2994	36.0006	30.2202	29.0203	71.7999	79.8687	75.6816	39.0281	44.3021	56.9605	-0.219838	0.392892	-0.103558	0.7208	-0.333393	0.102288
MD01G1069500	14.3045	11.8924	18.179	6.7398	7.1812	6.0632	10.9686	11.1638	9.6438	12.6685	9.8916	9.676	4.3598	2.8532	9.3458	4.8624	4.116	3.5873	0.465042	0.348785	0.366738	0.49364	1.42175	0.000184364
MD01G1069600	16.0404	24.4856	18.646	16.9417	23.2157	22.9675	27.7289	37.5572	32.7105	15.548	13.355	17.6956	13.9996	22.4474	16.3158	55.5582	40.4846	25.3241	0.353586	0.449552	0.353991	0.431706	-0.22878	0.592368
MD01G1069800	52.3934	47.8764	59.5487	12.2356	6.6262	9.8363	52.8641	39.598	47.1038	43.6045	41.1234	54.7964	13.7555	13.613	20.6761	15.4484	34.1921	12.9406	0.201346	0.75021	-0.657215	0.166616	1.22151	0.00162027
MD01G1069900	17.0646	15.707	15.6971	21.8815	23.2237	19.3518	19.8629	19.5941	19.5654	9.0072	17.9723	17.078	30.3709	28.6345	29.1733	24.6398	21.4079	24.0127	0.148959	0.670739	-0.355996	0.187833	-0.1593	0.5779
MD01G1070000	6.2935	9.0956	8.5801	18.2726	14.0808	14.6238	9.1313	7.8275	7.8947	10.8624	6.9669	8.9415	18.5446	11.334	12.6314	9.8932	10.5497	11.552	-0.151879	0.719018	0.238548	0.495974	-0.277049	0.370964
MD01G1070100	19.7696	27.177	17.9212	20.6326	21.725	19.9559	19.4092	21.3568	20.3389	20.5328	23.3357	21.5853	18.6106	17.4165	16.1697	22.6322	13.0387	17.2788	-0.000557906	1	0.351412	0.192352	0.298002	0.240228
MD01G1070200	7.4704	9.1775	6.6097	23.7905	21.407	19.0139	16.6142	12.4962	12.3191	6.8038	7.3053	6.0385	30.6059	23.5723	18.0501	14.1346	17.8256	21.7506	0.218963	0.571976	-0.0725029	0.865603	-0.285638	0.334092
MD01G1070300	42.1447	48.2896	42.4862	23.4584	19.9801	34.487	52.2608	54.4257	48.1986	82.9909	57.1849	63.4059	30.0329	33.351	31.2325	75.6991	63.0815	80.829	-0.607809	0.0101315	-0.190234	0.54521	-0.413178	0.0776511
MD01G1070400	0	0.2398	0	0	0.1541	0.0516	0.0429	2.4458	0	0.0528	0	0	0	0	0.2952	0	0	0	2.11341	0.693835	-0.413416	0.954184	6.56937	0.0645969
MD01G1070500	2.0306	3.376	2.4305	2.4901	2.2783	3.6856	1.1987	1.8399	1.6481	3.2568	3.1547	2.5723	2.7246	1.7298	1.5943	1.879	1.9312	2.6226	-0.183746	0.749771	0.574341	0.188402	-0.368497	0.411943
MD01G1070600	5.5882	4.3689	5.0128	7.399	4.3941	7.1191	3.4295	2.2478	3.1591	5.6853	5.3824	5.4148	6.1657	3.7196	5.7531	2.0024	2.6933	3.9287	-0.132124	0.808428	0.363982	0.372955	0.129668	0.777165
MD01G1071000	0.1743	0	0	0	0	0	0	0	0	0.1747	0	0.184	0	0.1747	0	0	0	0.1765	--	--	--	--	--	--
MD01G1071100	1.6146	2.1246	1.3706	0.7489	1.3127	0.704	0.5113	1.167	0.7281	0.8992	0.6861	1.1363	0.9992	0.899	0.9055	2.333	1.6665	1.363	0.929022	0.172258	0.0820287	0.948512	-1.08341	0.0659507
MD01G1071200	11.2823	10.9614	9.3698	14.907	14.1523	14.9403	12.8517	14.1518	11.7284	10.7802	13.257	11.0299	13.3387	18.7147	16.3318	16.8458	14.6279	21.1964	-0.13884	0.625099	-0.0444123	0.894109	-0.350158	0.0767777
MD01G1071300	2.1708	1.7638	1.6735	0	0	0.3454	0.0955	0.0545	0	1.3527	1.1779	1.1148	0.1188	0.1176	0.329	0.1761	0.2076	1.4264	0.629556	0.666347	-0.60124	0.770428	-3.43832	0.0145327
MD01G1071400	2.5241	3.5576	3.3475	5.9645	5.1576	4.3454	3.6839	3.8505	3.1353	2.4825	2.914	2.8154	5.4498	7.6366	5.6086	3.192	3.455	4.2454	0.210675	0.60509	-0.181385	0.610194	0.0595508	0.878079
MD01G1071500	13.0224	10.0319	13.221	4.8344	3.0697	4.4588	14.1613	17.097	14.0691	12.6158	13.9122	12.3631	5.9299	9.7662	7.891	15.8683	13.7633	15.1391	-0.0940421	0.809011	-0.844002	0.000696117	0.105778	0.726314
MD01G1071600	0	0	0	0	0	0	0	0.6281	0.2438	0.6775	0	0	0	0	0.1516	1.7578	0.3587	0	-3.22396	0.541196	-0.930484	0.892132	-1.19817	0.800509
MD01G1071800	4.9693	2.9564	5.4753	0	0.0989	0.199	3.9636	0.6597	0.5487	9.7593	6.0113	5.567	0.4108	0.2033	0.6825	1.4203	0.5383	0.3082	-0.669386	0.569535	-1.99507	0.223466	1.27169	0.200714
MD01G1071900	32.8558	26.7321	24.6547	2036.99	1579.76	1649	124.979	83.5587	163.531	51.9169	27.575	39.9791	1690.51	1096.9	1288.08	67.7413	125.257	69.3586	-0.498904	0.299345	0.464112	0.309816	0.577782	0.149982
MD01G1072000	0	0.3157	0	9.7644	3.5498	0.6799	0	0	0	0.3474	0	0	10.878	1.7364	2.9149	0	0	0	-0.0727557	0.995799	-0.0495282	1	0	1
MD01G1072100	100.572	74.1962	94.4111	150.464	340.422	392.71	188.494	206.438	223.368	110.869	52.2946	87.5316	139.766	323.413	277.949	232.652	477.18	399.376	0.104569	0.901985	0.346252	0.593929	-0.759834	0.123693
MD01G1072300	19.7777	20.9191	17.5778	15.2384	21.1088	17.0596	34.2604	42.0635	46.4454	19.8255	12.1825	17.0948	17.2054	27.1371	34.6879	24.5646	41.5709	34.1523	0.254764	0.621677	-0.47056	0.266273	0.374432	0.336583
MD01G1072500	146.885	124.159	117.88	756.325	729.55	698.97	153.846	139.461	143.784	164.057	164.603	155.316	672.793	479.411	507.554	189.258	186.88	222.534	-0.306544	0.0790873	0.492815	0.00114255	-0.364837	0.0179761
MD01G1072600	10.2589	13.2127	10.2866	6.7798	6.1183	5.553	9.1909	9.9222	8.5266	9.8323	11.4374	9.1662	5.3084	4.641	4.8694	14.7984	9.9296	9.545	0.161067	0.628092	0.410618	0.132838	-0.224879	0.393962
MD01G1072700	0	0	0	0.616	0.5759	0.5791	0	1.097	0	0	0	0	0	2.9576	1.986	1.7713	1.0444	0.5979	0	1	-1.39264	0.678785	--	--
MD01G1072800	0	0	0	0	0	0	0	0	0	0	0	0	0.964	0	0	1.9046	0	0	--	--	--	--	--	--
MD01G1072900	17.4245	16.3023	21.0278	110.585	111.15	87.6692	43.5528	22.3927	22.969	33.1235	34.6677	34.7994	91.6432	82.8674	98.3753	55.6675	46.8365	37.9644	-0.899314	0.00175504	0.276509	0.450158	-0.582108	0.0441888
MD01G1073000	0.3955	0.3603	1.0745	87.9967	70.1054	60.2786	6.8169	2.9406	6.3613	1.3877	0.8824	1.0439	84.9163	25.1714	87.1737	5.1438	6.1239	2.9383	-0.864094	0.316141	0.239525	0.780522	0.253086	0.735074
MD01G1073100	26.0244	19.2996	24.1123	13.4437	7.4639	8.3397	24.8632	19.6273	28.4227	37.951	23.3175	25.6086	12.9783	5.7011	14.7409	12.3625	17.9909	9.2068	-0.319049	0.603472	-0.103113	0.89111	0.954651	0.0268297
MD01G1073200	6.6806	5.1023	6.2554	5.9863	3.5552	2.913	5.989	5.644	6.1465	5.9527	6.7095	10.0442	8.4053	4.9368	5.5251	3.9152	6.4477	3.5545	-0.325546	0.556648	-0.507058	0.303022	0.425037	0.350215
MD01G1073300	10.2307	18.1918	12.476	8.5213	7.678	11.4367	9.7318	8.959	8.073	11.2415	16.9757	11.9942	8.866	9.76	12.247	10.4802	7.3976	9.068	0.0389052	0.947147	-0.0695577	0.894895	0.0797693	0.851498
MD01G1073400	17.169	20.0089	17.7993	12.4746	15.7237	13.6086	10.8179	9.4558	10.3785	12.8727	21.2894	17.2601	11.5357	11.7913	12.3829	11.2082	8.3604	10.1649	0.108492	0.739285	0.323826	0.18546	0.133482	0.613562
MD01G1073500	13.3582	13.3859	15.3463	16.0325	12.743	16.2363	11.5412	12.0691	12.2475	13.8368	15.8218	12.7696	18.7128	20.5271	14.9823	19.4503	15.5604	22.9283	-0.00456295	0.998723	-0.177679	0.49774	-0.598435	0.00164671
MD01G1073600	0.1283	0.1559	0.1743	0.2902	0.2922	0.1259	0.0871	0.0994	0.3086	259.235	482.828	411.17	360.726	243.867	184.612	219.52	186.876	211.847	-11.2847	1.46797e-143	-10.024	1.26643e-135	-10.2074	2.67345e-127
MD01G1073700	0.3271	0.4966	0.1111	0.1138	0	0	0.5327	0.608	0.0983	2.5138	1.6678	0.8057	0.2208	0.3278	0.2446	2.9449	0.3858	0.994	-2.39027	0.0562304	-2.66748	0.214794	-1.70581	0.140389
MD01G1073800	14.676	11.6636	11.6228	7.4993	5.8633	9.5705	10.6376	11.5746	9.19	10.1278	13.9476	10.0679	10.8487	9.7325	7.9127	17.2513	11.4813	10.7197	0.163246	0.700434	-0.22203	0.568494	-0.244547	0.455673
MD01G1074000	6.9494	2.708	6.629	0.9642	0.3527	0.7094	2.0279	1.3066	1.7751	5.3958	6.1447	4.5374	1.5865	0.5636	0.7659	0.5626	1.5637	1.4242	0.0229708	0.990479	-0.438879	0.608038	0.605822	0.351315
MD01G1074200	0	0	0	0	0	0	0	0	0	0	1.7634	0	0.9339	0	0	0	0	0	--	--	--	--	--	--
MD01G1074300	26.1807	22.4907	26.0706	33.364	32.1159	34.6023	19.8811	22.7753	21.2453	20.8048	22.8684	20.0956	31.778	20.9357	22.6188	23.4305	17.4016	25.0088	0.236759	0.333727	0.505157	0.0100395	0.0502684	0.853105
MD01G1074400	208.026	185.849	232.035	7.9389	7.6276	7.8776	108.303	73.0476	98.1365	171.038	168.68	183.576	9.522	9.9527	22.9882	28.8525	87.3936	19.3708	0.264701	0.753637	-0.768519	0.239758	1.0986	0.0426976
MD01G1074500	0	0	0	0	0	0	0	0	0	0	0	0	0	0	0	0	0	0.0991	--	--	--	--	--	--
MD01G1074700	15.0501	15.9216	20.4114	24.9194	30.1417	36.8054	15.2368	19.6874	15.881	13.4937	13.7134	12.5329	15.2407	23.5309	14.7514	33.9957	19.7575	16.4077	0.377338	0.37352	0.873223	0.00895095	-0.382002	0.294864
MD01G1074800	3.5236	2.9516	3.4243	2.1134	1.9362	1.3907	1.0223	0.7151	0.694	3.4509	4.4141	4.1472	2.2558	1.8265	0.7722	3.3222	2.7232	4.2667	-0.271278	0.591233	0.254179	0.647682	-1.98434	4.611e-08
MD01G1075000	0.4955	0.2006	0.4487	11.1478	9.2394	9.5612	1.7932	0.614	2.2344	0.1104	0.4211	0.2906	6.3005	3.3107	5.249	2.3133	4.5788	3.681	0.468084	0.682019	1.10534	0.0362778	-1.10572	0.0373755
MD01G1075300	191.022	189.497	177.49	147.468	138.061	135.437	192.859	159.484	201.973	301.683	201.679	202.647	195.353	170.201	142.831	281.647	183.103	200.513	-0.332673	0.255039	-0.176158	0.594789	-0.17629	0.541476
MD01G1075400	0.4176	0.4756	0.8508	0	0	0.1024	0.34	0	0.0942	0.6279	0.7985	0.5511	0	0	0.3513	0.6266	0.3695	0.5288	-0.179974	0.929431	-1.48468	0.58238	-1.67579	0.233938
MD01G1075500	0	0.2906	0	0	0	0	0	0	0	0.1599	0	0	0	0	0	0	0	0	--	--	--	--	--	--
MD01G1075600	0	0	0	0	0	0	0	0	0	1.3116	3.9611	1.3812	2.2083	2.1854	4.4024	2.3996	0.7717	1.9881	-5.81277	0.000771052	-6.09929	0.000321819	-5.50233	0.00107095
MD01G1075800	1.4396	0.9836	1.9902	4.9902	4.8155	3.9345	3.4327	2.389	1.8083	2.1646	1.3763	1.8453	3.3842	2.7824	5.1899	1.0286	1.5465	1.6145	-0.288289	0.66244	0.37029	0.481697	0.949683	0.0297076
MD01G1076000	0.9996	1.4309	1.0182	0	0	0	0	0	0	0.4294	1.6383	1.5074	0	0	0	0.4285	0	0	-0.0358439	0.9997	0	1	-2.51963	0.358351
MD01G1076100	18.7059	18.6537	19.9801	13.2677	11.7828	14.2986	13.0497	12.3626	12.4473	24.3946	23.2226	20.7532	15.3105	21.8406	15.3787	22.3003	16.9106	18.6266	-0.246164	0.283021	-0.325026	0.129131	-0.523342	0.0041634
MD01G1076200	3.1371	6.0331	3.5507	0	0	0	0	0	0	4.1929	8.6643	7.3591	1.4119	0	6.646	0	0.3084	0.3531	-0.651458	0.757126	-5.29721	0.00771483	-1.89224	0.48547
MD01G1076300	0	0	0	0	0	0	0.1076	0	0	0	0	0.093	0	0	0	0	0	0	--	--	--	--	--	--
MD01G1076400	13.8619	9.7524	17.2686	5.4366	4.6085	5.8254	16.948	10.4205	12.0431	7.1689	11.29	11.1613	2.8611	1.7697	8.1698	6.1384	5.6046	5.2097	0.471464	0.479966	0.394334	0.562986	1.29861	0.0075063
MD01G1076500	47.7649	54.4965	45.7828	52.1489	48.0336	62.8991	33.6051	28.3713	35.966	38.3507	48.1406	49.4434	54.7094	33.7715	39.7025	22.267	62.9762	51.1247	0.133431	0.823402	0.441319	0.310302	-0.396381	0.324449
MD01G1076900	4.8193	6.3364	5.9214	2.8519	4.5079	2.8759	2.407	2.3778	1.7698	2.9384	5.8424	4.7203	3.4715	8.3649	6.5754	5.4919	2.5494	4.9573	0.351383	0.56164	-0.749587	0.123828	-0.891265	0.0449256
MD01G1077000	1.1938	1.3051	1.3134	2.143	0.6057	0.7496	6.0267	7.1005	7.4503	1.9626	1.8262	1.3107	1.6442	0.7657	1.1248	4.156	2.8306	1.4028	-0.411664	0.614044	0.0692293	0.956905	1.37165	0.0077918
MD01G1077100	32.0806	37.5512	29.7583	34.9773	31.9982	33.5838	51.22	69.9519	44.2854	55.3333	31.3557	35.5682	32.6682	32.1503	24.7244	53.7847	39.9563	45.5679	-0.290871	0.451477	0.261321	0.501375	0.33684	0.287054
MD01G1077200	13.7071	6.4704	9.6471	1.4956	2.3099	2.3839	1.877	5.1532	2.697	12.1163	9.2327	11.5758	3.1547	3.684	8.4555	8.1647	3.4726	9.4038	-0.138474	0.887411	-1.21261	0.0522084	-1.00897	0.0842475
MD01G1077500	0	0	0	0	0	0	0.1265	0	0	0	0	0.164	0	0	0	0	0	0	--	--	--	--	--	--
MD01G1077600	0	0	0	0	0	0	0	0.126	0	0	0	0	0	0	0	0	0	0	--	--	--	--	--	--
MD01G1077700	25.0799	32.7568	38.1682	51.7187	30.6596	55.4367	51.1746	54.7576	44.6903	72.3925	40.1549	41.4674	60.2808	49.0575	54.225	43.5271	37.9606	43.7704	-0.677406	0.0565062	-0.158385	0.744287	0.354576	0.321738
MD01G1077800	21.9832	25.4214	23.1093	29.019	31.045	29.7414	30.4859	34.5152	21.0923	39.5446	26.5829	23.9481	29.3771	31.0848	30.7356	25.9069	22.2904	24.2003	-0.345611	0.262139	0.0726318	0.859289	0.336838	0.214951
MD01G1077900	38.1853	35.0229	41.1511	29.2611	19.8649	26.6134	63.8775	67.103	51.1559	78.9676	42.3527	50.3358	29.9732	33.3788	34.1456	47.2436	25.2074	34.2655	-0.582298	0.090589	-0.274776	0.5006	0.861581	0.00353123
MD01G1078000	14.067	13.7395	17.4319	1.1351	33.3201	15.366	6.6715	4.8517	3.4004	17.5899	7.4175	14.3139	2.6434	26.6691	24.5606	19.512	7.5697	14.1026	0.203088	0.906002	-0.00858627	1	-1.37299	0.181086
MD01G1078100	6.7327	7.0533	6.8584	7.3779	5.5833	8.9173	5.4819	10.6365	7.2861	11.8107	7.7241	6.0412	12.6132	7.4221	2.643	16.164	9.8281	13.2991	-0.302411	0.728741	0.0362866	0.989014	-0.657679	0.270859
MD01G1078400	2.0996	2.0721	3.2083	0.5478	0.1707	0.3433	1.7096	0.6504	0.6312	1.9293	0.8364	1.4776	0.5316	0.7014	0	0.8752	0.9288	1.0634	0.802902	0.42251	-0.169203	0.940932	0.161947	0.896589
MD01G1078500	92.8079	86.6277	101.272	10.4222	10.4215	9.8949	62.2573	35.8287	49.2858	57.7217	77.6133	84.7549	9.6599	6.423	24.6856	22.1662	39.5591	20.5336	0.359057	0.596964	-0.320074	0.639998	0.910977	0.0612701
MD01G1078600	0	0	0.0665	0	0	0	0	0	0	0	0	0	0	0	0	0	0	0.1983	--	--	--	--	--	--
MD01G1078800	0.5827	0.6193	0.5606	0.5068	0.0947	0.5717	0.7644	0.7521	0.6131	0.1298	0.2166	0.3076	0.3934	0.1622	0.3631	0.1619	0.1146	0	1.44512	0.0890318	0.438396	0.687416	3.00851	0.000216182
MD01G1078900	58.5668	43.0567	52.1589	78.5191	75.5177	68.3237	56.006	48.6446	67.4368	71.6972	60.9584	54.5943	80.1183	38.2713	48.4654	51.1635	77.6201	98.7039	-0.277351	0.536859	0.512498	0.167255	-0.310572	0.406718
MD01G1079000	0	0	0	0.0449	0	0	0.0351	0	0	0	0	0	0.0872	0.0432	0	0.0431	0	0	--	--	--	--	--	--
MD01G1079100	13.7498	10.3872	10.4764	17.5	13.7964	14.3123	14.29	14.6478	13.156	10.9255	12.3438	10.0306	17.1501	11.259	12.5378	15.8792	13.3018	13.7583	0.0639132	0.868193	0.249149	0.356901	0.0578903	0.848909
MD01G1079200	5.2435	5.7904	5.8793	7.6573	8.2072	6.9577	5.2522	5.1708	5.0859	3.0062	5.8424	4.8781	8.3659	7.6365	9.3503	5.3773	5.0394	5.6363	0.312106	0.269236	-0.0563067	0.881644	0.0383028	0.91003
MD01G1079300	8.6734	8.9953	9.9907	12.4291	12.6279	14.8586	11.3536	11.4394	12.2743	5.6847	7.9094	7.7473	14.695	13.6067	26.7892	5.6063	13.6644	11.6244	0.383072	0.437677	-0.376155	0.423405	0.264973	0.554481
MD01G1079500	9.8828	9.7913	13.0828	14.3068	12.0413	16.3087	17.8735	12.2315	15.9768	17.0285	17.5034	14.5192	18.7245	16.9787	14.1492	23.7815	23.3692	17.623	-0.576379	0.0238634	-0.132327	0.706795	-0.411316	0.0912697
MD01G1079600	0.7614	0.5991	0.5289	0.289	5.4704	3.2259	0.8736	1.6404	0.4994	1.8041	1.5221	1.0961	0.4907	9.955	5.8229	5.2627	2.3578	5.7498	-1.21782	0.349815	-0.753331	0.579619	-2.04857	0.0438097
MD01G1079800	0	0	0	0	0.1972	0	0.4937	0.5635	0	0	0	0	0	0.6077	0	0	0	0.2048	--	--	--	--	--	--
MD01G1079900	12.7665	14.2302	16.2824	10.9948	8.253	10.8449	14.8738	10.9477	12.3088	15.0863	16.0256	14.189	11.9822	12.7422	11.2338	12.5113	11.3404	10.9344	-0.0584954	0.851123	-0.166281	0.509715	0.218356	0.28859
MD01G1080000	16.2129	11.9701	16.0838	23.9986	20.315	16.8419	14.8834	13.9836	15.7202	10.6223	14.0819	13.4235	20.7105	17.0446	18.4218	12.2433	15.8435	16.0475	0.222148	0.454196	0.217216	0.436793	0.100387	0.727692
MD01G1080100	1.0193	1.1939	1.0383	1.3678	1.1365	0.9286	12.0343	8.3901	9.9804	0	0.348	0.6149	1.2534	1.7512	3.0215	5.244	6.1837	4.1302	1.78368	0.0109625	-0.715404	0.231264	1.04295	0.0107846
MD01G1080200	4.2697	4.2395	4.6026	6.5074	6.2375	5.2529	5.0216	4.9547	4.5025	2.2646	3.8445	4.4119	5.3533	5.3205	6.9173	4.1808	4.5769	4.0963	0.327376	0.313072	0.12733	0.737874	0.254723	0.382041
MD01G1080400	8.765	8.3073	6.0426	3.6036	1.1229	3.3007	4.0369	5.5125	8.144	7.2774	5.925	5.2338	4.1242	3.4604	4.2699	7.8823	8.851	7.7128	0.336278	0.554395	-0.478407	0.393307	-0.382896	0.415479
MD01G1080500	21.9887	13.8619	27.8757	0.3462	0.3101	0.2576	14.0101	7.1283	9.1484	4.558	10.6101	14.7355	0.4479	0.5956	4.4953	0.8848	3.2035	0.826	1.09668	0.294838	-2.52019	0.00397893	2.67727	0.000901289
MD01G1080600	0.2286	0	0	0	0	0	0	0.1062	0.0515	0.6302	0.4918	0.362	0	0.1146	0	0.3431	0.1011	0.1737	-2.70463	0.189533	-1.80031	0.584914	-1.89821	0.369241
MD01G1080800	0	0	0	0	0.1289	0.0432	0	0.0818	0	0.0441	0	0.0929	0	0	0.6419	0.2642	0	0.0892	-2.52511	0.596893	-1.79836	0.680912	-2.02089	0.604341
MD01G1080900	4.8155	7.0294	6.0283	10.6569	10.0755	16.2793	5.0074	6.7935	5.7031	6.8045	6.6006	6.1246	14.6293	7.2098	17.8948	2.4956	7.5453	6.641	-0.118003	0.88487	-0.0134548	1	0.151729	0.809183
MD01G1081200	9.8011	11.0939	11.0123	10.4328	16.3606	13.0658	8.431	8.1097	5.5206	11.6526	14.4756	12.3744	11.5409	20.6889	16.9091	14.2017	8.9303	13.8533	-0.261239	0.538453	-0.205275	0.632687	-0.652617	0.0351207
MD01G1081300	3.4797	3.0295	3.5447	1.8158	1.2462	2.2255	2.9947	2.763	3.0587	1.8324	3.4531	3.2781	2.4979	1.6995	3.1865	2.115	2.9227	2.2086	0.240971	0.629714	-0.3921	0.378316	0.362049	0.357823
MD01G1082000	9.9284	11.6006	10.8612	17.4348	13.5189	15.4579	10.7903	12.2753	11.7176	20.5537	10.73	13.8528	18.4033	19.3808	17.962	14.0772	15.2759	15.3043	-0.472785	0.0869959	-0.172421	0.609045	-0.274534	0.316427
MD01G1082100	2.604	1.9884	2.7696	5.6751	5.3799	5.2973	2.8373	1.9217	1.7267	1.689	2.0502	2.5872	5.2351	3.8761	4.6386	2.7581	4.4042	4.1506	0.225111	0.631755	0.344991	0.339449	-0.717304	0.0196949
MD01G1082200	118.492	146.115	135.405	14.6827	13.075	12.3747	25.6749	8.3967	23.6795	73.5522	154.735	154.915	16.3346	12.3975	29.5858	38.2166	28.2729	18.6738	0.0735845	0.938275	-0.449984	0.498323	-0.484315	0.401414
MD01G1082300	14.9459	17.7132	13.7256	13.8892	13.894	14.9683	16.0682	17.3376	18.3951	9.2468	17.1229	16.0838	12.91	12.797	12.3224	16.9832	15.405	19.9903	0.140736	0.684765	0.262872	0.361404	0.0758183	0.807678
MD01G1082400	0	0	0	0	0	0	0	0	0	0	0	0	0	0	0	0	0.1508	0	--	--	--	--	--	--
MD01G1082500	5.1735	4.3441	5.4534	2.5823	2.3262	3.4868	3.663	3.47	4.7062	5.7272	5.8063	5.5564	2.4145	2.3444	2.4219	3.5552	4.4576	5.3774	-0.185396	0.594021	0.319142	0.359796	-0.0889544	0.790204
MD01G1082600	0.4937	1.0994	1.3411	0.4007	0.0535	0.3767	0.1787	0.5098	0.1484	0.2749	0.5769	0.3474	0.1111	0.1099	0.1846	0.3292	0.1941	0.2223	1.2972	0.186272	1.12472	0.403939	0.248223	0.851296
MD01G1082700	9.7358	10.2945	12.2199	18.3711	23.28	20.5105	8.8472	9.6131	8.8584	10.6743	10.1389	10.2775	20.7745	19.7753	14.2832	16.0435	8.8825	9.9061	0.05952	0.899701	0.279219	0.385391	-0.26222	0.384646
MD01G1083000	210.745	167.5	163.949	0.33	0.3085	0.9306	14.4175	11.0192	16.6815	186.056	217.352	145.199	0	0.6338	0.532	6.8006	3.6366	1.2812	-0.00602726	1	0.539346	0.706283	1.92279	2.60542e-05
MD01G1083100	11.9547	11.1467	11.6525	12.7946	15.1853	13.0165	14.2953	13.4405	10.5908	7.4956	14.1856	15.7872	15.9515	16.8434	14.381	15.3823	14.6824	17.9509	-0.0984208	0.824339	-0.105609	0.798627	-0.236274	0.443565
MD01G1083300	10.8608	11.3957	10.5697	8.906	9.6501	7.8964	18.5548	18.474	19.8515	8.6513	7.0459	9.9296	11.0965	8.2605	6.1994	22.1171	17.0724	14.2433	0.367182	0.302918	0.144734	0.743436	0.173401	0.596599
MD01G1083400	43.4937	29.0183	40.4584	5.9123	6.1008	4.6771	12.8547	9.0332	12.814	25.1662	34.5972	29.705	4.0439	3.2885	2.2221	6.9985	4.2998	3.5121	0.344908	0.416644	0.901851	0.0108837	1.31093	2.55363e-05
MD01G1083500	4.4268	1.7923	2.0877	11.0367	7.4381	9.6512	9.6784	7.4659	18.3343	3.6979	3.1349	3.1154	12.8673	4.3542	14.0674	12.1367	9.7909	4.8163	-0.2546	0.800081	-0.0640666	0.961243	0.48464	0.476922
MD01G1083600	27.075	26.3912	24.6844	25.9963	21.2642	25.766	29.8711	34.7223	23.3181	55.3663	37.4035	33.8689	40.9896	33.3746	22.927	41.4389	26.7079	30.8544	-0.689225	0.0360117	-0.319654	0.413266	-0.0831139	0.845182
MD01G1083700	5.6435	4.7298	5.9328	20.7794	15.5048	13.0667	11.506	13.6778	16.2048	5.7476	4.4458	7.006	26.4259	17.465	16.7609	5.3744	26.6016	25.1992	-0.0725132	0.942115	-0.200789	0.80136	-0.379378	0.535109
MD01G1083800	6.733	6.5919	6.259	4.1782	4.0729	3.8752	7.2079	7.4508	6.7863	3.219	6.8157	5.9776	5.3982	7.2089	5.9428	6.9388	8.1632	8.3926	0.302642	0.358396	-0.519353	0.0656003	-0.0452933	0.904673
MD01G1083900	5.6012	4.8721	5.2272	1.6971	1.8686	1.5599	3.7662	0.8396	1.8576	3.7673	6.2878	6.4851	2.4518	2.1005	1.986	3.9041	0.9591	4.2828	-0.0653434	0.955674	-0.254243	0.784913	-0.396241	0.57925
MD01G1084000	0	0	0	0	0	0	0	0	0	0	0	0.0472	0	0.0448	0	0	0	0	--	--	--	--	--	--
MD01G1084100	38.8691	44.1205	39.2804	68.5756	46.3489	59.6221	58.775	58.1957	51.745	48.8583	62.8188	46.2421	69.0384	68.6324	55.0127	66.0384	49.6708	74.6841	-0.358608	0.188831	-0.0525327	0.891426	-0.0800094	0.78753
MD01G1084200	0.7721	1.6412	0.5243	1.343	1.5066	0.7575	1.2573	0	0.9284	0.774	0.7382	2.4452	2.085	1.0317	1.4433	2.0597	0.4554	0.7821	-0.395402	0.829967	-0.239837	0.897166	-0.473555	0.75246
MD01G1084300	7.4321	8.2938	8.1387	5.0418	2.0847	3.7369	9.0771	10.9645	11.0591	17.3214	10.6581	13.926	6.3973	6.0517	6.5644	7.4347	8.4656	6.8698	-0.805303	0.0113403	-0.722408	0.0493898	0.530486	0.0982572
MD01G1084400	0.1027	1.4035	0.3139	0	0	0	0	0	0	0.103	0.491	0.759	0	0	0	0	0	0	0.451518	0.931012	0	1	0	1
MD01G1084700	1.6463	0.9998	1.677	0	0.0892	0	1.7873	0.17	0.6599	3.8507	3.1479	2.0276	0.2779	0.0917	0.1026	1.3724	0.5664	1.3897	-1.05937	0.281091	-2.1777	0.319221	-0.235914	0.841235
MD01G1084800	28.2397	25.9574	23.8428	32.9241	26.3104	38.6879	41.2914	40.035	45.3515	44.1194	31.3763	29.7214	34.6945	24.8165	25.9663	42.7557	33.2365	33.1588	-0.423622	0.131738	0.288185	0.336443	0.301077	0.254004
MD01G1084900	43.7477	40.6545	39.5946	9.0146	5.462	6.9049	14.3263	13.6013	14.4251	49.8661	42.5127	30.6472	6.9652	6.893	7.3555	14.4809	13.0191	6.8863	0.0199112	0.979211	0.100954	0.854568	0.375757	0.291458
MD01G1085200	3.9376	4.1787	5.0862	0.6779	0.4357	0.7567	1.2229	0.7545	0.4393	2.2787	2.5614	4.3709	0.9044	0.6102	1.2748	0.6903	0.5028	0.7402	0.526337	0.342182	-0.482024	0.490353	0.422449	0.499402
MD01G1085300	9.998	8.5088	9.9166	10.0226	11.4229	10.8415	6.2126	8.0687	8.186	13.1871	11.8224	6.527	13.7215	14.3704	6.6396	8.9487	10.3583	8.5286	-0.144306	0.812551	-0.00980705	1	-0.22867	0.620008
MD01G1085400	9.1929	6.5708	5.7628	10.4799	14.2123	12.6267	3.4547	6.0459	4.8467	15.5949	9.1945	8.2114	6.5882	8.3625	4.7588	6.3665	2.2522	5.7306	-0.609904	0.281247	1.01705	0.0371316	0.10234	0.883589
MD01G1085500	0	0	0	2.3938	13.2028	5.6257	0	1.0658	0	0	0.2193	0.2421	1.1613	4.8271	2.8298	0.6883	0	0.2323	-1.88811	0.556669	1.37399	0.422378	0.305448	0.905702
MD01G1085600	3.5313	5.2084	4.7749	2.457	4.5732	4.2894	3.423	3.5747	2.9761	2.0017	2.8737	3.395	3.9379	6.6988	5.3752	2.8386	3.4961	4.2585	0.718989	0.0611957	-0.403468	0.341587	0.00273637	1
MD01G1085700	43.4427	37.9472	61.619	1.0043	1.4754	2.158	42.0883	41.7772	34.0945	16.5371	27.0753	36.2815	2.5059	2.48	4.9341	4.4008	11.068	2.7852	0.845449	0.173046	-0.99744	0.172648	2.74768	2.40392e-08
MD01G1085800	62.8982	50.4084	61.558	10.5529	8.3892	9.2172	4.5379	2.4417	2.9439	102.556	110.295	86.3171	10.4008	16.3571	7.1439	33.9289	11.5518	22.8241	-0.766376	0.0921304	-0.174607	0.79151	-2.68619	2.69634e-12
MD01G1085900	23.2696	29.0285	24.0793	192.938	236.67	207.514	25.2956	24.3064	26.8543	20.864	19.1357	19.5089	149.841	91.0657	85.1828	64.6123	52.3629	52.3672	0.369619	0.213211	1.06639	1.48995e-06	-1.06125	1.99288e-06
MD01G1086200	127.366	114.034	130.679	3.6105	4.3395	1.8702	71.6849	38.5795	50.8729	104.885	117.245	132.813	6.0057	5.5189	16.6291	22.6711	54.4042	14.6612	0.0753544	0.946303	-1.42611	0.0217014	0.8701	0.152496
MD01G1086500	5.648	5.1452	5.9439	4.4892	3.8317	3.4128	6.822	7.821	7.0837	6.8614	9.226	8.1339	6.9695	6.9348	6.2508	7.3337	7.7434	9.4723	-0.525972	0.00728208	-0.688535	0.000451862	-0.0871919	0.716909
MD01G1086700	3.1697	1.5427	3.1404	1.5861	0.7202	1.1928	2.1566	0.9684	1.5663	3.0468	3.7776	1.696	0.8354	0.7833	0.6818	2.1284	0.9988	0.5718	-0.112454	0.914751	0.691104	0.379853	0.42382	0.558488
MD01G1086800	0.2377	1.0285	0.4237	0	0	0	0.0484	1.0492	0.0536	0.1787	0.1136	0	0	0.4764	0.1999	0.7133	0.0526	0	2.54183	0.337857	-4.27825	0.118428	0.676862	0.802579
MD01G1086900	0.0599	0.1091	0.3661	0	0	0.0588	0	0.2783	0	0	0	0	0	0	0	0.2397	0	0	4.00881	0.441915	0.993098	0.888926	--	--
MD01G1087000	39.605	34.9798	41.35	85.5301	88.5183	89.8744	21.8853	23.5513	28.3952	42.12	46.989	35.5546	66.4367	54.5339	51.434	36.6553	26.4002	36.5624	-0.0974012	0.746033	0.709787	6.15129e-05	-0.339405	0.0954467
MD01G1087100	6.0244	7.6834	6.726	8.2491	10.5327	8.8894	7.6914	9.0921	8.2147	5.4109	7.1419	7.2754	8.7362	8.5491	9.6759	8.3407	5.543	7.616	0.0551694	0.895565	0.134944	0.682517	0.310246	0.211646
MD01G1087200	0	0	0	0	0	0	0	0	0	0.7319	0.4363	0.0964	0	0	0	0	0	0	--	--	--	--	--	--
MD01G1087300	1.5863	1.7811	1.8789	1.694	3.3111	1.5563	0.811	0.6171	0.4658	1.4052	1.446	1.4019	0.8592	0.7024	1.4481	2.8046	1.1423	1.6442	0.311006	0.670096	1.23183	0.017658	-1.46591	0.00328617
MD01G1087400	30.6155	31.0548	29.5281	26.4	54.5487	50.327	44.5518	71.4814	71.3741	16.7595	15.5689	24.4111	31.0031	46.0774	49.3758	51.8035	53.1145	48.3334	0.691648	0.0792071	0.149499	0.784846	0.37743	0.33722
MD01G1087600	19.1137	17.186	21.1983	21.9774	19.9799	22.4052	32.2035	33.026	32.7954	15.1371	19.7369	19.2163	23.8385	22.9697	20.1383	27.3146	25.7308	25.5221	0.0953914	0.65118	0.0363873	0.878982	0.404941	0.00219865
MD01G1087700	0.062	0.1976	0.0947	0.4851	0.1512	0.2128	0.4037	0.3744	0.7825	0	0.0593	0	0	0	0	0.031	0	0	2.55532	0.183576	5.65513	0.000841703	5.69103	0.000448307
MD01G1087800	0	0.1232	0	0	0.088	0	0	0	0.0407	0.0452	0	0.0476	0.1369	0.0452	0.2022	0.2255	0.0798	0.1827	0.48945	0.901255	-1.99275	0.449252	-3.41429	0.129121
MD01G1087900	9.0577	10.1113	9.1511	5.9663	7.5331	7.3932	6.8914	7.624	7.8002	8.5586	12.5989	9.9535	5.7515	4.1667	4.6631	6.7585	10.4765	13.3491	-0.124221	0.777431	0.615852	0.0416833	-0.363334	0.222265
MD01G1088100	0.1603	0.0487	0.1633	0.0558	0	0.0524	0.087	0.149	0.1446	0	0	0.1128	0.0541	0.0535	0	0.3207	0	0.0541	1.75749	0.515274	0.0557862	1	0.126957	0.965998
MD01G1088200	8.0363	6.9486	8.6025	6.8234	7.8404	5.4789	14.6393	14.0503	16.2143	3.4134	4.4275	3.1633	1.6552	3.4126	1.3749	5.7227	6.8687	3.8633	1.10392	0.00443556	1.7301	1.43559e-05	1.52129	2.3971e-06
MD01G1088300	0.0709	0	0.5059	0	0	0	0	0	0	0	0.1356	0.1498	0	0	0	0	0	0	--	--	--	--	--	--
MD01G1088400	0.3231	0.1472	0.3292	0	0	0	0.1315	0	0.2914	0.8098	0.4634	2.3877	0.3272	0.1619	0	0.1616	0	0.1637	-2.19999	0.241001	-2.38286	0.382268	0.522421	0.855731
MD01G1088500	0	0	0	0	0	0	0	0	0	0	0	0	0	0	0	0.1127	0.0997	0	--	--	--	--	--	--
MD01G1088600	1.8445	1.6803	0.4336	1.6288	0.969	1.2528	1.3863	2.5052	1.4075	0	0	0	0.1437	0.1422	0.1591	0.2839	0.7531	0.1437	5.67246	0.000455308	3.20545	0.0182018	2.20494	0.0264534
MD01G1088700	0.3869	0.8224	0.7226	0.4711	1.8244	1.0755	0.7876	0.8389	1.0467	0.711	0.5548	0.4084	0.9142	3.2958	1.4465	0.7096	0.8557	0.5879	0.21686	0.870133	-0.642652	0.467421	0.388398	0.672137
MD01G1088900	34.6872	21.8406	32.4767	31.5764	34.2151	39.974	45.6354	26.4874	29.2403	33.2689	29.6571	32.5112	34.9649	30.6409	28.0342	48.4128	31.2519	33.49	-0.0956608	0.84085	0.27054	0.456773	-0.0752975	0.848
MD01G1089000	0	0	0	0	0	0	0	0	0	0	0	0	0	0	0	0.2024	0	0.205	--	--	--	--	--	--
MD01G1089100	10.9681	6.256	9.9649	57.0797	64.3494	75.5668	9.5339	21.7629	12.6983	18.3243	14.9731	10.6396	72.4954	71.6455	53.4733	15.5681	10.4902	16.6155	-0.687653	0.106117	0.0911315	0.882774	0.141211	0.774904
MD01G1089300	0.2543	0.0927	0.4144	0	0.0992	0.0499	0.0414	0	0	0.102	0.4862	0.2684	0.103	0	0	0	0	0	-0.168487	0.957924	0.634806	0.856451	0.917261	0.781133
MD01G1089400	141.84	108.282	168.595	1.6785	1.0461	0.9017	85.557	41.5654	65.4078	131.434	112.028	149.732	2.5594	0.8443	18.5543	5.6694	43.7033	4.3445	0.094247	0.969558	-2.52239	0.0376563	1.88245	0.103571
MD01G1089500	0	0	0	0	0.3193	0	0	0	0	0	0	0	0	0	0	0.3274	0	0	--	--	--	--	--	--
MD01G1089600	6.5373	5.0825	5.2815	0.7646	0.4399	0.4423	0.7801	0.7332	1.1689	7.231	4.7413	4.4619	0.4566	0.9601	0.6953	1.2966	0.9473	0.8563	0.0463627	0.94916	-0.275353	0.743438	-0.124038	0.851893
MD01G1089700	1.6972	1.5461	0.5763	0.2952	2.4837	1.6651	0.4606	1.0515	1.7856	0.2835	1.6226	1.493	4.5831	3.6852	0.9518	1.1318	2.5025	4.2979	0.188665	0.928641	-0.94243	0.489449	-1.17449	0.32376
MD01G1089800	3.6183	12.9787	4.4921	7.5525	9.4872	17.3056	3.6826	39.93	1.5296	8.0475	6.378	3.2228	16.374	31.2756	27.393	12.1028	9.2032	29.78	0.27398	0.875397	-1.04021	0.407633	-0.0612634	0.973706
MD01G1089900	1.4574	10.621	3.7114	5.1967	5.9244	11.5576	2.9666	29.9086	2.5191	8.5218	6.2699	2.5641	11.9296	22.5166	19.6147	8.6257	7.0913	25.7117	-0.118467	0.95363	-1.1664	0.34185	-0.107367	0.947037
MD01G1090000	0.0794	0.0723	0.0809	0	0	0	0.0647	0	0.2148	0.0796	0.0759	0.4191	0	0	0.1781	0	0	0	--	--	--	--	--	--
MD01G1090300	0.3681	0	0	0	0	0	0	0	0	0	0	0	0	0	0	0	0	0	--	--	--	--	--	--
MD01G1090800	0	0	0	0	0	0.0749	0	0	0	0	0	0	0	0	0	0	0	0	--	--	--	--	--	--
MD01G1090900	41.8211	48.6385	58.7569	119.195	119.429	127.298	144.714	104.397	130.978	34.0454	41.5786	49.8297	116.034	74.3915	112.761	69.4473	36.719	26.7068	0.257056	0.620916	0.364863	0.425812	1.59576	1.28566e-06
MD01G1091000	12.8455	9.8116	10.7031	11.4469	8.7406	8.2401	4.0764	3.5506	4.9902	6.6033	9.8876	10.1528	15.4764	10.4308	11.3042	2.1417	5.3908	3.2697	0.333692	0.490888	-0.293572	0.541688	0.296949	0.50084
MD01G1091400	0	0.288	0.5154	0.132	0.0617	0.062	0	0	0	0.1902	0.1209	0	0.064	0.0634	0	0	0	0	1.3652	0.676016	1.07558	0.784129	--	--
MD01G1091500	8.5812	9.0068	9.1214	23.869	26.7541	23.2068	11.9082	8.9454	12.281	5.9091	7.7759	8.5072	25.7672	18.5831	21.8852	10.6368	15.6456	17.914	0.276742	0.410271	0.253498	0.41785	-0.327016	0.230314
MD01G1091600	6.5189	7.1191	7.4806	13.1356	14.6357	13.0031	10.2959	8.0835	9.2256	3.4248	6.0821	5.3892	12.5467	9.4257	12.4868	6.7765	9.5716	11.377	0.514063	0.0880592	0.338512	0.28182	0.0826156	0.818273
MD01G1091800	0.0534	0.0973	0.1089	0.1673	0.3649	0.2097	0.261	0.3972	0.0482	0.2678	0.1532	0.1128	0.0541	2.1419	2.2173	1.1759	0.9454	1.1907	-1.03338	0.599937	-2.47644	0.0347849	-2.14138	0.0573221
MD01G1091900	4.4792	4.2541	3.6891	4.5752	2.7894	4.114	2.8711	3.0998	2.9221	8.3113	4.0089	4.7284	3.7638	3.0563	5.2375	4.3854	2.951	2.9927	-0.449589	0.387513	0.0206814	0.996756	-0.1287	0.824807
MD01G1092000	1.4326	2.5231	2.335	1.2958	3.0749	3.1858	0.5443	0.7988	1.3781	6.3187	4.2002	4.7386	4.449	8.71	5.4631	6.1146	2.4504	5.321	-1.26915	0.0333132	-1.2023	0.0381043	-2.25679	5.54158e-05
MD01G1092100	1.1649	3.1837	2.8184	1.2158	7.1034	4.143	0.5928	1.0826	1.1819	5.9847	4.7333	3.843	6.6357	8.3182	5.2263	5.9723	2.1901	3.6876	-1.01169	0.222538	-0.586633	0.504954	-1.96287	0.00711449
MD01G1092200	2.7116	4.4464	2.9004	2.547	6.0848	4.3896	0.9935	2.016	1.1004	7.3391	5.1849	4.7232	4.6682	9.2396	6.2347	6.2389	1.1995	5.3563	-0.765764	0.338773	-0.528587	0.525421	-1.53527	0.0225037
MD01G1092300	5.462	5.132	3.9909	3.3426	1.674	1.4028	3.4228	3.2156	3.7652	5.6758	4.8118	3.9546	4.1411	2.6366	1.764	4.6056	4.4021	4.6638	0.0239265	0.979844	-0.320632	0.546414	-0.306876	0.497095
MD01G1092400	0	0	0.5053	0	0	0	0	0	0	0	0	0.2618	0	0	0	0	0	0	--	--	--	--	--	--
MD01G1092500	0	0	0	0	0	0	0	0	0	0.1467	0	0	0	0	0	0	0	0	--	--	--	--	--	--
MD01G1092700	1.5891	0.3102	0.8094	0.5923	1.2181	0.3341	1.756	0.5274	1.9449	2.8445	4.3407	1.6775	2.1839	1.4788	1.5277	3.1793	1.6067	1.3797	-1.7113	0.0483092	-1.16899	0.235362	-0.455715	0.636163
MD01G1092800	0.5687	0.7772	0.8208	0.4452	0.6936	0.3255	1.4664	0.4405	0.9403	2.5655	3.8968	2.5016	0.6719	0.38	0.8505	2.5128	1.216	1.3923	-2.0374	0.000229556	-0.27086	0.790388	-0.752442	0.216551
MD01G1092900	1.7442	2.6376	2.0255	0.3277	0.4084	0.2738	0.9373	0.8753	0.7865	3.8465	3.5685	2.7619	0.6712	0.7342	0.3521	1.7099	1.3579	1.6961	-0.655221	0.062317	-0.713907	0.217003	-0.781734	0.0326071
MD01G1093000	0.9666	0.6805	0.4028	0.1834	0.5573	0.5173	1.1806	0.49	1.2284	5.2853	2.2263	2.6902	1.4683	2.9502	0.6899	6.1095	0.5442	1.2462	-2.30832	0.0168589	-1.91763	0.0622082	-1.35565	0.160979
MD01G1093100	0.5516	0.7538	1.2643	0.5757	0	0.1353	0.3369	0.3845	0.6218	0.1382	0.5274	0.4367	0	0.5528	0.6187	0.6898	0.976	0.6985	1.2243	0.402383	-0.652009	0.742953	-0.74259	0.573499
MD01G1093200	1.5153	1.3311	0.9372	2.9369	3.9599	4.8315	2.1591	1.9614	1.8057	2.7666	1.3969	1.4853	3.8909	4.7184	2.8527	4.385	1.963	1.4253	-0.569473	0.410094	0.128299	0.875389	-0.307842	0.623328
MD01G1093500	10.4891	9.6363	9.055	19.1108	18.3856	19.6221	24.1015	22.8822	20.2814	25.5732	18.6963	21.0194	27.905	23.8745	19.1421	36.9023	28.7042	32.1456	-1.154	5.86837e-09	-0.21809	0.404304	-0.451145	0.0240247
MD01G1093700	9.7436	9.0468	6.8715	11.7333	15.1732	20.9569	2.5936	2.699	3.1261	24.6994	13.1667	12.5604	23.2442	6.2907	9.7723	7.3102	2.901	2.4675	-0.967333	0.144815	0.382865	0.633276	-0.505238	0.47755
MD01G1093800	0	0	0	0	0	0.3119	0	0	0	0	0	0	0	0	0	0	0	0	--	--	--	--	--	--
MD01G1093900	0	0	0	0	0.0569	0.1718	0	0	0	0.117	0	0	0	0.1755	0	0	0	0	--	--	--	--	--	--
MD01G1094000	0.2304	0.126	0.0939	1.4911	2.4281	2.6678	0.0751	0.1285	0.0831	1.5246	0.7931	0.7784	0.9801	0.739	0.3101	0.8299	0.2446	0.2334	-2.77747	0.000968073	1.79288	0.0102838	-2.10756	0.0277647
MD01G1094100	0	0	0	0	0	0	0	0	0	0	0	0.4998	0	0	0	0	0	0	--	--	--	--	--	--
MD01G1094200	0	0.1653	0	0.6627	1.3275	0.801	0	0	0	0.3637	0	0.0958	0.3674	0.0909	0	0	0	0	-1.41815	0.694249	2.70847	0.273788	0	1
MD01G1094400	0.1844	0.3781	0.7985	0.5294	0.9897	1.2667	0.6007	0.4714	0.7485	1.2943	0.8376	0.5355	0.9339	2.1258	1.8101	1.3377	0.7751	1.6816	-0.974653	0.239696	-0.710277	0.360197	-0.956862	0.163645
MD01G1094500	0.1694	0	0.2589	0.5305	0.3306	0.0831	0.4139	0.0787	0.0764	0.3397	0.243	0.3577	0.5148	0.1698	0.095	0.5933	0.2249	0.2575	-1.15912	0.539914	0.35977	0.862473	-0.803792	0.607885
MD01G1094700	4.8179	6.388	5.4424	5.3269	4.5143	5.6628	5.3988	5.7629	3.5275	6.1206	7.2056	6.8988	8.1637	9.848	8.1323	12.7408	7.8918	12.9983	-0.269352	0.463768	-0.662114	0.0200874	-1.09991	1.0463e-05
MD01G1094800	0.1019	0.1856	0.4151	0.2127	0.2982	0.7996	0.2489	0.0947	0.2756	0.3064	0.0974	0.6453	0.7222	0.5105	0.2285	0.1019	0.5408	0.516	-0.570521	0.775307	-0.0669089	0.99158	-0.819664	0.585947
MD01G1095000	0.6263	1.7116	1.218	4.2189	3.2773	3.4074	2.9669	3.2276	2.4646	0.2854	0.0544	0.0601	0.2883	0	0.0639	0.2848	0.2015	0.2307	3.16805	6.58555e-05	5.03334	6.38538e-11	3.68619	1.11867e-09
MD01G1095100	8.6395	7.2205	8.8008	12.1601	11.9861	11.7032	10.6485	9.5756	7.9343	8.5015	8.6386	7.6559	12.6819	11.8356	10.3567	11.7347	10.834	14.0105	-0.00245001	1	0.133886	0.55504	-0.285813	0.100542
MD01G1095200	2.5835	1.7651	3.0366	2.1259	2.6175	1.9497	2.5485	2.8626	2.5539	3.3866	1.995	2.7273	1.9119	3.2862	3.2877	4.1251	2.2417	2.6674	-0.133769	0.842735	-0.24568	0.669813	-0.0915073	0.86968
MD01G1095300	7.1504	6.9284	7.5488	13.2291	14.3328	11.2243	7.6745	8.5176	7.5622	8.2103	7.1468	8.5776	21.2621	14.5273	17.3519	12.6801	11.0992	15.5399	-0.138281	0.694126	-0.357167	0.140579	-0.634672	0.0030446
MD01G1095800	3.9492	3.4303	2.8067	1.917	2.7777	1.9823	3.2155	1.707	2.2363	1.8413	2.7219	2.6177	3.5342	1.6567	3.7083	2.0212	2.9251	3.1631	0.515618	0.375655	-0.311269	0.633497	-0.0901652	0.891622
MD01G1095900	4.4538	3.9343	3.1621	3.5213	1.9751	2.251	2.967	2.7593	3.7122	2.4352	2	2.4932	4.0318	2.5022	3.2545	2.7002	4.5372	2.5292	0.748265	0.0990307	-0.247884	0.668698	0.0213356	0.978455
MD01G1096000	0.2741	0.2497	0	0	0	0	0	0	0.2472	0	0.2621	0	0	0.5494	0	0	0	0	--	--	--	--	--	--
MD01G1096100	0.065	0.0592	0	0	0	0	0	0	0	0.0651	0.1242	0.2057	0	0	0	0.065	0.2873	0	--	--	--	--	--	--
MD01G1096200	1.8318	0.7079	1.6963	0.5214	0.4874	0.6535	1.1299	1.0833	1.4517	1.1685	1.592	0.9961	1.1804	0.7788	0.5603	0.8884	0.8348	0.5061	0.170394	0.846969	-0.509937	0.522007	0.793472	0.173859
MD01G1096400	0	0	0	0	0	0	0	0	0	0	0.0655	0	0	0	0	0	0	0	--	--	--	--	--	--
[truncated: 38,136 more rows]

## Sheet: Table S5
Table S5. Expression and annotation information of differentially expressed genes (DEG) in 18 samples
geneID	Average of FPKM						Up or Down			Module	TFs Family	Uniprot annotation
	HH 30DAB	HH 90DAB	HH 150DAB	HF 30DAB	HF 90DAB	HF 150DAB	30DAB	90DAB	150DAB
MD00G1000600	24.0022	0.5966	9.35273	19.7877	1.29937	4.52293			Up	turquoise
MD00G1001900	4.7778	2.4912	3.83693	11.2577	10.8418	9.94203	Down	Down	Down	blue		sp|Q94DE2|BD31A_ORYSJ Protein BUD31 homolog 1 OS=Oryza sativa subsp. japonica OX=39947 GN=Os01g0857700 PE=2 SV=1
MD00G1002000	0.254467	0.196067	0.4024	4.55237	1.25897	2.81197	Down	Down	Down	brown
MD00G1003800	17.8714	5.23587	16.6746	16.9058	11.6016	13.6299		Down		pink		sp|Q9SM59|PGMP_PEA Phosphoglucomutase, chloroplastic OS=Pisum sativum OX=3888 GN=PGMP PE=2 SV=1
MD00G1004300	1.13273	0	0.00833333	2.77377	0.0102333	0.166933			Down	brown
MD00G1005600	4.98053	0.155633	0.377967	14.3295	0.433667	1.9026			Down	brown		sp|Q9FJ95|DHSO_ARATH Sorbitol dehydrogenase OS=Arabidopsis thaliana OX=3702 GN=SDH PE=1 SV=1
MD00G1005700	816.758	19.0393	918.597	877.097	25.5524	405.244			Up	turquoise		sp|Q9FJ95|DHSO_ARATH Sorbitol dehydrogenase OS=Arabidopsis thaliana OX=3702 GN=SDH PE=1 SV=1
MD00G1005800	8.22227	7.49017	5.31537	3.66197	5.09847	4.4155	Up			blue
MD00G1006000	8.40197	6.4265	4.36077	4.10283	4.2252	3.14373	Up			turquoise
MD00G1006500	5.27683	0.5667	0.378233	0.149733	0.177933	0.3348	Up			turquoise		sp|C0LGN2|Y3148_ARATH Probable leucine-rich repeat receptor-like serine/threonine-protein kinase At3g14840 OS=Arabidopsis thaliana OX=3702 GN=LRR-RLK PE=1 SV=1
MD00G1006600	15.7526	1.30123	0.573767	2.61987	0.1155	0.290867	Up	Up		turquoise		sp|C0LGN2|Y3148_ARATH Probable leucine-rich repeat receptor-like serine/threonine-protein kinase At3g14840 OS=Arabidopsis thaliana OX=3702 GN=LRR-RLK PE=1 SV=1
MD00G1006700	14.7209	57.6291	7.8005	6.31587	41.04	24.8945			Down	pink		sp|Q9FXF2|RKF1_ARATH Probable LRR receptor-like serine/threonine-protein kinase RFK1 OS=Arabidopsis thaliana OX=3702 GN=RKF1 PE=1 SV=1
MD00G1007200	14.3085	0.654	7.4048	56.6585	5.24397	47.0098	Down	Down	Down	brown		sp|Q8LFP7|NIP12_ARATH Aquaporin NIP1-2 OS=Arabidopsis thaliana OX=3702 GN=NIP1-2 PE=2 SV=2
MD00G1008100	22.1529	58.6022	15.9748	24.8281	65.6728	42.5084			Down	magenta		sp|Q9C7R6|PUB17_ARATH U-box domain-containing protein 17 OS=Arabidopsis thaliana OX=3702 GN=PUB17 PE=2 SV=1
MD00G1009800	9.7009	12.0219	16.7711	4.73147	2.6579	16.3601	Up	Up		#N/A		sp|Q54Q39|PP1R7_DICDI Protein phosphatase 1 regulatory subunit pprA OS=Dictyostelium discoideum OX=44689 GN=pprA PE=3 SV=1
MD00G1011300	0.476867	0.6376	0.913833	0	0	0			Up	blue
MD00G1011400	3.25327	0.793267	1.38693	0.1196	0.127067	0.0566667	Up		Up	turquoise
MD00G1011500	59.9646	58.1004	75.4367	0.0702	0	0.0139667	Up	Up	Up	blue
MD00G1011700	2.42227	1.91903	1.9415	5.8161	3.40137	4.85747	Down		Down	brown		sp|Q40392|TMVRN_NICGU TMV resistance protein N OS=Nicotiana glutinosa OX=35889 GN=N PE=1 SV=1
MD00G1012600	0.387967	0.9878	0.385833	0.868233	1.276	1.47813			Down	yellow		sp|Q9LMH6|FDM4_ARATH Factor of DNA methylation 4 OS=Arabidopsis thaliana OX=3702 GN=FDM4 PE=4 SV=1
MD00G1014200	6.1161	1.17223	5.39673	2.4951	0.522933	1.67087			Up	turquoise
MD00G1014300	20.2101	0.326533	0.335067	3.3902	0.1303	0.3657	Up			turquoise		sp|Q8W3M4|Y4744_ARATH Uncharacterized protein At4g06744 OS=Arabidopsis thaliana OX=3702 GN=At4g06744 PE=2 SV=1
MD00G1014400	58.1748	0.998033	0.881333	2.40533	0.102	0	Up		Up	turquoise
MD00G1015600	5.20927	0.5558	5.05103	2.6261	1.17667	0.7586			Up	turquoise		sp|Q50228|FMDA_METME Formamidase OS=Methylophilus methylotrophus OX=17 GN=fmdA PE=1 SV=1
MD00G1015700	7.9922	0.902867	5.12523	3.06483	1.20947	0.973367	Up		Up	turquoise		sp|Q50228|FMDA_METME Formamidase OS=Methylophilus methylotrophus OX=17 GN=fmdA PE=1 SV=1
MD00G1018300	0	0	0.434833	1.54007	0.678933	0.3152	Down			brown
MD00G1019900	8.91537	5.6312	6.1014	1.13513	1.75043	0.907833	Up		Up	blue
MD00G1020100	5.6803	2.8539	3.3778	1.13213	2.79793	3.20167	Up			turquoise		sp|Q94AI7|TPL_ARATH Protein TOPLESS OS=Arabidopsis thaliana OX=3702 GN=TPL PE=1 SV=1
MD00G1020300	4.29653	0.859467	3.13913	3.61043	4.53987	4.13017		Down		green		sp|O23530|SNC1_ARATH Protein SUPPRESSOR OF npr1-1, CONSTITUTIVE 1 OS=Arabidopsis thaliana OX=3702 GN=SNC1 PE=1 SV=5
MD00G1020400	3.49443	0.6244	3.03207	3.70547	3.97537	3.362		Down		green		sp|Q40392|TMVRN_NICGU TMV resistance protein N OS=Nicotiana glutinosa OX=35889 GN=N PE=1 SV=1
MD00G1021800	11.9276	4.83493	12.2634	8.4751	7.84533	27.2602			Down	red		sp|Q0WV90|TPR1_ARATH Topless-related protein 1 OS=Arabidopsis thaliana OX=3702 GN=TPR1 PE=1 SV=3
MD00G1022200	9.44003	2.1563	12.3454	8.7309	3.68843	2.3314			Up	yellow		sp|Q9SSR1|Y1259_ARATH DCC family protein At1g52590, chloroplastic OS=Arabidopsis thaliana OX=3702 GN=At1g52590 PE=2 SV=1
MD00G1022500	0	0	0	0.630967	4.01413	2.0933		Down	Down	black
MD00G1022600	0	0	0	1.24067	2.88727	1.13223		Down		black		sp|Q94AJ5|PGLR5_ARATH Probable polygalacturonase At1g80170 OS=Arabidopsis thaliana OX=3702 GN=At1g80170 PE=1 SV=1
MD00G1022700	0	0	0	8.29417	5.58457	8.3286	Down	Down	Down	brown		sp|Q94AJ5|PGLR5_ARATH Probable polygalacturonase At1g80170 OS=Arabidopsis thaliana OX=3702 GN=At1g80170 PE=1 SV=1
MD00G1022800	0	0	0	8.81313	1.66777	5.13087	Down		Down	brown
MD00G1023200	0	0	0.1987	0.8907	0.939967	0.439033		Down		blue
MD00G1023300	0.313	0.456333	0.239667	18.3459	19.888	23.866	Down	Down	Down	black		sp|Q9FKE9|RHD32_ARATH Protein ROOT HAIR DEFECTIVE 3 homolog 2 OS=Arabidopsis thaliana OX=3702 GN=At5g45160 PE=2 SV=1
MD00G1023400	17.2837	10.6404	12.2242	45.4772	51.6644	58.9875	Down	Down	Down	black
MD00G1023500	2.50063	2.78527	1.4702	25.4518	29.7578	32.9739	Down	Down	Down	black		sp|Q9FKE9|RHD32_ARATH Protein ROOT HAIR DEFECTIVE 3 homolog 2 OS=Arabidopsis thaliana OX=3702 GN=At5g45160 PE=2 SV=1
MD00G1023600	0.545667	1.4859	0.4922	1.8175	1.37923	2.62417	Down		Down	brown		sp|C0LGH2|Y1561_ARATH Probable LRR receptor-like serine/threonine-protein kinase At1g56130 OS=Arabidopsis thaliana OX=3702 GN=At1g56130 PE=2 SV=2
MD00G1023700	6.42407	7.4462	5.45537	15.7022	11.1222	14.6001	Down		Down	brown
MD00G1024000	0.170433	0.0715667	0.225067	4.5334	1.79107	3.63567	Down	Down	Down	brown		sp|F4IFC5|SYTM2_ARATH Threonine--tRNA ligase, chloroplastic/mitochondrial 2 OS=Arabidopsis thaliana OX=3702 GN=EMB2761 PE=2 SV=1
MD00G1024100	0.0481	0.289267	0.827633	2.38723	1.48047	1.5531	Down			brown		sp|F4IFC5|SYTM2_ARATH Threonine--tRNA ligase, chloroplastic/mitochondrial 2 OS=Arabidopsis thaliana OX=3702 GN=EMB2761 PE=2 SV=1
MD00G1024200	0.123067	0	0.0429	4.7515	2.87733	4.02233	Down	Down	Down	brown		sp|F4IFC5|SYTM2_ARATH Threonine--tRNA ligase, chloroplastic/mitochondrial 2 OS=Arabidopsis thaliana OX=3702 GN=EMB2761 PE=2 SV=1
MD00G1024300	0.9043	0.383	0.644867	4.85167	3.06397	4.06677	Down	Down	Down	brown
MD00G1024400	0	0	0	2.46087	1.62567	2.66687	Down	Down	Down	brown		sp|C0LGH3|Y5614_ARATH Probable LRR receptor-like serine/threonine-protein kinase At1g56140 OS=Arabidopsis thaliana OX=3702 GN=At1g56140 PE=2 SV=2
MD00G1024500	0	0.0262667	0	3.1389	3.26537	3.20053	Down	Down	Down	blue		sp|C0LGH2|Y1561_ARATH Probable LRR receptor-like serine/threonine-protein kinase At1g56130 OS=Arabidopsis thaliana OX=3702 GN=At1g56130 PE=2 SV=2
MD00G1025800	6.68937	113.404	4.68753	5.00293	28.8289	4.839		Up		green		sp|O48780|KCS11_ARATH 3-ketoacyl-CoA synthase 11 OS=Arabidopsis thaliana OX=3702 GN=KCS11 PE=1 SV=1
MD00G1025900	1.72637	0.119867	1.3085	0.2449	0.0718	0.0872667	Up		Up	turquoise
MD00G1026100	2.78587	2.4599	2.2106	0.210367	0.3191	0.243333	Up	Up	Up	blue		sp|Q9FI14|TAO1_ARATH Disease resistance protein TAO1 OS=Arabidopsis thaliana OX=3702 GN=TAO1 PE=4 SV=1
MD00G1026200	2.34463	2.15247	2.03447	1.59303	1.36807	0.957967			Up	blue
MD00G1027000	6.5429	1.71903	3.08617	0.441933	0.0866	0.4358	Up	Up	Up	turquoise		sp|Q40392|TMVRN_NICGU TMV resistance protein N OS=Nicotiana glutinosa OX=35889 GN=N PE=1 SV=1
MD00G1027100	10.6496	3.03827	5.2153	0.901833	0.1361	0.274933	Up	Up	Up	turquoise		sp|O23530|SNC1_ARATH Protein SUPPRESSOR OF npr1-1, CONSTITUTIVE 1 OS=Arabidopsis thaliana OX=3702 GN=SNC1 PE=1 SV=5
MD00G1027200	1.72543	2.55083	1.67097	0	0.0187667	0.0169333	Up	Up	Up	green
MD00G1027600	8.6697	3.73273	5.6818	0	0	0	Up	Up	Up	blue		sp|Q8VZU2|SY132_ARATH Syntaxin-132 OS=Arabidopsis thaliana OX=3702 GN=SYP132 PE=1 SV=1
MD00G1027700	5.13253	2.2322	4.3764	0.132667	0	0.0125	Up	Up	Up	blue		sp|Q40392|TMVRN_NICGU TMV resistance protein N OS=Nicotiana glutinosa OX=35889 GN=N PE=1 SV=1
MD00G1027800	1.7742	0.947633	1.65043	0	0	0	Up	Up	Up	blue		sp|Q9CAK1|RLM1B_ARATH Disease resistance protein RML1B OS=Arabidopsis thaliana OX=3702 GN=RLM1B PE=2 SV=1
MD00G1027900	3.41577	1.87693	2.98873	1.29093	0.943933	0.9707	Up		Up	blue		sp|Q40392|TMVRN_NICGU TMV resistance protein N OS=Nicotiana glutinosa OX=35889 GN=N PE=1 SV=1
MD00G1028000	3.79573	2.03983	2.56203	0.608867	1.0747	0.8492	Up		Up	blue		sp|Q9SZ66|DSC1_ARATH Disease resistance-like protein DSC1 OS=Arabidopsis thaliana OX=3702 GN=DSC1 PE=1 SV=1
MD00G1028200	2.17603	1.15857	1.71597	0.427167	0	0		Up	Up	blue		sp|Q40392|TMVRN_NICGU TMV resistance protein N OS=Nicotiana glutinosa OX=35889 GN=N PE=1 SV=1
MD00G1029100	9.1694	7.17863	8.8583	1.8622	0.435933	0.872567	Up	Up	Up	blue		sp|Q70DU8|AL3H1_ARATH Aldehyde dehydrogenase family 3 member H1 OS=Arabidopsis thaliana OX=3702 GN=ALDH3H1 PE=1 SV=2
MD00G1029400	9.1643	15.6416	15.9367	3.24873	8.36937	3.44433			Up	brown		sp|Q42593|APXT_ARATH L-ascorbate peroxidase T, chloroplastic OS=Arabidopsis thaliana OX=3702 GN=APXT PE=2 SV=2
MD00G1030000	14.1268	6.9232	9.61197	6.1385	9.5454	8.68017	Up			turquoise		sp|Q9XI07|SWI3C_ARATH SWI/SNF complex subunit SWI3C OS=Arabidopsis thaliana OX=3702 GN=SWI3C PE=1 SV=1
MD00G1032200	25.4216	1.94107	11.2208	30.6428	4.3586	12.4744		Down		turquoise		sp|A4UHT7|SALR_PAPBR Salutaridine reductase OS=Papaver bracteatum OX=215227 GN=SALR PE=1 SV=1
MD00G1033400	20.6794	0.3507	0.1183	25.1972	0.2333	2.21097			Down	turquoise		sp|Q9FJH5|HIP3_ARATH Heavy metal-associated isoprenylated plant protein 3 OS=Arabidopsis thaliana OX=3702 GN=HIPP03 PE=1 SV=1
MD00G1033700	391.621	3.85843	22.7373	448.72	1.5565	2.9612			Up	turquoise		sp|O65695|SAU50_ARATH Auxin-responsive protein SAUR50 OS=Arabidopsis thaliana OX=3702 GN=SAUR50 PE=1 SV=1
MD00G1033800	15.4045	0.1745	0.435	3.80143	0.0838	0.241233	Up			turquoise		sp|F4J4C8|EVN_ARATH Dolichol kinase EVAN OS=Arabidopsis thaliana OX=3702 GN=EVN PE=2 SV=1
MD00G1034000	0	0	0	0.262367	2.64317	2.3199		Down	Down	black		sp|Q6Z1D5|ATG8C_ORYSJ Autophagy-related protein 8C OS=Oryza sativa subsp. japonica OX=39947 GN=ATG8C PE=2 SV=1
MD00G1034600	4.27137	1.3209	0.0593667	9.39557	1.05743	0.534			Down	brown		sp|Q9MAP8|B3GT6_ARATH Beta-1,6-galactosyltransferase GALT31A OS=Arabidopsis thaliana OX=3702 GN=GALT31A PE=1 SV=1
MD00G1034700	0	0	0	11.099	8.16303	8.21767	Down	Down	Down	blue
MD00G1034800	6.8253	3.96533	4.68373	2.3237	0.798067	1.44497		Up	Up	blue		sp|Q9C811|NU160_ARATH Nuclear pore complex protein NUP160 OS=Arabidopsis thaliana OX=3702 GN=NUP160 PE=1 SV=2
MD00G1035000	10.4215	7.9379	13.6382	20.2188	20.4568	15.3023		Down		blue		sp|Q9SZY3|SBT38_ARATH Subtilisin-like protease SBT3.8 OS=Arabidopsis thaliana OX=3702 GN=SBT3.8 PE=3 SV=1
MD00G1036000	23.7411	0.927867	24.9067	39.6404	0.7368	3.4902			Up	turquoise
MD00G1036100	152.754	110.373	147.21	235.989	27.4062	69.0871		Up		turquoise		sp|Q9ZNR0|C78A6_ARATH Cytochrome P450 78A6 OS=Arabidopsis thaliana OX=3702 GN=CYP78A6 PE=2 SV=1
MD00G1036300	67.4862	18.8536	18.3544	11.9741	5.28607	4.2986	Up	Up	Up	turquoise	HB	sp|P46897|ATHB7_ARATH Homeobox-leucine zipper protein ATHB-7 OS=Arabidopsis thaliana OX=3702 GN=ATHB-7 PE=1 SV=2
MD00G1036600	61.9702	15.7421	53.0903	44.4191	12.5685	18.1509			Up	turquoise		sp|Q9ZUZ3|SAU32_ARATH Auxin-responsive protein SAUR32 OS=Arabidopsis thaliana OX=3702 GN=SAUR32 PE=2 SV=1
MD00G1037600	3.47033	4.46413	13.1825	2.7356	3.8241	5.4534			Up	yellow		sp|O49858|C82A3_SOYBN Cytochrome P450 82A3 OS=Glycine max OX=3847 GN=CYP82A3 PE=2 SV=1
MD00G1038200	2.3577	0.5037	1.5759	0.5368	0.213533	0.200367	Up		Up	turquoise		sp|O48716|JGB_ARATH Protein JINGUBANG OS=Arabidopsis thaliana OX=3702 GN=JGB PE=1 SV=1
MD00G1038800	16.4417	3.01773	9.24243	6.65157	7.165	14.6066	Up			greenyellow		sp|Q8W468|ARI8_ARATH Probable E3 ubiquitin-protein ligase ARI8 OS=Arabidopsis thaliana OX=3702 GN=ARI8 PE=2 SV=1
MD00G1039300	2.31447	0.457	0.839133	1.62223	1.4829	1.53253		Down		greenyellow		sp|Q84RR2|ARI2_ARATH Probable E3 ubiquitin-protein ligase ARI2 OS=Arabidopsis thaliana OX=3702 GN=ARI2 PE=2 SV=1
MD00G1040000	496.58	11.313	342.321	321.13	38.4084	62.5016			Up	turquoise		sp|Q944G9|ALFP2_ARATH Fructose-bisphosphate aldolase 2, chloroplastic OS=Arabidopsis thaliana OX=3702 GN=FBA2 PE=1 SV=2
MD00G1040100	2.5621	2.25793	1.02753	6.29073	4.88713	3.42693	Down	Down	Down	brown
MD00G1040900	19.5725	11.0911	28.0922	20.9267	13.3032	14.0304			Up	yellow		sp|Q9FYV1|INO1_SESIN Inositol-3-phosphate synthase OS=Sesamum indicum OX=4182 PE=2 SV=1
MD00G1045900	4.2926	2.8392	4.8676	0.4586	0.5831	0.253067	Up		Up	blue
MD00G1046300	0	0.0155	0	2.92493	3.5061	3.5104	Down	Down	Down	black		sp|Q9FKE9|RHD32_ARATH Protein ROOT HAIR DEFECTIVE 3 homolog 2 OS=Arabidopsis thaliana OX=3702 GN=At5g45160 PE=2 SV=1
MD00G1046400	0.136333	0	0.0609	9.06707	12.3971	10.6626	Down	Down	Down	black		sp|Q9FKE9|RHD32_ARATH Protein ROOT HAIR DEFECTIVE 3 homolog 2 OS=Arabidopsis thaliana OX=3702 GN=At5g45160 PE=2 SV=1
MD00G1046700	0.517667	0.4205	0.5384	1.44953	1.43457	1.50343	Down	Down	Down	blue		sp|C0LGH2|Y1561_ARATH Probable LRR receptor-like serine/threonine-protein kinase At1g56130 OS=Arabidopsis thaliana OX=3702 GN=At1g56130 PE=2 SV=2
MD00G1047400	0.5651	0.3451	0.4632	0.9401	1.00423	1.3026		Down	Down	brown		sp|C0LGH2|Y1561_ARATH Probable LRR receptor-like serine/threonine-protein kinase At1g56130 OS=Arabidopsis thaliana OX=3702 GN=At1g56130 PE=2 SV=2
MD00G1047500	0.438167	0	0.485333	0.352767	0.5219	0.676767		Down		green
MD00G1048200	6.8488	4.4144	5.61723	5.49783	2.1164	2.9801		Up	Up	turquoise
MD00G1048500	12.5229	5.38017	11.6077	0	0.4376	0.0711333	Up	Up	Up	blue
MD00G1048900	5.3549	7.67603	5.01793	3.73357	2.21783	4.04897		Up		green
MD00G1049200	0	0	0.0264333	0.225733	0.178267	1.27127	Down		Down	red		sp|Q9SJE8|ALMT2_ARATH Aluminum-activated malate transporter 2 OS=Arabidopsis thaliana OX=3702 GN=ALMT2 PE=2 SV=2
MD00G1051500	125.978	148.347	152.226	137.447	125.745	58.1031			Up	red		sp|P27082|SODC_NICPL Superoxide dismutase [Cu-Zn] OS=Nicotiana plumbaginifolia OX=4092 GN=SODCC PE=2 SV=2
MD00G1052000	47.5882	27.8656	88.8113	103.804	71.2507	102.931	Down	Down		green		sp|P93092|ACP1_CASGL Acyl carrier protein 1, chloroplastic OS=Casuarina glauca OX=3522 GN=ACP1 PE=2 SV=1
MD00G1053600	6.45063	1.14333	10.6627	2.2536	1.18737	13.0344	Up			purple
MD00G1053900	1.32123	3.16177	7.19827	1.637	2.50827	3.00807			Up	yellow		sp|F4IS56|ILK1_ARATH Integrin-linked protein kinase 1 OS=Arabidopsis thaliana OX=3702 GN=ILK1 PE=1 SV=1
MD00G1054400	0.294	2.33017	0.753233	2.77017	4.30763	3.76317	Down		Down	blue
MD00G1054500	3.31927	4.7483	3.71513	3.1891	14.9959	9.94627		Down	Down	black		sp|Q9LF46|HACL_ARATH 2-hydroxyacyl-CoA lyase OS=Arabidopsis thaliana OX=3702 GN=HACL PE=1 SV=1
MD00G1056100	5.40953	3.79083	4.69287	2.69273	1.94763	1.7279	Up	Up	Up	blue		sp|O82261|DEGP2_ARATH Protease Do-like 2, chloroplastic OS=Arabidopsis thaliana OX=3702 GN=DEGP2 PE=1 SV=2
MD00G1057200	0.7792	0	0	3.6926	0.0891	0.5422			Down	brown
MD00G1057700	75.7203	2.9917	46.5141	63.7004	7.27593	12.862			Up	turquoise
MD00G1059000	3.62527	3.0311	3.20497	10.902	5.40843	6.37167	Down			brown
MD00G1061700	27.5412	8.5253	24.5623	15.3237	12.498	6.73343			Up	turquoise		sp|O80452|AMPD_ARATH AMP deaminase OS=Arabidopsis thaliana OX=3702 GN=AMPD PE=1 SV=2
MD00G1061800	118.677	24.4075	113.056	97.7512	29.7027	47.8501			Up	yellow		sp|Q38833|CHLG_ARATH Chlorophyll synthase, chloroplastic OS=Arabidopsis thaliana OX=3702 GN=CHLG PE=2 SV=1
MD00G1062100	7.84937	1.98037	4.83367	5.78003	5.90977	4.8763		Down		greenyellow		sp|Q9M038|SFC1_ARATH Mitochondrial succinate-fumarate transporter 1 OS=Arabidopsis thaliana OX=3702 GN=SFC1 PE=2 SV=1
MD00G1065100	0	0	0	2.00767	1.8612	2.0407	Down	Down	Down	brown		sp|F4HSQ2|SBT51_ARATH Subtilisin-like protease SBT5.1 OS=Arabidopsis thaliana OX=3702 GN=SBT5.1 PE=3 SV=1
MD00G1065200	0	0.0227667	0	0.7269	0.393667	0.792433	Down	Down	Down	brown		sp|H2DH17|C7A22_PANGI Cytochrome P450 CYP749A22 OS=Panax ginseng OX=4054 PE=2 SV=1
MD00G1067900	5.9693	2.98137	4.84947	24.2936	30.9411	36.6228	Down	Down	Down	black		sp|Q8L817|ATCA7_ARATH Alpha carbonic anhydrase 7 OS=Arabidopsis thaliana OX=3702 GN=ACA7 PE=2 SV=1
MD00G1069800	40.5813	51.1064	56.8201	29.9628	56.2786	18.2964			Up	brown		sp|Q9LD47|CCS_ARATH Copper chaperone for superoxide dismutase, chloroplastic/cytosolic OS=Arabidopsis thaliana OX=3702 GN=CCS PE=1 SV=1
MD00G1072600	1.94467	2.66907	2.65573	0.109533	0.229033	0.226867	Up	Up	Up	blue
MD00G1073400	20.9793	17.5645	58.5974	50.1425	25.8876	44.9113	Down			#N/A
MD00G1075400	1.06153	5.08393	10.0522	2.079	26.331	54.7991		Down	Down	red		sp|Q9ZQG9|E1314_ARATH Glucan endo-1,3-beta-glucosidase 14 OS=Arabidopsis thaliana OX=3702 GN=At2g27500 PE=2 SV=2
MD00G1077800	0	0	0.0104333	0.236533	0.171233	0.825667			Down	red		sp|Q9SHI3|RLP2_ARATH Receptor-like protein 2 OS=Arabidopsis thaliana OX=3702 GN=RLP2 PE=2 SV=1
MD00G1079900	13.2458	9.14727	13.8008	5.38527	4.59017	5.64217	Up		Up	blue		sp|Q0WMV8|PHF5B_ARATH PHD finger-like domain-containing protein 5B OS=Arabidopsis thaliana OX=3702 GN=At1g07170 PE=3 SV=1
MD00G1080000	2.40793	0.270067	1.8516	0.956467	0.268467	0.650267	Up		Up	turquoise		sp|C0LGP4|Y3475_ARATH Probable LRR receptor-like serine/threonine-protein kinase At3g47570 OS=Arabidopsis thaliana OX=3702 GN=At3g47570 PE=2 SV=1
MD00G1080100	0.176267	0.1284	0.137067	1.74553	1.79503	1.06197	Down	Down	Down	blue		sp|Q96329|ACOX4_ARATH Acyl-coenzyme A oxidase 4, peroxisomal OS=Arabidopsis thaliana OX=3702 GN=ACX4 PE=1 SV=1
MD00G1080300	1.01603	30.3193	0.912833	0.412967	14.4419	6.06073			Down	pink
MD00G1082100	3.81357	1.28563	2.06987	3.03593	3.06047	2.44193		Down		turquoise		sp|Q9C7S5|PSYR1_ARATH Tyrosine-sulfated glycopeptide receptor 1 OS=Arabidopsis thaliana OX=3702 GN=PSY1R PE=1 SV=1
MD00G1083800	34.8547	2.71747	4.5049	40.4637	8.6647	5.24073		Down		turquoise		sp|O23006|LYM2_ARATH LysM domain-containing GPI-anchored protein 2 OS=Arabidopsis thaliana OX=3702 GN=LYM2 PE=1 SV=1
MD00G1084300	2.85727	0.550867	0.3535	1.04893	0.0996	0.0412333	Up	Up	Up	turquoise
MD00G1084400	0.412233	0.5383	0.470533	1.86843	1.5079	2.0136	Down		Down	brown
MD00G1085000	2.4331	7.23403	1.5818	2.81477	3.31793	1.39807		Up		green
MD00G1085100	3.92387	31.7162	5.69523	1.50693	8.1595	8.8511		Up		green		sp|Q54V77|PYRG_DICDI CTP synthase OS=Dictyostelium discoideum OX=44689 GN=ctps PE=3 SV=1
MD00G1085200	18.3192	3.04367	15.1516	20.1819	3.5972	5.44427			Up	turquoise
MD00G1085600	0.7154	0.1223	0.417067	0.900967	0.9086	0.6254		Down		green		sp|Q0WVF5|MCM4_ARATH DNA replication licensing factor MCM4 OS=Arabidopsis thaliana OX=3702 GN=MCM4 PE=1 SV=1
MD00G1086500	17.652	25.7514	6.09487	29.633	5.88193	11.7589		Up		purple
MD00G1087000	15.4033	17.7397	25.9048	41.398	29.0005	43.7131	Down			brown		sp|Q8LAC4|URH2_ARATH Probable uridine nucleosidase 2 OS=Arabidopsis thaliana OX=3702 GN=URH2 PE=2 SV=1
MD00G1087100	2.90967	2.64947	2.6663	0.6234	2.41933	2.13467	Up			brown		sp|O80568|ITPK4_ARATH Inositol 1,3,4-trisphosphate 5/6-kinase 4 OS=Arabidopsis thaliana OX=3702 GN=ITPK4 PE=1 SV=2
MD00G1087200	1.2215	1.79347	1.46817	0	0.0836	0.2212	Up	Up	Up	blue
MD00G1087500	6.89987	5.28097	11.7642	8.78117	8.3423	5.0205			Up	yellow
MD00G1087600	2.99443	1.08523	1.47553	0.0941333	0.4346	0.0397	Up		Up	turquoise		sp|O80560|IP5PC_ARATH Type I inositol polyphosphate 5-phosphatase 12 OS=Arabidopsis thaliana OX=3702 GN=IP5P12 PE=1 SV=2
MD00G1087700	12.6293	26.3501	9.03827	19.0467	21.3573	23.3351			Down	yellow		sp|Q6AWW5|Y5262_ARATH Ankyrin repeat-containing protein At5g02620 OS=Arabidopsis thaliana OX=3702 GN=At5g02620 PE=1 SV=1
MD00G1089600	0	0.0348667	0.182667	0.2329	0.0587	0.6311	Down			red		sp|Q9FI00|MLO11_ARATH MLO-like protein 11 OS=Arabidopsis thaliana OX=3702 GN=MLO11 PE=2 SV=1
MD00G1090500	3.12243	1.5767	1.52843	2.72453	0.522667	0.878967		Up		turquoise
MD00G1090900	1.6788	1.8467	0.7607	1.88863	7.10863	7.7868		Down	Down	black		sp|Q41142|PLDA1_RICCO Phospholipase D alpha 1 OS=Ricinus communis OX=3988 GN=PLD1 PE=1 SV=1
MD00G1092900	0.0696667	0.6499	0.243667	0.0945	1.83487	1.72953			Down	black		sp|Q7XT99|AKR2_ORYSJ Probable aldo-keto reductase 2 OS=Oryza sativa subsp. japonica OX=39947 GN=Os04g0338000 PE=2 SV=2
MD00G1093200	1.56197	0.553033	10.2945	0.418867	2.255	1.19547			Up	yellow
MD00G1093300	3.8947	5.17743	7.79063	3.548	3.73887	3.62013			Up	yellow		sp|Q2V3H0|PP322_ARATH Pentatricopeptide repeat-containing protein At4g18975, chloroplastic OS=Arabidopsis thaliana OX=3702 GN=At4g18975 PE=2 SV=2
MD00G1093400	11.2588	0.0834333	0.240867	19.5723	7.75407	16.5855		Down	Down	brown		sp|Q9FK76|SBT56_ARATH Subtilisin-like protease SBT5.6 OS=Arabidopsis thaliana OX=3702 GN=SBT5.6 PE=2 SV=1
MD00G1093500	2.15017	0.101867	0.141167	4.36657	0.6092	1.39687			Down	brown
MD00G1093600	0.562433	0.119667	0.1392	0.589133	0.0204333	1.51013			Down	red		sp|Q9FK75|GDL82_ARATH GDSL esterase/lipase At5g45670 OS=Arabidopsis thaliana OX=3702 GN=At5g45670 PE=2 SV=1
MD00G1095600	3.00333	5.02413	28.9847	2.97673	11.5919	22.8356		Down		purple		sp|Q9LUQ3|SDE5_ARATH Putative nuclear RNA export factor SDE5 OS=Arabidopsis thaliana OX=3702 GN=SDE5 PE=4 SV=1
MD00G1096000	8.7498	6.02167	5.9871	16.5944	3.20717	15.7105			Down	brown		sp|Q6R567|RMA1_CAPAN E3 ubiquitin-protein ligase RMA1H1 OS=Capsicum annuum OX=4072 GN=RMA1H1 PE=1 SV=1
MD00G1096600	10.6442	19.3874	12.35	5.23293	9.25787	6.72237	Up	Up		green	NAC	sp|B5X570|NAC14_ARATH NAC domain-containing protein 14 OS=Arabidopsis thaliana OX=3702 GN=NAC014 PE=2 SV=1
MD00G1096900	4.94187	1.88343	0.7035	3.68683	5.85013	2.80803		Down	Down	magenta		sp|Q9SUN6|SBT22_ARATH Subtilisin-like protease SBT2.2 OS=Arabidopsis thaliana OX=3702 GN=SBT2.2 PE=3 SV=1
MD00G1097000	5.68247	16.4764	3.9679	19.2765	25.1726	16.6075	Down		Down	blue
MD00G1097100	1.7344	1.41387	1.71713	8.03883	3.0085	5.55173	Down			brown
MD00G1097700	5.04923	4.16537	6.89197	2.51997	0.989867	2.03133		Up	Up	blue
MD00G1098300	43.9025	44.3131	22.6456	22.0149	23.4557	17.8602	Up	Up		blue
MD00G1099400	28.2823	5.66923	83.6554	12.8704	3.43633	8.40107			Up	yellow		sp|Q94EG9|ZIP11_ARATH Zinc transporter 11 OS=Arabidopsis thaliana OX=3702 GN=ZIP11 PE=2 SV=1
MD00G1101700	1.05223	3.9014	2.41617	1.8325	6.7707	7.8941			Down	red		sp|O65468|CRK8_ARATH Cysteine-rich receptor-like protein kinase 8 OS=Arabidopsis thaliana OX=3702 GN=CRK8 PE=3 SV=2
MD00G1107000	101.364	321.495	69.0483	114.269	262.955	210.933			Down	magenta
MD00G1107300	7.02013	13.0617	14.3349	5.8566	11.9097	5.15677			Up	brown		sp|Q94A82|NUD19_ARATH Nudix hydrolase 19, chloroplastic OS=Arabidopsis thaliana OX=3702 GN=NUDT19 PE=1 SV=1
MD00G1107700	439.821	17.97	305.715	377.709	59.7516	89.8444		Down	Up	turquoise		sp|Q6SJV8|CRD1_GOSHI Magnesium-protoporphyrin IX monomethyl ester [oxidative] cyclase, chloroplastic OS=Gossypium hirsutum OX=3635 GN=CRD1 PE=2 SV=2
MD00G1107800	372.943	17.6744	268.027	293.068	45.9787	85.8896		Down	Up	turquoise
MD00G1109200	3.6638	0.0346333	10.4296	1.7561	0.431667	0.1331			Up	yellow
MD00G1109300	3.28123	0	11.5069	1.49177	0.403667	0.265333			Up	yellow
MD00G1109700	614.472	3.15643	132.844	709.446	22.7346	59.3412		Down		turquoise		sp|Q9SUI5|PSAK_ARATH Photosystem I reaction center subunit psaK, chloroplastic OS=Arabidopsis thaliana OX=3702 GN=PSAK PE=2 SV=2
MD00G1109900	51.9092	34.1807	31.212	52.8666	7.1799	17.9365		Up		turquoise		sp|O64682|PID_ARATH Protein kinase PINOID OS=Arabidopsis thaliana OX=3702 GN=PID PE=1 SV=1
MD00G1110000	3.0791	6.14603	21.4363	4.0293	2.39647	6.38387			Up	yellow
MD00G1110200	79.8968	109.11	107.317	30.2937	35.2758	24.3816	Up	Up	Up	blue
MD00G1111000	1.49443	0.1108	0.1153	5.06013	2.7254	2.96937	Down	Down	Down	brown
MD00G1112800	4.3368	2.17997	3.63453	2.35263	0.462567	1.2966		Up	Up	blue
MD00G1115000	0.9955	1.13683	1.78557	0	0	0	Up	Up	Up	blue
MD00G1115400	1.81197	518.19	217.549	1.6158	1127.2	60.7571			Up	black
MD00G1116300	12.4662	62.525	13.0482	10.7004	25.7656	21.386		Up		green		sp|Q5M750|VQ4_ARATH VQ motif-containing protein 4 OS=Arabidopsis thaliana OX=3702 GN=VQ4 PE=1 SV=1
MD00G1116400	1.04713	0.461267	1.67803	3.0375	1.09737	7.32803			Down	red	MYB	sp|Q9C7U7|MYB20_ARATH Transcription factor MYB20 OS=Arabidopsis thaliana OX=3702 GN=MYB20 PE=2 SV=1
MD00G1116600	0.238233	0.6249	3.32543	2.5704	2.1321	9.194	Down			red		sp|Q9FHQ1|GDL80_ARATH GDSL esterase/lipase At5g37690 OS=Arabidopsis thaliana OX=3702 GN=At5g37690 PE=2 SV=1
MD00G1117100	0.1499	0.6546	0.101967	1.1406	3.2353	2.25437		Down	Down	black
MD00G1118600	4.4458	10.1248	2.6064	4.24013	11.0637	6.99647			Down	magenta	HSF	sp|Q94BZ5|HSFA5_ARATH Heat stress transcription factor A-5 OS=Arabidopsis thaliana OX=3702 GN=HSFA5 PE=2 SV=1
MD00G1119400	2.6158	0.9603	1.6552	1.76217	2.15837	4.9438			Down	red		sp|Q9ZVD2|NHL13_ARATH NDR1/HIN1-like protein 13 OS=Arabidopsis thaliana OX=3702 GN=NHL13 PE=2 SV=1
MD00G1120300	1.42977	1.4685	1.56203	0	0	0	Up	Up	Up	blue
MD00G1121100	0	0	0.107767	5.21747	3.7705	5.27233	Down	Down	Down	blue
MD00G1121200	1.56057	1.3248	1.10833	0.6379	0.491867	0.546667	Up	Up		blue		sp|Q9LRR4|R13L1_ARATH Putative disease resistance RPP13-like protein 1 OS=Arabidopsis thaliana OX=3702 GN=RPPL1 PE=3 SV=1
MD00G1122500	0	0	0	0.926233	0.941133	1.93863	Down		Down	black
MD00G1123300	2.02967	2.2713	5.2615	1.39157	3.99337	1.03677			Up	tan		sp|Q9ZVJ5|SGGP_ARATH Haloacid dehalogenase-like hydrolase domain-containing protein Sgpp OS=Arabidopsis thaliana OX=3702 GN=SGPP PE=1 SV=2
MD00G1124400	2.1968	2.1753	2.45083	0.324533	0.0338333	0.0909333	Up	Up	Up	blue		sp|Q84RR0|ARI7_ARATH Probable E3 ubiquitin-protein ligase ARI7 OS=Arabidopsis thaliana OX=3702 GN=ARI7 PE=2 SV=1
MD00G1126100	0.368233	7.0264	1.3418	0.3141	2.80897	1.36387		Up		green	WRKY	sp|Q9SZ67|WRK19_ARATH Probable WRKY transcription factor 19 OS=Arabidopsis thaliana OX=3702 GN=WRKY19 PE=3 SV=1
MD00G1126700	0.430967	0.6836	1.59407	2.27007	1.38803	1.77057	Down			brown		sp|Q9FMW6|GEML6_ARATH GEM-like protein 6 OS=Arabidopsis thaliana OX=3702 GN=At5g23350 PE=2 SV=2
MD00G1130500	10.0257	8.83793	8.1008	5.3202	6.09237	4.00363			Up	blue		sp|Q9SQT8|DHQSD_ARATH Bifunctional 3-dehydroquinate dehydratase/shikimate dehydrogenase, chloroplastic OS=Arabidopsis thaliana OX=3702 GN=EMB3004 PE=1 SV=1
MD00G1130900	108.082	6.4422	50.5103	35.1952	15.9883	23.5985	Up	Down	Up	greenyellow		sp|Q9MAC8|SSY2_ARATH Starch synthase 2, chloroplastic/amyloplastic OS=Arabidopsis thaliana OX=3702 GN=SS2 PE=1 SV=1
MD00G1131300	1.358	13.7519	2.34703	2.71547	11.1915	5.78			Down	pink		sp|P0C8Q9|Y5902_ARATH Uncharacterized protein At5g19025 OS=Arabidopsis thaliana OX=3702 GN=At5g19025 PE=2 SV=3
MD00G1131800	1.90367	4.76113	2.51617	2.6419	2.21067	0.820367			Up	green		sp|A7VLV1|SGRW_PEA Protein STAY-GREEN, chloroplastic OS=Pisum sativum OX=3888 GN=SGR PE=2 SV=1
MD00G1132400	4.30603	12.6476	16.6635	2.83797	2.0032	2.34617		Up	Up	blue		sp|Q8LFP9|ABA4_ARATH Protein ABA DEFICIENT 4, chloroplastic OS=Arabidopsis thaliana OX=3702 GN=ABA4 PE=2 SV=1
MD00G1133900	0.322767	0.6135	0.510567	0.0348333	0.0738	0			Up	green
MD00G1135700	7.25657	6.93023	5.32837	3.8899	2.534	2.97507		Up		blue		sp|Q38813|DNAJ1_ARATH Chaperone protein dnaJ 1, mitochondrial OS=Arabidopsis thaliana OX=3702 GN=ATJ1 PE=2 SV=2
MD00G1136000	5.40697	4.29573	4.04207	2.0933	1.9231	1.5925	Up	Up	Up	blue		sp|Q38813|DNAJ1_ARATH Chaperone protein dnaJ 1, mitochondrial OS=Arabidopsis thaliana OX=3702 GN=ATJ1 PE=2 SV=2
MD00G1136200	1.9235	1.20527	1.06827	0.2878	0.3214	0.374	Up			blue		sp|Q3E911|PP400_ARATH Pentatricopeptide repeat-containing protein At5g27460 OS=Arabidopsis thaliana OX=3702 GN=At5g27460 PE=2 SV=1
MD00G1137500	17.7049	19.0666	25.8011	15.0109	18.9918	11.7825			Up	tan		sp|Q9FY06|PPF1_PEA Inner membrane protein PPF-1, chloroplastic OS=Pisum sativum OX=3888 GN=PPF-1 PE=2 SV=2
MD00G1139900	3.54433	0.0297667	6.16747	6.77507	0.450267	6.2639		Down		pink		sp|O22977|BDG3_ARATH Probable lysophospholipase BODYGUARD 3 OS=Arabidopsis thaliana OX=3702 GN=BDG3 PE=2 SV=1
MD00G1140700	32.1824	12.2978	43.3797	30.1159	19.0649	22.202			Up	yellow		sp|Q9S834|CLPP5_ARATH ATP-dependent Clp protease proteolytic subunit 5, chloroplastic OS=Arabidopsis thaliana OX=3702 GN=CLPP5 PE=1 SV=1
MD00G1140800	41.8887	17.3832	50.4738	30.6922	13.2931	18.6148			Up	yellow	WRKY	sp|O04609|WRK22_ARATH WRKY transcription factor 22 OS=Arabidopsis thaliana OX=3702 GN=WRKY22 PE=2 SV=1
MD00G1141200	0.587267	0.2644	0.8886	0	0.0483333	0.0241667	Up		Up	yellow		sp|Q0PGJ6|AKRC9_ARATH NADPH-dependent aldo-keto reductase, chloroplastic OS=Arabidopsis thaliana OX=3702 GN=AKR4C9 PE=1 SV=1
MD00G1142300	2.44943	3.0185	0.460333	5.7119	3.2149	5.42513			Down	brown
MD00G1143000	41.9191	33.0136	39.5543	22.6635	17.5586	22.9167		Up		blue		sp|P46293|RS16_GOSHI 40S ribosomal protein S16 OS=Gossypium hirsutum OX=3635 GN=RPS16 PE=2 SV=1
MD00G1144800	11.9663	0.316033	6.42943	9.96803	1.9879	1.04763		Down	Up	turquoise
MD00G1147200	6.55217	3.45227	8.21167	4.25197	1.9442	2.87097			Up	yellow		sp|Q9FR37|AMI1_ARATH Amidase 1 OS=Arabidopsis thaliana OX=3702 GN=AMI1 PE=1 SV=1
MD00G1148000	9.33317	1.2679	7.65223	11.7052	2.75147	4.38893		Down		turquoise		sp|Q8GWA2|MOC1_ARATH Holliday junction resolvase MOC1, chloroplastic OS=Arabidopsis thaliana OX=3702 GN=MOC1 PE=1 SV=1
MD00G1148700	4.10383	5.48527	6.60163	0.106467	0.569967	0.3713	Up	Up	Up	blue
MD00G1149000	6.34023	1.38643	0.993167	8.56327	0.856467	5.49813			Down	brown
MD00G1150100	2.40237	2.35657	1.21333	3.8185	4.0608	4.14373			Down	blue		sp|Q9SVL6|CRPM2_ARATH Cold-regulated 413 plasma membrane protein 2 OS=Arabidopsis thaliana OX=3702 GN=COR413PM2 PE=2 SV=1
MD00G1151100	4.05687	3.64337	4.28757	1.99457	2.6948	1.9943			Up	blue		sp|O81905|SD18_ARATH Receptor-like serine/threonine-protein kinase SD1-8 OS=Arabidopsis thaliana OX=3702 GN=SD18 PE=1 SV=1
MD00G1152300	0.0526667	0.0134333	0.208	0.448333	1.04673	1.0586		Down		black		sp|Q9LRR4|R13L1_ARATH Putative disease resistance RPP13-like protein 1 OS=Arabidopsis thaliana OX=3702 GN=RPPL1 PE=3 SV=1
MD00G1152600	29.1558	7.96137	37.6506	30.779	12.103	14.6725			Up	yellow		sp|Q9FL44|MPH1_ARATH Protein MAINTENANCE OF PSII UNDER HIGH LIGHT 1 OS=Arabidopsis thaliana OX=3702 GN=MPH1 PE=1 SV=1
MD00G1154900	6.22457	2.85157	4.5462	1.84357	1.1922	2.07187	Up			turquoise
MD00G1155400	21.22	45.7882	37.6188	4.26077	12.9494	19.3804	Up	Up		green		sp|Q9U239|ZN593_CAEEL Zinc finger protein 593 homolog OS=Caenorhabditis elegans OX=6239 GN=Y56A3A.18 PE=3 SV=1
MD00G1157500	1.78047	2.5846	3.00817	0.101067	0.510767	0.891567	Up	Up		blue
MD00G1158300	0	0	0	1.3434	1.787	2.3883	Down	Down	Down	black		sp|Q40392|TMVRN_NICGU TMV resistance protein N OS=Nicotiana glutinosa OX=35889 GN=N PE=1 SV=1
MD00G1158400	0	0	0	1.44863	1.24827	4.09573			Down	red
MD00G1158500	0.1375	0	0.0592	0.727833	0.3605	0.489967	Down	Down	Down	brown		sp|Q40392|TMVRN_NICGU TMV resistance protein N OS=Nicotiana glutinosa OX=35889 GN=N PE=1 SV=1
MD00G1158700	0	0	0	0.424033	0.324767	0.400567	Down	Down	Down	brown		sp|Q40392|TMVRN_NICGU TMV resistance protein N OS=Nicotiana glutinosa OX=35889 GN=N PE=1 SV=1
MD00G1159400	4.61523	5.3913	7.3675	8.6764	9.24663	17.9365			Down	red		sp|Q9FIH8|SPP_ARATH Stromal processing peptidase, chloroplastic OS=Arabidopsis thaliana OX=3702 GN=SPP PE=2 SV=1
MD00G1160200	9.5706	7.72167	22.5506	7.34563	7.91797	11.8543			Up	yellow		sp|Q84K47|AB2A_ARATH ABC transporter A family member 2 OS=Arabidopsis thaliana OX=3702 GN=ABCA2 PE=2 SV=1
MD00G1161000	0.441	0.462733	1.34123	1.96323	1.3337	0.771533	Down			brown		sp|B6ETT4|SYT2_ARATH Synaptotagmin-2 OS=Arabidopsis thaliana OX=3702 GN=SYT2 PE=2 SV=1
MD00G1161100	0	0	0	3.0282	2.65967	4.32983	Down	Down	Down	black
MD00G1163400	9.14257	0.243167	1.23237	3.58417	0.257633	0.217933	Up		Up	turquoise		sp|O23482|OPT3_ARATH Oligopeptide transporter 3 OS=Arabidopsis thaliana OX=3702 GN=OPT3 PE=2 SV=3
MD00G1163700	0.0259667	0	0	0.488367	0.269167	0.397767			Down	brown
MD00G1165100	9.84757	14.6857	9.54283	17.0271	26.8259	35.479			Down	red		sp|Q7XR84|FL3H3_ORYSJ Flavanone 3-dioxygenase 3 OS=Oryza sativa subsp. japonica OX=39947 GN=F3H-3 PE=1 SV=1
MD00G1165200	13.7082	0.219	3.78207	8.08753	0.357367	0.865433			Up	turquoise		sp|Q9ZNS2|GH310_ARATH Indole-3-acetic acid-amido synthetase GH3.10 OS=Arabidopsis thaliana OX=3702 GN=GH3.10 PE=2 SV=1
MD00G1165400	15.2924	4.15733	12.4591	18.0383	13.6028	23.6175		Down		green		sp|Q9ZUU9|AB3G_ARATH ABC transporter G family member 3 OS=Arabidopsis thaliana OX=3702 GN=ABCG3 PE=1 SV=2
MD00G1165800	1.6466	0.214033	2.53767	2.075	0.725433	1.7879		Down		pink		sp|Q9LX14|UFC_ARATH Protein UPSTREAM OF FLC OS=Arabidopsis thaliana OX=3702 GN=UFC PE=2 SV=1
MD00G1167000	24.2272	0.123633	0.192533	38.4064	8.89797	14.4089		Down	Down	brown		sp|Q9STK7|C71AQ_ARATH Cytochrome P450 71A26 OS=Arabidopsis thaliana OX=3702 GN=CYP71A26 PE=3 SV=1
MD00G1167100	0.507933	0.7135	1.0996	0	0.0572667	0			Up	blue
MD00G1168000	4.88717	6.80253	5.2225	0.0095	0.00996667	0	Up	Up	Up	blue		sp|Q9LRR4|R13L1_ARATH Putative disease resistance RPP13-like protein 1 OS=Arabidopsis thaliana OX=3702 GN=RPPL1 PE=3 SV=1
MD00G1168200	10.0413	3.5797	12.9679	7.63817	2.2275	4.8368			Up	yellow
MD00G1168400	3.84523	6.03097	3.86207	0.039	0.0275	0.0519333	Up	Up	Up	green
MD00G1168800	0.896233	6.40197	0.5572	1.0353	4.13577	2.13637			Down	magenta		sp|Q9LNA5|ACR8_ARATH ACT domain-containing protein ACR8 OS=Arabidopsis thaliana OX=3702 GN=ACR8 PE=2 SV=1
MD00G1170400	0.0354667	0.141267	0	0.159433	3.04863	0.573633		Down	Down	magenta		sp|Q8VZG8|MIK2_ARATH MDIS1-interacting receptor like kinase 2 OS=Arabidopsis thaliana OX=3702 GN=MIK2 PE=1 SV=3
MD00G1172000	27.8781	126.687	66.4032	33.7289	63.6965	70.434		Up		green
MD00G1172900	5.78377	7.2309	2.07297	7.4064	10.9268	11.3963			Down	magenta		sp|Q9LRR4|R13L1_ARATH Putative disease resistance RPP13-like protein 1 OS=Arabidopsis thaliana OX=3702 GN=RPPL1 PE=3 SV=1
MD00G1173300	10.9968	15.0073	12.6966	26.6076	19.8616	25.5411	Down			blue		sp|A2RVM0|TIC32_ARATH Short-chain dehydrogenase TIC 32, chloroplastic OS=Arabidopsis thaliana OX=3702 GN=TIC32 PE=2 SV=1
MD00G1179800	3.1542	5.0298	2.78803	0.8432	1.28813	1.03037	Up	Up	Up	green
MD00G1180100	0.680533	0.927033	0.144967	1.2277	6.83553	6.02003		Down	Down	black		sp|Q8L9A9|XTH8_ARATH Probable xyloglucan endotransglucosylase/hydrolase protein 8 OS=Arabidopsis thaliana OX=3702 GN=XTH8 PE=2 SV=2
MD00G1180300	9.4675	1.2918	11.4047	9.78497	3.72783	7.0019		Down		pink		sp|Q9SYB5|OST3B_ARATH Probable dolichyl-diphosphooligosaccharide--protein glycosyltransferase subunit 3B OS=Arabidopsis thaliana OX=3702 GN=OST3B PE=2 SV=1
MD00G1181400	11.1359	19.3512	7.3449	14.1751	55.8705	25.6527		Down	Down	black		sp|Q8LAX0|HMT3_ARATH Homocysteine S-methyltransferase 3 OS=Arabidopsis thaliana OX=3702 GN=HMT3 PE=1 SV=2
MD00G1182300	5.58343	5.13613	5.55123	2.2371	3.53307	4.35497	Up			brown
MD00G1183000	0.4205	0.5633	0.515967	1.29643	0.9115	2.37953			Down	red		sp|C0LGH2|Y1561_ARATH Probable LRR receptor-like serine/threonine-protein kinase At1g56130 OS=Arabidopsis thaliana OX=3702 GN=At1g56130 PE=2 SV=2
MD00G1183900	4.45267	4.7143	5.3446	9.98023	9.00133	10.5907	Down			brown
MD00G1185400	2.2968	0.919467	0.24	2.99957	0.372633	0.556833		Up		turquoise		sp|Q93YU8|NRG2_ARATH Nitrate regulatory gene2 protein OS=Arabidopsis thaliana OX=3702 GN=NRG2 PE=1 SV=1
MD00G1186200	5.22293	0.575867	3.3294	6.0251	2.59563	3.95253		Down		turquoise		sp|Q7XJ60|EB1A_ARATH Microtubule-associated protein RP/EB family member 1A OS=Arabidopsis thaliana OX=3702 GN=EB1A PE=1 SV=1
MD00G1187100	0	0	0	7.6019	20.1997	10.7397	Down	Down	Down	black		sp|O23939|ENOX_FRAVE 2-methylene-furan-3-one reductase OS=Fragaria vesca OX=57918 GN=EO PE=2 SV=2
MD00G1187300	5.94077	12.6548	6.80907	2.61333	6.21177	4.41073	Up	Up		green
MD00G1188700	2.8726	2.9284	1.54543	0.540433	0.211467	0.4565	Up	Up	Up	blue		sp|A0A1P8BH59|PICBP_ARATH Calmodulin binding protein PICBP OS=Arabidopsis thaliana OX=3702 GN=PICBP PE=2 SV=1
MD00G1189000	38.2278	1.51423	25.2305	62.5764	1.15857	7.0976			Up	turquoise		sp|Q9M8T7|HIP8_ARATH Heavy metal-associated isoprenylated plant protein 8 OS=Arabidopsis thaliana OX=3702 GN=HIPP08 PE=3 SV=1
MD00G1189400	3.2519	6.07527	5.16503	7.935	8.30193	6.1502	Down			blue
MD00G1189900	1.2553	0.2418	1.82727	0.9209	2.23817	1.21733		Down		#N/A
MD00G1190000	0	0	0.151033	5.0721	7.5515	5.6013	Down	Down	Down	black
MD00G1190700	0.035	0.1208	1.41487	0.617467	2.95103	13.2912		Down	Down	red		sp|Q6Z8L2|LAC9_ORYSJ Putative laccase-9 OS=Oryza sativa subsp. japonica OX=39947 GN=LAC9 PE=3 SV=1
MD00G1191100	0.130967	0	0	19.9092	10.7315	11.518	Down	Down	Down	brown
MD00G1191800	25.6697	14.5718	36.8903	28.1934	18.769	15.1589			Up	yellow		sp|O22229|TRXB3_ARATH NADPH-dependent thioredoxin reductase 3 OS=Arabidopsis thaliana OX=3702 GN=NTRC PE=1 SV=2
MD00G1192500	1.24633	0.149633	0.186267	5.26513	3.86413	7.3603	Down	Down	Down	brown		sp|Q9FR37|AMI1_ARATH Amidase 1 OS=Arabidopsis thaliana OX=3702 GN=AMI1 PE=1 SV=1
MD00G1199400	0.538433	0.929	0.698067	1.6791	2.51237	2.3044	Down	Down	Down	black
MD00G1199600	62.2449	4.81853	38.0795	49.2756	8.46177	14.2171			Up	turquoise		sp|Q9FJP3|RK29_ARATH 50S ribosomal protein L29, chloroplastic OS=Arabidopsis thaliana OX=3702 GN=RPL29 PE=1 SV=1
MD00G1200100	6.2111	4.38673	15.4845	2.40343	2.9407	5.60963			Up	yellow		sp|O22797|GLTP1_ARATH Glycolipid transfer protein 1 OS=Arabidopsis thaliana OX=3702 GN=GLTP1 PE=2 SV=1
MD00G1202900	4.33537	1.25307	2.81977	0.0448667	0.2631	0.312867	Up		Up	blue
MD00G1204700	34.4447	48.3519	51.5685	22.6524	37.4422	24.647			Up	brown		sp|Q9FIH8|SPP_ARATH Stromal processing peptidase, chloroplastic OS=Arabidopsis thaliana OX=3702 GN=SPP PE=2 SV=1
MD00G1220000	0.0910667	0	0.0927667	1.83797	2.30443	2.99723	Down	Down	Down	black		sp|Q9FI14|TAO1_ARATH Disease resistance protein TAO1 OS=Arabidopsis thaliana OX=3702 GN=TAO1 PE=4 SV=1
MD00G1220300	18.9411	11.3742	58.239	0.1346	6.59403	1.2755	Up		Up	yellow		sp|Q8H1S4|ACCH3_ARATH 1-aminocyclopropane-1-carboxylate oxidase homolog 3 OS=Arabidopsis thaliana OX=3702 GN=At1g06650 PE=2 SV=1
MD00G1220600	34.3386	5.99807	31.732	36.1971	6.88073	12.9769			Up	turquoise
MD00G1221000	8.28993	3.224	12.0788	5.7782	7.57947	4.80203			Up	yellow		sp|Q8GWE0|PP314_ARATH Pentatricopeptide repeat-containing protein At4g16390, chloroplastic OS=Arabidopsis thaliana OX=3702 GN=P67 PE=1 SV=3
MD00G1221400	200.362	83.7156	165.859	153.929	98.5238	82.1062			Up	turquoise		sp|Q42797|TCMO_SOYBN Trans-cinnamate 4-monooxygenase OS=Glycine max OX=3847 GN=CYP73A11 PE=2 SV=1
MD01G1004000	1.50907	2.04293	1.40093	1.1268	0.906767	1.09397		Up		green		sp|Q3B724|CALS5_ARATH Callose synthase 5 OS=Arabidopsis thaliana OX=3702 GN=CALS5 PE=1 SV=1
MD01G1005400	18.4717	1.76037	11.7603	15.1035	3.72233	5.4388			Up	turquoise
MD01G1006200	0.3174	0.317567	0.842067	10.2974	8.86877	13.7649	Down	Down	Down	brown
MD01G1006400	10.5231	4.15727	10.1718	19.4176	9.8666	14.3351		Down		brown	Coactivator p15	sp|O65154|KIWI_ARATH RNA polymerase II transcriptional coactivator KIWI OS=Arabidopsis thaliana OX=3702 GN=KIWI PE=1 SV=1
MD01G1009700	1.92163	0.796733	2.4057	0.0271	0.111667	0.239667	Up		Up	blue		sp|Q99JH1|RP25L_MOUSE Ribonuclease P protein subunit p25-like protein OS=Mus musculus OX=10090 GN=Rpp25l PE=1 SV=1
MD01G1014300	5.51657	15.6308	2.97913	6.45667	11.471	6.72347			Down	pink		sp|Q9SZ96|URGT5_ARATH UDP-rhamnose/UDP-galactose transporter 5 OS=Arabidopsis thaliana OX=3702 GN=URGT5 PE=1 SV=1
MD01G1017900	74.8509	2.67293	31.513	41.8671	7.73167	13.7286		Down	Up	turquoise		sp|Q93Y08|AB1K8_ARATH Protein ACTIVITY OF BC1 COMPLEX KINASE 8, chloroplastic OS=Arabidopsis thaliana OX=3702 GN=ABC1K8 PE=2 SV=1
MD01G1020400	2.18727	2.43893	1.8752	0.801367	0.609333	0.988933		Up		blue		sp|Q9LV93|AB5F_ARATH ABC transporter F family member 5 OS=Arabidopsis thaliana OX=3702 GN=ABCF5 PE=2 SV=1
MD01G1020500	5.8573	6.49137	4.67637	2.2939	2.2709	1.62507		Up	Up	blue		sp|Q9LV93|AB5F_ARATH ABC transporter F family member 5 OS=Arabidopsis thaliana OX=3702 GN=ABCF5 PE=2 SV=1
MD01G1021900	8.51737	3.7821	7.83503	18.2522	10.925	12.3518	Down	Down		brown
MD01G1023000	0	0	0	5.05363	1.46383	0.9788	Down			brown
MD01G1023100	0.206033	0.2489	0.764567	2.52957	2.2045	1.60687	Down	Down		blue		sp|Q8TXM4|TSR3_METKA Probable ribosome biogenesis protein MK0638 OS=Methanopyrus kandleri (strain AV19 / DSM 6324 / JCM 9639 / NBRC 100938) OX=190192 GN=MK0638 PE=3 SV=1
MD01G1025500	0.258967	0.287833	0.0236667	0.3644	0.498533	0.4311			Down	blue		sp|Q9LX14|UFC_ARATH Protein UPSTREAM OF FLC OS=Arabidopsis thaliana OX=3702 GN=UFC PE=2 SV=1
MD01G1025700	0.2699	0.224933	0.181533	1.70817	0.723467	0.8919	Down			brown
MD01G1025800	2.06353	0.3082	2.2415	2.64163	2.11373	3.16527		Down		green		sp|Q6MEW4|GPMA_PARUW 2,3-bisphosphoglycerate-dependent phosphoglycerate mutase OS=Protochlamydia amoebophila (strain UWE25) OX=264201 GN=gpmA PE=3 SV=1
MD01G1027000	3.2678	1.4265	2.3009	5.43103	3.2361	3.59983		Down		brown
MD01G1027200	0.455333	0	2.9087	0.160933	0.8542	7.55603		Down		red
MD01G1027400	47.4482	5.7125	4.65313	34.3444	0.982567	4.22253		Up		turquoise		sp|O65660|PLAT1_ARATH PLAT domain-containing protein 1 OS=Arabidopsis thaliana OX=3702 GN=PLAT1 PE=1 SV=1
MD01G1028300	6.5458	3.39783	3.04587	14.2355	5.94783	9.15537	Down		Down	brown		sp|Q3ZBR5|TTC1_BOVIN Tetratricopeptide repeat protein 1 OS=Bos taurus OX=9913 GN=TTC1 PE=2 SV=1
MD01G1029100	104.715	106.699	28.6793	247.591	222.285	287.148	Down		Down	blue		sp|Q9XEE2|ANXD2_ARATH Annexin D2 OS=Arabidopsis thaliana OX=3702 GN=ANN2 PE=1 SV=1
MD01G1030300	0.9921	0.7156	3.7024	0.929867	0.944567	0.6537			Up	yellow		sp|Q9LFU0|DOT3_ARATH BTB/POZ domain-containing protein DOT3 OS=Arabidopsis thaliana OX=3702 GN=DOT3 PE=2 SV=1
MD01G1030600	1.39353	3.50107	1.2179	2.43537	8.71137	16.5065			Down	red		sp|Q9LFT9|RAH1E_ARATH Ras-related protein RABH1e OS=Arabidopsis thaliana OX=3702 GN=RABH1E PE=2 SV=1
MD01G1031300	14.0426	10.6139	16.2708	14.4274	12.4573	7.45857			Up	yellow		sp|Q9FJP3|RK29_ARATH 50S ribosomal protein L29, chloroplastic OS=Arabidopsis thaliana OX=3702 GN=RPL29 PE=1 SV=1
MD01G1031400	0	0	0	5.21713	5.7288	4.83047	Down	Down	Down	blue		sp|Q9SMR2|TBCC_ARATH Tubulin-folding cofactor C OS=Arabidopsis thaliana OX=3702 GN=TFCC PE=1 SV=1
MD01G1032900	1.04447	0.5737	0.108	2.6785	0.270433	1.13653			Down	brown
MD01G1033600	10.3245	2.51933	1.76433	0.9518	0.6783	1.7039	Up			turquoise
MD01G1034500	2.59757	0.0244667	0	0.9322	0.100967	0.621633			Down	turquoise		sp|Q9SJZ2|PER17_ARATH Peroxidase 17 OS=Arabidopsis thaliana OX=3702 GN=PER17 PE=2 SV=1
MD01G1035100	18.1481	5.3697	3.81573	12.2488	22.5241	18.167		Down	Down	#N/A		sp|Q9FJN7|GCL1_ARATH LanC-like protein GCL1 OS=Arabidopsis thaliana OX=3702 GN=GCL1 PE=2 SV=1
MD01G1035900	4.3452	3.05633	3.4019	0.9967	0.9958	1.21273	Up	Up	Up	blue
MD01G1037000	4.82297	4.49237	4.2652	7.06173	7.6427	9.30933			Down	black
MD01G1037500	2.9825	0.6389	3.61037	3.449	2.01913	5.20307		Down		green		sp|Q6YXH8|CCD41_ORYSJ Cyclin-D4-1 OS=Oryza sativa subsp. japonica OX=39947 GN=CYCD4-1 PE=2 SV=2
MD01G1038000	1.69713	32.7258	2.1473	2.5783	43.1902	71.6505			Down	red		sp|Q9SJY5|PUMP5_ARATH Mitochondrial uncoupling protein 5 OS=Arabidopsis thaliana OX=3702 GN=PUMP5 PE=2 SV=1
MD01G1039000	1.2735	0.966867	1.6543	0.2158	0.4845	0.911	Up			blue		sp|G4LTX4|DSP4_CASSA Phosphoglucan phosphatase DSP4, amyloplastic OS=Castanea sativa OX=21020 GN=DSP4 PE=1 SV=1
MD01G1040300	11.7052	1.17637	4.15193	5.5516	0.348933	1.123		Up	Up	turquoise
MD01G1040400	30.9806	3.2835	7.7172	13.8151	0.8979	2.10627	Up	Up	Up	turquoise
MD01G1041900	19.7644	125.775	8.36867	2.09473	18.2239	10.3927	Up	Up		green	C2H2	sp|Q96289|ZAT10_ARATH Zinc finger protein ZAT10 OS=Arabidopsis thaliana OX=3702 GN=ZAT10 PE=2 SV=1
MD01G1043100	79.4202	3.17513	63.4295	107.034	12.149	73.1962		Down		turquoise		sp|Q9ZRF1|MTDH_FRAAN Probable mannitol dehydrogenase OS=Fragaria ananassa OX=3747 GN=CAD PE=2 SV=1
MD01G1044100	284.454	10.6639	210.384	227.814	25.285	47.297			Up	turquoise		sp|P50433|GLYM_SOLTU Serine hydroxymethyltransferase, mitochondrial OS=Solanum tuberosum OX=4113 PE=2 SV=1
MD01G1044700	10.462	4.86163	7.08073	7.49333	3.5791	3.33097			Up	turquoise		sp|Q84WN0|Y4920_ARATH Uncharacterized protein At4g37920 OS=Arabidopsis thaliana OX=3702 GN=At4g37920 PE=2 SV=2
MD01G1044800	1.3818	3.35713	0.567867	0.0336333	0	0	Up	Up	Up	green
MD01G1045500	30.269	1.6669	4.18747	17.3436	5.42447	19.7292		Down	Down	greenyellow	bHLH	sp|Q9LSL1|BH093_ARATH Transcription factor bHLH93 OS=Arabidopsis thaliana OX=3702 GN=BHLH93 PE=1 SV=1
MD01G1045900	27.0803	154.862	18.0777	22.363	169.034	62.7214			Down	pink		sp|F4JSV3|EDA40_ARATH Probable E3 ubiquitin-protein ligase EDA40 OS=Arabidopsis thaliana OX=3702 GN=EDA40 PE=2 SV=1
MD01G1046700	14.9197	0.1984	12.1117	34.3388	3.06703	24.308		Down		brown		sp|Q9SLN8|DBR_TOBAC 2-alkenal reductase (NADP(+)-dependent) OS=Nicotiana tabacum OX=4097 GN=DBR PE=1 SV=1
MD01G1047000	7.7857	8.88723	4.39817	10.0274	8.144	10.032			Down	yellow		sp|Q9M2Z2|WDR5A_ARATH COMPASS-like H3K4 histone methylase component WDR5A OS=Arabidopsis thaliana OX=3702 GN=WDR5A PE=1 SV=1
MD01G1048800	77.8736	70.7224	77.1579	162.091	73.9419	113.66	Down			brown		sp|Q0JBH9|ERG3_ORYSJ Elicitor-responsive protein 3 OS=Oryza sativa subsp. japonica OX=39947 GN=ERG3 PE=1 SV=1
MD01G1049600	0.3128	2.16503	0.3055	0.107833	5.17513	4.03147			Down	magenta		sp|Q58FX0|BAP2_ARATH BON1-associated protein 2 OS=Arabidopsis thaliana OX=3702 GN=BAP2 PE=1 SV=1
MD01G1050400	1.37323	1.64413	1.258	2.8243	2.60953	3.47413			Down	brown		sp|P45432|CSN1_ARATH COP9 signalosome complex subunit 1 OS=Arabidopsis thaliana OX=3702 GN=CSN1 PE=1 SV=2
MD01G1051000	0	0	0	1.8334	0.5954	2.05213	Down		Down	brown		sp|Q93Z66|KPRS3_ARATH Ribose-phosphate pyrophosphokinase 3, chloroplastic OS=Arabidopsis thaliana OX=3702 GN=PRS3 PE=2 SV=1
MD01G1051300	2.7526	1.8469	4.48217	6.17463	1.5215	4.12043	Down			brown		sp|Q8GWV5|PUB3_ARATH U-box domain-containing protein 3 OS=Arabidopsis thaliana OX=3702 GN=PUB3 PE=2 SV=2
MD01G1051900	3.85963	7.42807	0.643667	2.84507	22.2172	14.5702			Down	black		sp|B6VJS4|ROMT_VITVI Trans-resveratrol di-O-methyltransferase OS=Vitis vinifera OX=29760 GN=ROMT PE=1 SV=2
MD01G1053000	3.51063	3.2213	4.26817	9.51093	7.3895	9.1496	Down	Down	Down	brown		sp|Q9M2E2|SDR1_ARATH (+)-neomenthol dehydrogenase OS=Arabidopsis thaliana OX=3702 GN=SDR1 PE=1 SV=1
MD01G1053100	10.0964	4.85613	11.4696	6.8985	3.6122	4.7112			Up	yellow		sp|Q9M2E2|SDR1_ARATH (+)-neomenthol dehydrogenase OS=Arabidopsis thaliana OX=3702 GN=SDR1 PE=1 SV=1
MD01G1054800	6.48813	3.90787	8.20287	8.56137	2.02127	6.4572		Up		pink	MYB	sp|Q9M2D9|MYB17_ARATH Transcription factor MYB41 OS=Arabidopsis thaliana OX=3702 GN=MYB17 PE=1 SV=1
MD01G1055400	24.8609	26.7219	18.7244	12.2276	23.8683	10.2881	Up			brown		sp|Q9FL59|FTIP1_ARATH FT-interacting protein 1 OS=Arabidopsis thaliana OX=3702 GN=FTIP1 PE=1 SV=1
MD01G1056400	1.94557	0.867267	1.84767	4.77623	4.89417	5.0879	Down	Down	Down	blue
MD01G1056500	2.14993	1.6521	1.6746	7.60327	8.77903	7.56023		Down	Down	blue
MD01G1056600	2.07773	9.05223	3.1667	1.8787	8.95387	6.8465			Down	pink		sp|Q8W4L3|BSK3_ARATH Serine/threonine-protein kinase BSK3 OS=Arabidopsis thaliana OX=3702 GN=BSK3 PE=1 SV=1
MD01G1057100	3.1936	1.34643	1.62203	1.22537	1.1338	1.3338	Up			turquoise		sp|Q8W4L3|BSK3_ARATH Serine/threonine-protein kinase BSK3 OS=Arabidopsis thaliana OX=3702 GN=BSK3 PE=1 SV=1
MD01G1057600	13.1606	5.06283	15.9298	14.4584	13.167	11.4797		Down		green		sp|Q9M2D2|YU88_ARATH UPF0187 protein At3g61320, chloroplastic OS=Arabidopsis thaliana OX=3702 GN=At3g61320 PE=2 SV=2
MD01G1059800	5.54867	5.424	3.9859	1.41657	0.797367	0.859767	Up	Up	Up	blue		sp|O65258|BAM2_ARATH Beta-amylase 2, chloroplastic OS=Arabidopsis thaliana OX=3702 GN=BAM2 PE=1 SV=2
[truncated: 7,198 more rows]

[truncated: 12 more sheets: Table S6, Table S7, Table S8, Table S9, Table S10, Table S11, Table S12, Table S13, Table S14, Table S15, Table S16, Table 17]
